# Supplementary material for: New Insights Into the Biogeography of Six Garra Species (Teleostei: Cyprinidae) in the Persian Gulf Basin
Source: Ecol Evol. 2026 Apr 27;16(4):e73463. doi: 10.1002/ece3.73463 (PMC13112081; doi:10.1002/ece3.73463)
Supplement: Supplementary file 1 — Figure S1: TCS haplotype network reconstructed for a 596‐bp COI sequence of Garra rufa using Popart‐1.7. Figure S2: Proportion of missing data in the studied individuals. Table S1: Distribution and ecology of Garra species considered in this study. [file ECE3-16-e73463-s001.zip › 3_vcf_map.xlsx]

## Sheet: Sheet1
code in VCF file	species
pop1_GTD-10	G. lorestanensis
pop1_GTD-11	G. lorestanensis
pop1_GTD-12	G. lorestanensis
pop1_GTD-14	G. lorestanensis
pop1_GTD-21	G. lorestanensis
pop1_GTD-22	G. lorestanensis
pop1_GTD-23	G. lorestanensis
pop1_GTD-24	G. lorestanensis
pop1_GTD-25	G. lorestanensis
pop1_GTD-26	G. lorestanensis
pop1_GTD-27	G. lorestanensis
pop1_GTD-30	G. lorestanensis
pop1_GTD-9	G. lorestanensis
pop1_IHAS-4	G. typhlops
pop1_GTWD-20	Hybrid between G. typhlops and G. lorestanensis
pop1_GTD-8	G. lorestanensis
pop1_GTND-15	G. typhlops
pop1_GTND-16	G. typhlops
pop1_GTND-18	G. typhlops
pop1_GTND-19	G. typhlops
pop1_IHAS-1	G. typhlops
pop1_IHAS-2	G. typhlops
pop1_IHAS-3	G. typhlops
pop1_IHAS-5A	G. typhlops
pop1_IHAS-5B	G. typhlops
pop1_IHAS-6	G. typhlops
pop1_GGAB-4	G. gymnothorax
pop1_GGDOP-6	G. gymnothorax
pop1_GGDOP-7	G. gymnothorax
pop1_SIRI-1	G. gymnothorax
pop1_DEZ-1	G. gymnothorax
pop1_GAR-Garra-2-1	G. gymnothorax
pop1_GAR-Garra-2-2	G. gymnothorax
pop1_GAR-Garra-2-3	G. gymnothorax
pop1_GAR-Garra-1-1	G. gymnothorax
pop1_GAR-Garra-1-2	G. gymnothorax
pop1_GAR-Garra-3-1	G. gymnothorax
pop1_GAR-Garra-3-2	G. gymnothorax
pop1_GAR-Garra-3-3	G. gymnothorax
pop1_GAR-Garra-4-1	G. gymnothorax
pop1_GAR-Garra-4-2	G. gymnothorax
pop1_GAR-Garra-8-1	G. gymnothorax
pop1_GAR-Garra-8-2	G. gymnothorax
pop1_GAR-Garra-8-3	G. gymnothorax
pop1_GAR-Garra-8-4	G. gymnothorax
pop1_KARK-1	G. gymnothorax
pop1_KARK-2	G. gymnothorax
pop1_KARK-3	G. gymnothorax
pop1_KARK-4	G. gymnothorax
pop1_KARK-5	G. gymnothorax
pop1_GTA-1	G. tashanensis
pop1_GTA-2	G. tashanensis
pop1_CHEN-1	G. mondica
pop1_CHEN-2	G. mondica
pop1_GAR-Garra-7-2	G. rufa
pop1_GAR-Garra-7-3	G. rufa
pop1_GAR-Garra-7-4	G. rufa
pop1_GAR-Garra-6-1	G. rufa
pop1_GAR-Garra-6-2	G. rufa
pop1_GAR-Garra-6-3	G. rufa
pop1_GAR-Garra-6-4	G. rufa
pop1_GAR-Garra-5-1	G. rufa
pop1_GAR-Garra-5-2	G. rufa
pop1_GAR-Garra-5-3	G. rufa
pop1_GRSI-1	G. rufa
