# Supplementary material for: New Insights Into the Biogeography of Six Garra Species (Teleostei: Cyprinidae) in the Persian Gulf Basin
Source: Ecol Evol. 2026 Apr 27;16(4):e73463. doi: 10.1002/ece3.73463 (PMC13112081; doi:10.1002/ece3.73463)
Supplement: Supplementary file 1 — Figure S1: TCS haplotype network reconstructed for a 596‐bp COI sequence of Garra rufa using Popart‐1.7. Figure S2: Proportion of missing data in the studied individuals. Table S1: Distribution and ecology of Garra species considered in this study. [file ECE3-16-e73463-s001.zip › 3_VCF_SNP_data.vcf]

##fileformat=VCFv4.2
##fileDate=20230417
##source="Stacks v2.62"
##INFO=<ID=AD,Number=R,Type=Integer,Description="Total Depth for Each Allele">
##INFO=<ID=AF,Number=A,Type=Float,Description="Allele Frequency">
##INFO=<ID=DP,Number=1,Type=Integer,Description="Total Depth">
##INFO=<ID=NS,Number=1,Type=Integer,Description="Number of Samples With Data">
##FORMAT=<ID=AD,Number=R,Type=Integer,Description="Allele Depth">
##FORMAT=<ID=DP,Number=1,Type=Integer,Description="Read Depth">
##FORMAT=<ID=HQ,Number=2,Type=Integer,Description="Haplotype Quality">
##FORMAT=<ID=GL,Number=G,Type=Float,Description="Genotype Likelihood">
##FORMAT=<ID=GQ,Number=1,Type=Integer,Description="Genotype Quality">
##FORMAT=<ID=GT,Number=1,Type=String,Description="Genotype">
##INFO=<ID=loc_strand,Number=1,Type=Character,Description="Genomic strand the corresponding Stacks locus aligns on">
#CHROM	POS	ID	REF	ALT	QUAL	FILTER	INFO	FORMAT	pop1_GTD-10	pop1_GTD-11	pop1_GTD-12	pop1_GTD-14	pop1_GTD-21	pop1_GTD-22	pop1_GTD-23	pop1_GTD-24	pop1_GTD-25	pop1_GTD-26	pop1_GTD-27	pop1_GTD-30	pop1_GTD-9	pop1_IHAS-4	pop1_GTWD-20	pop1_GTD-8	pop1_GTND-15	pop1_GTND-16	pop1_GTND-18	pop1_GTND-19	pop1_IHAS-1	pop1_IHAS-2	pop1_IHAS-3	pop1_IHAS-5A	pop1_IHAS-5B	pop1_IHAS-6	pop1_GGAB-4	pop1_GGDOP-6	pop1_GGDOP-7	pop1_SIRI-1	pop1_DEZ-1	pop1_GAR-Garra-2-1	pop1_GAR-Garra-2-2	pop1_GAR-Garra-2-3	pop1_GAR-Garra-1-1	pop1_GAR-Garra-1-2	pop1_GAR-Garra-3-1	pop1_GAR-Garra-3-2	pop1_GAR-Garra-3-3	pop1_GAR-Garra-4-1	pop1_GAR-Garra-4-2	pop1_GAR-Garra-8-1	pop1_GAR-Garra-8-2	pop1_GAR-Garra-8-3	pop1_GAR-Garra-8-4	pop1_KARK-1	pop1_KARK-2	pop1_KARK-3	pop1_KARK-4	pop1_KARK-5	pop1_GTA-1	pop1_GTA-2	pop1_CHEN-1	pop1_CHEN-2	pop1_GAR-Garra-7-2	pop1_GAR-Garra-7-3	pop1_GAR-Garra-7-4	pop1_GAR-Garra-6-1	pop1_GAR-Garra-6-2	pop1_GAR-Garra-6-3	pop1_GAR-Garra-6-4	pop1_GAR-Garra-5-1	pop1_GAR-Garra-5-2	pop1_GAR-Garra-5-3	pop1_GRSI-1
1001	1	99:20	G	T	0	PASS	NS=59;AF=0.136	GT:DP:AD:GQ:GL	0/0:7:7,0:33:-0.00,-2.72,-31.21	0/0:17:17,0:40:-0.00,-5.73,-74.21	./.	0/0:17:17,0:40:-0.00,-5.73,-74.21	0/0:19:19,0:40:-0.00,-6.33,-82.81	0/0:9:9,0:40:-0.00,-3.32,-39.81	0/0:17:17,0:40:-0.00,-5.73,-74.21	./.	0/0:18:18,0:40:-0.00,-6.03,-78.51	0/0:19:19,0:40:-0.00,-6.33,-82.81	0/0:12:12,0:40:-0.00,-4.23,-52.71	0/0:9:9,0:40:-0.00,-3.32,-39.81	0/0:22:22,0:40:-0.00,-7.24,-95.71	0/0:19:19,0:40:-0.00,-6.33,-82.81	0/0:30:30,0:40:-0.00,-9.65,-130.11	0/0:37:37,0:40:-0.00,-11.75,-160.21	0/0:31:31,0:40:-0.00,-9.95,-134.41	0/0:34:34,0:40:-0.00,-10.85,-147.31	0/0:24:24,0:40:-0.00,-7.84,-104.31	./.	0/0:19:19,0:40:-0.00,-6.33,-82.81	0/0:15:15,0:40:-0.00,-5.13,-65.61	./.	0/0:21:21,0:40:-0.00,-6.94,-91.41	0/0:26:26,0:40:-0.00,-8.44,-112.91	0/0:29:29,0:40:-0.00,-9.34,-125.81	0/0:21:21,0:40:-0.00,-6.94,-91.41	0/0:25:25,0:40:-0.00,-8.14,-108.61	0/0:27:27,0:40:-0.00,-8.74,-117.21	0/0:10:10,0:40:-0.00,-3.63,-44.11	0/1:34:15,19:40:-70.85,0.00,-54.76	0/0:12:12,0:40:-0.00,-4.23,-52.71	0/0:5:5,0:27:-0.00,-2.12,-22.61	0/0:6:6,0:30:-0.00,-2.42,-26.91	0/1:16:7,9:40:-33.27,0.00,-25.78	0/1:16:6,10:40:-37.57,0.00,-21.48	0/0:21:21,0:40:-0.00,-6.94,-91.41	0/1:12:9,3:40:-8.67,-0.00,-35.58	0/0:10:10,0:40:-0.00,-3.63,-44.11	0/0:27:27,0:40:-0.00,-8.74,-117.21	0/1:9:7,2:40:-5.28,-0.00,-27.89	0/0:9:9,0:40:-0.00,-3.32,-39.81	0/0:5:5,0:27:-0.00,-2.12,-22.61	1/1:6:0,6:18:-24.71,-1.33,-0.02	0/0:8:8,0:37:-0.00,-3.02,-35.51	0/0:34:34,0:40:-0.00,-10.85,-147.31	0/0:17:17,0:40:-0.00,-5.73,-74.21	0/0:19:19,0:40:-0.00,-6.33,-82.81	0/0:17:17,0:40:-0.00,-5.73,-74.21	0/1:18:8,10:40:-36.97,0.00,-29.48	0/0:4:4,0:24:-0.01,-1.83,-18.32	0/0:3:3,0:20:-0.01,-1.53,-14.02	0/0:18:18,0:40:-0.00,-6.03,-78.51	0/1:14:8,6:40:-20.97,0.00,-30.68	1/1:18:0,18:40:-76.29,-4.92,-0.00	1/1:12:0,12:38:-50.49,-3.12,-0.00	0/0:13:13,0:40:-0.00,-4.53,-57.01	0/1:18:7,11:40:-41.27,0.00,-25.18	0/1:11:7,4:40:-13.27,-0.00,-27.28	0/1:15:6,9:40:-33.57,0.00,-21.78	./.	0/0:8:8,0:37:-0.00,-3.02,-35.51	0/0:19:19,0:40:-0.00,-6.33,-82.81	0/0:10:10,0:40:-0.00,-3.63,-44.11	./.
1002	100001	180:44	G	A	0	PASS	NS=61;AF=0.098	GT:DP:AD:GQ:GL	0/0:15:15,0:40:-0.00,-5.08,-65.83	0/0:30:30,0:40:-0.00,-9.60,-129.95	0/0:16:16,0:40:-0.00,-5.38,-70.11	0/0:29:29,0:40:-0.00,-9.30,-125.67	0/0:20:20,0:40:-0.00,-6.59,-87.20	0/0:35:35,0:40:-0.00,-11.10,-151.32	0/0:6:6,0:30:-0.00,-2.37,-27.37	0/0:6:6,0:30:-0.00,-2.37,-27.37	0/0:36:36,0:40:-0.00,-11.40,-155.59	0/0:26:26,0:40:-0.00,-8.39,-112.85	0/0:27:27,0:40:-0.00,-8.69,-117.12	0/0:43:43,0:40:-0.00,-13.51,-185.51	0/0:23:23,0:40:-0.00,-7.49,-100.03	0/0:20:20,0:40:-0.00,-6.59,-87.20	0/1:25:19,6:40:-17.55,0.00,-74.84	0/1:27:12,15:40:-55.42,0.00,-44.32	0/1:28:6,22:40:-85.04,-0.00,-18.37	0/1:24:13,11:40:-39.22,0.00,-49.49	0/1:22:10,12:40:-44.10,0.00,-37.27	0/1:20:5,15:40:-57.52,0.00,-16.51	0/1:16:8,8:40:-28.81,0.00,-30.53	0/1:9:5,4:40:-13.82,-0.00,-19.82	0/1:27:20,7:40:-21.22,0.00,-78.51	0/1:12:7,5:40:-17.19,0.00,-27.46	0/1:15:10,5:40:-16.29,0.00,-39.38	0/1:28:13,15:40:-55.12,-0.00,-48.29	0/0:19:19,0:40:-0.00,-6.29,-82.93	0/0:25:25,0:40:-0.00,-8.09,-108.58	0/0:35:35,0:40:-0.00,-11.10,-151.32	0/0:13:13,0:40:-0.00,-4.48,-57.29	0/0:25:25,0:40:-0.00,-8.09,-108.58	0/0:8:8,0:36:-0.00,-2.98,-35.92	0/0:7:7,0:33:-0.00,-2.67,-31.64	0/0:5:5,0:26:-0.00,-2.08,-23.10	0/0:5:5,0:26:-0.00,-2.08,-23.10	./.	0/0:4:4,0:23:-0.01,-1.78,-18.83	./.	0/0:3:3,0:20:-0.01,-1.48,-14.56	./.	0/0:3:3,0:20:-0.01,-1.48,-14.56	0/0:8:8,0:36:-0.00,-2.98,-35.92	0/0:7:7,0:33:-0.00,-2.67,-31.64	0/0:5:5,0:26:-0.00,-2.08,-23.10	0/0:7:7,0:33:-0.00,-2.67,-31.64	0/0:15:15,0:40:-0.00,-5.08,-65.83	0/0:21:21,0:40:-0.00,-6.89,-91.48	0/0:3:3,0:20:-0.01,-1.48,-14.56	0/0:12:12,0:40:-0.00,-4.18,-53.01	0/0:14:14,0:40:-0.00,-4.78,-61.56	0/0:6:6,0:30:-0.00,-2.37,-27.37	0/0:3:3,0:20:-0.01,-1.48,-14.56	0/0:14:14,0:40:-0.00,-4.78,-61.56	0/0:16:16,0:40:-0.00,-5.38,-70.11	0/0:7:7,0:33:-0.00,-2.67,-31.64	0/0:4:4,0:23:-0.01,-1.78,-18.83	0/0:5:5,0:26:-0.00,-2.08,-23.10	0/0:4:4,0:23:-0.01,-1.78,-18.83	0/0:6:6,0:30:-0.00,-2.37,-27.37	0/0:3:3,0:20:-0.01,-1.48,-14.56	0/0:6:6,0:30:-0.00,-2.37,-27.37	./.	0/0:4:4,0:23:-0.01,-1.78,-18.83	0/0:5:5,0:26:-0.00,-2.08,-23.10	0/0:28:28,0:40:-0.00,-9.00,-121.40
1002	200001	180:52	C	T	0	PASS	NS=61;AF=0.115	GT:DP:AD:GQ:GL	0/1:15:3,12:40:-46.29,-0.00,-9.53	0/1:30:16,14:40:-50.33,0.00,-60.58	0/1:16:7,9:40:-33.17,0.00,-26.33	0/1:29:12,17:40:-63.45,0.00,-43.78	0/1:20:8,12:40:-44.79,0.00,-29.40	0/1:35:17,18:40:-65.92,0.00,-63.35	0/1:6:3,3:40:-10.54,-0.00,-12.24	0/1:6:3,3:40:-10.54,-0.00,-12.24	0/1:36:19,17:40:-61.34,0.00,-71.59	0/1:26:19,7:40:-21.61,0.00,-74.60	0/1:27:17,10:40:-34.13,0.00,-65.76	0/1:43:23,20:40:-72.06,0.00,-86.58	0/1:23:13,10:40:-35.34,0.00,-49.86	0/1:20:8,12:40:-44.79,0.00,-29.40	0/0:25:25,0:40:-0.00,-8.00,-108.56	0/0:27:27,0:40:-0.00,-8.61,-117.10	0/0:28:28,0:40:-0.00,-8.91,-121.38	0/0:24:24,0:40:-0.00,-7.70,-104.28	0/0:22:22,0:40:-0.00,-7.10,-95.73	0/0:20:20,0:40:-0.00,-6.50,-87.18	0/0:16:16,0:40:-0.00,-5.30,-70.09	0/0:9:9,0:38:-0.00,-3.19,-40.17	0/0:27:27,0:40:-0.00,-8.61,-117.10	0/0:12:12,0:40:-0.00,-4.09,-52.99	0/0:15:15,0:40:-0.00,-4.99,-65.81	0/0:28:28,0:40:-0.00,-8.91,-121.38	0/0:19:19,0:40:-0.00,-6.20,-82.91	0/0:25:25,0:40:-0.00,-8.00,-108.56	0/0:35:35,0:40:-0.00,-11.01,-151.30	0/0:13:13,0:40:-0.00,-4.39,-57.27	0/0:25:25,0:40:-0.00,-8.00,-108.56	0/0:8:8,0:35:-0.00,-2.89,-35.90	0/0:7:7,0:32:-0.00,-2.59,-31.62	0/0:5:5,0:26:-0.00,-1.99,-23.08	0/0:5:5,0:26:-0.00,-1.99,-23.08	./.	0/0:4:4,0:22:-0.01,-1.69,-18.81	./.	0/0:3:3,0:19:-0.02,-1.40,-14.54	./.	0/0:3:3,0:19:-0.02,-1.40,-14.54	0/0:8:8,0:35:-0.00,-2.89,-35.90	0/0:7:7,0:32:-0.00,-2.59,-31.62	0/0:5:5,0:26:-0.00,-1.99,-23.08	0/0:7:7,0:32:-0.00,-2.59,-31.62	0/0:15:15,0:40:-0.00,-4.99,-65.81	0/0:21:21,0:40:-0.00,-6.80,-91.46	0/0:3:3,0:19:-0.02,-1.40,-14.54	0/0:12:12,0:40:-0.00,-4.09,-52.99	0/0:14:14,0:40:-0.00,-4.69,-61.54	0/0:6:6,0:29:-0.00,-2.29,-27.35	0/0:3:3,0:19:-0.02,-1.40,-14.54	0/0:14:14,0:40:-0.00,-4.69,-61.54	0/0:16:16,0:40:-0.00,-5.30,-70.09	0/0:7:7,0:32:-0.00,-2.59,-31.62	0/0:4:4,0:22:-0.01,-1.69,-18.81	0/0:5:5,0:26:-0.00,-1.99,-23.08	0/0:4:4,0:22:-0.01,-1.69,-18.81	0/0:6:6,0:29:-0.00,-2.29,-27.35	0/0:3:3,0:19:-0.02,-1.40,-14.54	0/0:6:6,0:29:-0.00,-2.29,-27.35	./.	0/0:4:4,0:22:-0.01,-1.69,-18.81	0/0:5:5,0:26:-0.00,-1.99,-23.08	0/0:28:28,0:40:-0.00,-8.91,-121.38
1003	300001	259:13	G	A	0	PASS	NS=61;AF=0.025	GT:DP:AD:GQ:GL	0/0:18:18,0:40:-0.00,-6.57,-82.08	0/0:36:36,0:40:-0.00,-11.99,-162.36	0/0:30:30,0:40:-0.00,-10.18,-135.60	0/0:25:25,0:40:-0.00,-8.68,-113.30	0/0:41:41,0:40:-0.00,-13.49,-184.66	0/0:25:25,0:40:-0.00,-8.68,-113.30	0/0:21:21,0:40:-0.00,-7.47,-95.46	0/0:14:14,0:40:-0.00,-5.37,-64.24	0/0:17:17,0:40:-0.00,-6.27,-77.62	0/0:23:23,0:40:-0.00,-8.08,-104.38	0/0:35:35,0:40:-0.00,-11.69,-157.90	0/0:43:43,0:40:-0.00,-14.10,-193.58	0/0:9:9,0:40:-0.00,-3.86,-41.94	0/0:26:26,0:40:-0.00,-8.98,-117.76	0/0:35:35,0:40:-0.00,-11.69,-157.90	0/0:33:33,0:40:-0.00,-11.09,-148.98	0/0:31:31,0:40:-0.00,-10.48,-140.06	0/0:26:26,0:40:-0.00,-8.98,-117.76	./.	0/0:16:16,0:40:-0.00,-5.97,-73.16	0/0:15:15,0:40:-0.00,-5.67,-68.70	0/0:24:24,0:40:-0.00,-8.38,-108.84	0/0:18:18,0:40:-0.00,-6.57,-82.08	0/0:35:35,0:40:-0.00,-11.69,-157.90	0/0:28:28,0:40:-0.00,-9.58,-126.68	0/0:20:20,0:40:-0.00,-7.17,-91.00	0/1:27:5,22:40:-88.84,-0.00,-14.82	0/1:40:16,24:40:-93.85,0.00,-59.96	0/1:23:9,14:40:-54.36,0.00,-33.86	0/0:12:12,0:40:-0.00,-4.76,-55.32	0/0:22:22,0:40:-0.00,-7.77,-99.92	0/0:28:28,0:40:-0.00,-9.58,-126.68	0/0:27:27,0:40:-0.00,-9.28,-122.22	0/0:12:12,0:40:-0.00,-4.76,-55.32	0/0:25:25,0:40:-0.00,-8.68,-113.30	0/0:27:27,0:40:-0.00,-9.28,-122.22	0/0:18:18,0:40:-0.00,-6.57,-82.08	0/0:13:13,0:40:-0.00,-5.07,-59.78	0/0:21:21,0:40:-0.00,-7.47,-95.46	0/0:28:28,0:40:-0.00,-9.58,-126.68	0/0:10:10,0:40:-0.00,-4.16,-46.40	0/0:16:16,0:40:-0.00,-5.97,-73.16	0/0:21:21,0:40:-0.00,-7.47,-95.46	0/0:20:20,0:40:-0.00,-7.17,-91.00	0/0:27:27,0:40:-0.00,-9.28,-122.22	0/0:28:28,0:40:-0.00,-9.58,-126.68	0/0:31:31,0:40:-0.00,-10.48,-140.06	0/0:20:20,0:40:-0.00,-7.17,-91.00	0/0:29:29,0:40:-0.00,-9.88,-131.14	0/0:20:20,0:40:-0.00,-7.17,-91.00	0/0:6:6,0:36:-0.00,-2.96,-28.56	0/0:5:5,0:33:-0.00,-2.66,-24.10	./.	./.	0/0:18:18,0:40:-0.00,-6.57,-82.08	0/0:10:10,0:40:-0.00,-4.16,-46.40	0/0:13:13,0:40:-0.00,-5.07,-59.78	0/0:27:27,0:40:-0.00,-9.28,-122.22	0/0:20:20,0:40:-0.00,-7.17,-91.00	0/0:21:21,0:40:-0.00,-7.47,-95.46	./.	0/0:20:20,0:40:-0.00,-7.17,-91.00	0/0:28:28,0:40:-0.00,-9.58,-126.68	0/0:12:12,0:40:-0.00,-4.76,-55.32	0/0:42:42,0:40:-0.00,-13.79,-189.12
1003	400001	259:53	C	A	0	PASS	NS=61;AF=0.205	GT:DP:AD:GQ:GL	0/1:18:5,13:40:-52.39,0.00,-18.31	0/1:36:28,8:40:-24.67,0.00,-115.47	0/1:30:12,18:40:-71.08,0.00,-45.92	0/1:25:18,7:40:-23.52,0.00,-74.18	0/1:41:22,19:40:-72.23,0.00,-87.21	0/1:25:17,8:40:-27.98,0.00,-69.72	0/1:21:8,13:40:-51.49,0.00,-30.79	0/1:14:8,6:40:-22.37,0.00,-32.90	0/1:17:3,14:40:-57.15,-0.00,-9.69	0/1:23:5,18:40:-73.18,0.00,-16.81	0/1:35:14,21:40:-82.95,0.00,-53.33	0/1:43:14,29:40:-116.22,0.00,-50.93	0/1:9:3,6:40:-23.88,-0.00,-12.10	0/1:26:9,17:40:-67.82,0.00,-33.74	0/1:35:16,19:40:-74.03,0.00,-62.25	0/1:33:17,16:40:-61.25,0.00,-67.32	0/1:31:20,11:40:-39.56,0.00,-81.30	0/1:26:14,12:40:-45.52,0.00,-56.04	./.	0/1:16:6,10:40:-39.61,0.00,-23.37	0/1:15:4,11:40:-44.37,-0.00,-14.75	0/1:24:11,13:40:-50.58,0.00,-43.27	0/1:18:13,5:40:-16.71,0.00,-53.99	0/1:35:14,21:40:-82.95,0.00,-53.33	0/1:28:15,13:40:-49.38,0.00,-59.90	0/1:20:6,14:40:-56.25,0.00,-22.17	0/0:27:27,0:40:-0.00,-8.30,-122.02	0/0:40:40,0:40:-0.00,-12.21,-180.00	0/0:23:23,0:40:-0.00,-7.10,-104.18	0/0:12:12,0:40:-0.00,-3.79,-55.12	0/0:22:22,0:40:-0.00,-6.80,-99.72	0/0:28:28,0:40:-0.00,-8.60,-126.48	0/0:27:27,0:40:-0.00,-8.30,-122.02	0/0:12:12,0:40:-0.00,-3.79,-55.12	0/0:25:25,0:40:-0.00,-7.70,-113.10	0/0:27:27,0:40:-0.00,-8.30,-122.02	0/0:18:18,0:40:-0.00,-5.59,-81.88	0/0:13:13,0:40:-0.00,-4.09,-59.58	0/0:21:21,0:40:-0.00,-6.49,-95.26	0/0:28:28,0:40:-0.00,-8.60,-126.48	0/0:10:10,0:38:-0.00,-3.18,-46.20	0/0:16:16,0:40:-0.00,-4.99,-72.96	0/0:21:21,0:40:-0.00,-6.49,-95.26	0/0:20:20,0:40:-0.00,-6.19,-90.80	0/0:27:27,0:40:-0.00,-8.30,-122.02	0/0:28:28,0:40:-0.00,-8.60,-126.48	0/0:31:31,0:40:-0.00,-9.50,-139.86	0/0:20:20,0:40:-0.00,-6.19,-90.80	0/0:29:29,0:40:-0.00,-8.90,-130.94	0/0:20:20,0:40:-0.00,-6.19,-90.80	0/0:6:6,0:25:-0.00,-1.98,-28.37	0/0:5:5,0:22:-0.01,-1.69,-23.91	./.	./.	0/0:18:18,0:40:-0.00,-5.59,-81.88	0/0:10:10,0:38:-0.00,-3.18,-46.20	0/0:13:13,0:40:-0.00,-4.09,-59.58	0/0:27:27,0:40:-0.00,-8.30,-122.02	0/0:20:20,0:40:-0.00,-6.19,-90.80	0/0:21:21,0:40:-0.00,-6.49,-95.26	./.	0/0:20:19,1:23:-0.01,-1.74,-81.89	0/0:28:28,0:40:-0.00,-8.60,-126.48	0/0:12:12,0:40:-0.00,-3.79,-55.12	0/0:42:42,0:40:-0.00,-12.82,-188.92
1003	500001	259:63	A	G	0	PASS	NS=61;AF=0.057	GT:DP:AD:GQ:GL	0/0:18:18,0:40:-0.00,-6.42,-81.76	0/0:36:36,0:40:-0.00,-11.83,-162.04	0/0:30:30,0:40:-0.00,-10.03,-135.28	0/0:25:25,0:40:-0.00,-8.52,-112.98	0/0:41:41,0:40:-0.00,-13.34,-184.34	0/0:25:25,0:40:-0.00,-8.52,-112.98	0/0:21:21,0:40:-0.00,-7.32,-95.14	0/0:14:14,0:40:-0.00,-5.21,-63.92	0/0:17:17,0:40:-0.00,-6.12,-77.30	0/0:23:23,0:40:-0.00,-7.92,-104.06	0/0:35:35,0:40:-0.00,-11.53,-157.58	0/0:43:43,0:40:-0.00,-13.94,-193.26	0/0:9:9,0:40:-0.00,-3.71,-41.62	0/0:26:26,0:40:-0.00,-8.82,-117.44	0/0:35:35,0:40:-0.00,-11.53,-157.58	0/0:33:33,0:40:-0.00,-10.93,-148.66	0/0:31:31,0:40:-0.00,-10.33,-139.74	0/0:26:26,0:40:-0.00,-8.82,-117.44	./.	0/0:16:16,0:40:-0.00,-5.81,-72.84	0/0:15:15,0:40:-0.00,-5.51,-68.38	0/0:24:24,0:40:-0.00,-8.22,-108.52	0/0:18:18,0:40:-0.00,-6.42,-81.76	0/0:35:35,0:40:-0.00,-11.53,-157.58	0/0:28:28,0:40:-0.00,-9.43,-126.36	0/0:20:20,0:40:-0.00,-7.02,-90.68	0/0:27:27,0:40:-0.00,-9.13,-121.90	0/0:40:40,0:40:-0.00,-13.04,-179.88	0/0:23:23,0:40:-0.00,-7.92,-104.06	0/0:12:12,0:40:-0.00,-4.61,-55.00	0/0:22:22,0:40:-0.00,-7.62,-99.60	0/0:28:28,0:40:-0.00,-9.43,-126.36	0/0:27:27,0:40:-0.00,-9.13,-121.90	0/0:12:12,0:40:-0.00,-4.61,-55.00	0/0:25:25,0:40:-0.00,-8.52,-112.98	0/0:27:27,0:40:-0.00,-9.13,-121.90	0/0:18:18,0:40:-0.00,-6.42,-81.76	0/0:13:13,0:40:-0.00,-4.91,-59.46	0/0:21:21,0:40:-0.00,-7.32,-95.14	0/0:28:28,0:40:-0.00,-9.43,-126.36	0/0:10:10,0:40:-0.00,-4.01,-46.08	0/0:16:16,0:40:-0.00,-5.81,-72.84	0/0:21:21,0:40:-0.00,-7.32,-95.14	0/0:20:20,0:40:-0.00,-7.02,-90.68	1/1:27:0,27:40:-118.94,-7.65,-0.00	0/0:28:28,0:40:-0.00,-9.43,-126.36	0/0:31:31,0:40:-0.00,-10.33,-139.74	0/1:20:11,9:40:-33.12,0.00,-43.52	0/0:29:29,0:40:-0.00,-9.73,-130.82	0/0:20:20,0:40:-0.00,-7.02,-90.68	0/0:6:6,0:34:-0.00,-2.80,-28.24	0/0:5:5,0:31:-0.00,-2.50,-23.78	./.	./.	0/0:18:18,0:40:-0.00,-6.42,-81.76	0/0:10:10,0:40:-0.00,-4.01,-46.08	0/0:13:13,0:40:-0.00,-4.91,-59.46	0/1:27:10,17:40:-66.69,0.00,-36.95	0/1:20:13,7:40:-24.20,0.00,-52.44	0/0:21:21,0:40:-0.00,-7.32,-95.14	./.	0/1:20:7,13:40:-50.96,0.00,-25.68	0/0:28:28,0:40:-0.00,-9.43,-126.36	0/0:12:12,0:40:-0.00,-4.61,-55.00	0/1:42:26,16:40:-57.72,0.00,-103.80
1004	600001	279:10	G	C	0	PASS	NS=62;AF=0.194	GT:DP:AD:GQ:GL	0/1:16:12,4:40:-12.12,-0.00,-47.97	0/1:10:6,4:40:-13.93,-0.00,-24.10	0/1:29:18,11:40:-38.17,-0.00,-69.74	0/1:28:7,21:40:-81.27,-0.00,-22.96	0/1:21:7,14:40:-53.42,0.00,-25.07	0/1:29:23,6:40:-16.77,-0.00,-91.14	./.	0/1:19:12,7:40:-24.06,0.00,-47.07	0/1:31:24,7:40:-20.45,-0.00,-94.82	0/1:28:14,14:40:-51.31,-0.00,-52.92	0/1:26:18,8:40:-26.23,0.00,-70.64	0/1:18:8,10:40:-37.20,0.00,-30.25	./.	0/1:35:23,12:40:-40.65,-0.00,-89.33	0/1:31:18,13:40:-46.13,-0.00,-69.14	0/1:15:9,6:40:-20.99,0.00,-35.43	0/1:27:19,8:40:-25.93,-0.00,-74.62	0/1:35:14,21:40:-79.17,-0.00,-50.81	0/1:10:9,1:16:-1.12,-0.03,-36.97	0/1:20:12,8:40:-28.04,0.00,-46.77	0/1:11:8,3:40:-9.35,-0.00,-32.36	0/1:16:8,8:40:-29.24,0.00,-30.85	0/1:13:7,6:40:-21.59,0.00,-27.47	0/1:15:12,3:40:-8.14,-0.00,-48.27	0/1:13:7,6:40:-21.59,0.00,-27.47	0/1:26:17,9:40:-30.51,0.00,-66.36	0/0:23:23,0:40:-0.00,-7.10,-100.05	0/0:13:13,0:40:-0.00,-4.09,-57.25	0/0:16:16,0:40:-0.00,-5.00,-70.09	0/0:21:21,0:40:-0.00,-6.50,-91.49	0/0:18:18,0:40:-0.00,-5.60,-78.65	0/0:10:10,0:38:-0.00,-3.19,-44.41	0/0:8:8,0:32:-0.00,-2.59,-35.85	0/0:6:6,0:26:-0.00,-1.99,-27.29	0/0:14:14,0:40:-0.00,-4.39,-61.53	0/0:7:7,0:29:-0.00,-2.29,-31.57	0/0:13:13,0:40:-0.00,-4.09,-57.25	0/0:9:9,0:35:-0.00,-2.89,-40.13	0/0:6:6,0:26:-0.00,-1.99,-27.29	0/0:12:12,0:40:-0.00,-3.79,-52.97	0/0:5:5,0:22:-0.01,-1.69,-23.02	0/0:9:9,0:35:-0.00,-2.89,-40.13	0/0:10:10,0:38:-0.00,-3.19,-44.41	0/0:10:10,0:38:-0.00,-3.19,-44.41	0/0:5:5,0:22:-0.01,-1.69,-23.02	0/0:21:21,0:40:-0.00,-6.50,-91.49	0/0:13:13,0:40:-0.00,-4.09,-57.25	0/0:11:11,0:40:-0.00,-3.49,-48.69	0/0:19:19,0:40:-0.00,-5.90,-82.93	0/0:16:16,0:40:-0.00,-5.00,-70.09	0/0:4:4,0:19:-0.02,-1.40,-18.74	0/0:7:7,0:29:-0.00,-2.29,-31.57	0/0:22:22,0:40:-0.00,-6.80,-95.77	0/0:9:9,0:35:-0.00,-2.89,-40.13	0/0:11:11,0:40:-0.00,-3.49,-48.69	0/0:12:12,0:40:-0.00,-3.79,-52.97	0/0:8:8,0:32:-0.00,-2.59,-35.85	0/0:9:9,0:35:-0.00,-2.89,-40.13	0/0:6:6,0:26:-0.00,-1.99,-27.29	0/0:11:11,0:40:-0.00,-3.49,-48.69	0/0:9:9,0:35:-0.00,-2.89,-40.13	0/0:14:14,0:40:-0.00,-4.39,-61.53	0/0:6:6,0:26:-0.00,-1.99,-27.29	0/0:8:8,0:32:-0.00,-2.59,-35.85	./.
1005	700001	371:51	T	G	0	PASS	NS=59;AF=0.195	GT:DP:AD:GQ:GL	0/1:24:8,16:40:-62.62,0.00,-29.21	0/1:23:13,10:40:-36.66,0.00,-51.39	0/1:21:5,16:40:-63.52,0.00,-16.99	0/1:27:3,24:40:-96.72,-0.00,-6.43	0/1:32:11,21:40:-82.09,0.00,-39.93	0/1:37:17,20:40:-76.21,0.00,-64.68	0/1:11:5,6:40:-22.77,0.00,-20.00	0/1:18:6,12:40:-46.92,0.00,-22.27	./.	./.	./.	0/1:27:15,12:40:-44.21,0.00,-58.94	0/1:40:11,29:40:-114.69,0.00,-37.52	0/1:23:11,12:40:-45.41,0.00,-42.64	0/1:29:16,13:40:-47.98,0.00,-62.72	0/1:36:20,16:40:-59.00,0.00,-78.11	0/1:30:13,17:40:-65.19,0.00,-49.29	0/1:49:39,10:40:-28.83,0.00,-157.35	0/1:16:10,6:40:-21.26,0.00,-40.37	0/1:46:21,25:40:-95.38,0.00,-79.48	0/1:17:4,13:40:-51.60,-0.00,-13.81	0/1:24:14,10:40:-36.36,0.00,-55.47	0/1:16:10,6:40:-21.26,0.00,-40.37	0/1:30:13,17:40:-65.19,0.00,-49.29	0/1:31:16,15:40:-56.13,0.00,-62.11	0/1:31:12,19:40:-73.64,0.00,-44.61	0/0:24:24,0:40:-0.00,-7.40,-106.63	0/0:28:28,0:40:-0.00,-8.61,-124.14	0/0:42:42,0:40:-0.00,-12.82,-185.41	./.	./.	0/0:11:11,0:40:-0.00,-3.49,-49.74	0/0:11:11,0:40:-0.00,-3.49,-49.74	0/0:8:8,0:32:-0.00,-2.59,-36.62	0/0:12:12,0:40:-0.00,-3.79,-54.12	0/0:13:13,0:40:-0.00,-4.09,-58.50	0/0:15:15,0:40:-0.00,-4.69,-67.25	0/0:6:6,0:26:-0.00,-1.99,-27.87	./.	0/0:18:18,0:40:-0.00,-5.60,-80.38	0/0:21:21,0:40:-0.00,-6.50,-93.51	0/0:7:7,0:29:-0.00,-2.29,-32.24	0/0:10:10,0:38:-0.00,-3.19,-45.37	0/0:11:11,0:40:-0.00,-3.49,-49.74	0/0:10:10,0:38:-0.00,-3.19,-45.37	0/0:30:30,0:40:-0.00,-9.21,-132.89	0/0:31:31,0:40:-0.00,-9.51,-137.27	0/0:14:14,0:40:-0.00,-4.39,-62.87	0/0:19:19,0:40:-0.00,-5.90,-84.75	0/0:15:15,0:40:-0.00,-4.69,-67.25	0/0:11:11,0:40:-0.00,-3.49,-49.74	0/0:8:8,0:32:-0.00,-2.59,-36.62	0/0:28:28,0:40:-0.00,-8.61,-124.14	0/0:15:15,0:40:-0.00,-4.69,-67.25	0/0:9:9,0:35:-0.00,-2.89,-40.99	0/0:6:6,0:26:-0.00,-1.99,-27.87	0/0:9:9,0:35:-0.00,-2.89,-40.99	0/0:13:13,0:40:-0.00,-4.09,-58.50	0/0:8:8,0:32:-0.00,-2.59,-36.62	0/0:12:12,0:40:-0.00,-3.79,-54.12	0/0:7:7,0:29:-0.00,-2.29,-32.24	0/0:12:12,0:40:-0.00,-3.79,-54.12	0/0:18:18,0:40:-0.00,-5.60,-80.38	0/0:6:6,0:26:-0.00,-1.99,-27.87	0/0:33:33,0:40:-0.00,-10.11,-146.02
1005	800001	371:65	C	A	0	PASS	NS=59;AF=0.034	GT:DP:AD:GQ:GL	0/0:24:24,0:40:-0.00,-8.51,-106.53	0/0:23:23,0:40:-0.00,-8.21,-102.15	0/0:21:21,0:40:-0.00,-7.61,-93.40	0/0:27:27,0:40:-0.00,-9.42,-119.65	0/0:32:32,0:40:-0.00,-10.92,-141.54	0/0:37:37,0:40:-0.00,-12.43,-163.42	0/0:11:11,0:40:-0.00,-4.60,-49.63	0/0:18:18,0:40:-0.00,-6.71,-80.27	./.	./.	./.	0/0:27:27,0:40:-0.00,-9.42,-119.65	0/0:40:40,0:40:-0.00,-13.33,-176.54	0/0:23:23,0:40:-0.00,-8.21,-102.15	0/0:29:29,0:40:-0.00,-10.02,-128.41	0/0:36:36,0:40:-0.00,-12.13,-159.04	0/0:30:30,0:40:-0.00,-10.32,-132.78	0/0:49:49,0:40:-0.00,-16.04,-215.93	0/0:16:16,0:40:-0.00,-6.11,-71.52	0/0:46:46,0:40:-0.00,-15.14,-202.80	0/0:17:17,0:40:-0.00,-6.41,-75.89	0/0:24:24,0:40:-0.00,-8.51,-106.53	0/0:16:16,0:40:-0.00,-6.11,-71.52	0/0:30:30,0:40:-0.00,-10.32,-132.78	0/0:31:31,0:40:-0.00,-10.62,-137.16	0/0:31:31,0:40:-0.00,-10.62,-137.16	0/1:24:13,11:40:-39.62,0.00,-49.87	0/1:28:15,13:40:-47.17,0.00,-57.42	1/1:42:0,42:40:-182.30,-12.44,-0.00	./.	./.	0/0:11:11,0:40:-0.00,-4.60,-49.63	0/0:11:11,0:40:-0.00,-4.60,-49.63	0/0:8:8,0:40:-0.00,-3.70,-36.51	0/0:12:12,0:40:-0.00,-4.90,-54.01	0/0:13:13,0:40:-0.00,-5.20,-58.39	0/0:15:15,0:40:-0.00,-5.81,-67.14	0/0:6:6,0:37:-0.00,-3.10,-27.75	./.	0/0:18:18,0:40:-0.00,-6.71,-80.27	0/0:21:21,0:40:-0.00,-7.61,-93.40	0/0:7:7,0:40:-0.00,-3.40,-32.13	0/0:10:10,0:40:-0.00,-4.30,-45.26	0/0:11:11,0:40:-0.00,-4.60,-49.63	0/0:10:10,0:40:-0.00,-4.30,-45.26	0/0:30:30,0:40:-0.00,-10.32,-132.78	0/0:31:31,0:40:-0.00,-10.62,-137.16	0/0:14:14,0:40:-0.00,-5.50,-62.76	0/0:19:19,0:40:-0.00,-7.01,-84.64	0/0:15:15,0:40:-0.00,-5.81,-67.14	0/0:11:11,0:40:-0.00,-4.60,-49.63	0/0:8:8,0:40:-0.00,-3.70,-36.51	0/0:28:28,0:40:-0.00,-9.72,-124.03	0/0:15:15,0:40:-0.00,-5.81,-67.14	0/0:9:9,0:40:-0.00,-4.00,-40.88	0/0:6:6,0:37:-0.00,-3.10,-27.75	0/0:9:9,0:40:-0.00,-4.00,-40.88	0/0:13:13,0:40:-0.00,-5.20,-58.39	0/0:8:8,0:40:-0.00,-3.70,-36.51	0/0:12:12,0:40:-0.00,-4.90,-54.01	0/0:7:7,0:40:-0.00,-3.40,-32.13	0/0:12:12,0:40:-0.00,-4.90,-54.01	0/0:18:18,0:40:-0.00,-6.71,-80.27	0/0:6:6,0:37:-0.00,-3.10,-27.75	0/0:33:33,0:40:-0.00,-11.22,-145.91
1006	900001	646:24	C	A	0	PASS	NS=59;AF=0.110	GT:DP:AD:GQ:GL	0/1:28:19,9:40:-29.96,0.00,-74.93	0/1:20:8,12:40:-45.35,-0.00,-29.76	0/1:30:14,16:40:-59.64,0.00,-52.70	0/1:38:20,18:40:-65.88,0.00,-76.25	0/1:27:18,9:40:-30.26,0.00,-70.91	0/1:37:12,25:40:-96.46,0.00,-41.95	0/1:8:3,5:40:-18.68,-0.00,-11.75	0/1:27:8,19:40:-73.52,0.00,-27.65	0/1:15:8,7:40:-25.22,0.00,-31.27	0/1:9:4,5:40:-18.38,0.00,-15.77	0/1:26:19,7:40:-21.91,0.00,-75.54	0/1:41:19,22:40:-82.28,0.00,-71.02	0/1:20:11,9:40:-32.37,-0.00,-42.74	./.	0/0:25:25,0:40:-0.00,-8.06,-109.85	0/0:21:21,0:40:-0.00,-6.86,-92.55	0/0:42:42,0:40:-0.00,-13.18,-183.39	0/0:32:32,0:40:-0.00,-10.17,-140.13	0/0:22:22,0:40:-0.00,-7.16,-96.88	0/0:21:21,0:40:-0.00,-6.86,-92.55	0/0:7:7,0:33:-0.00,-2.65,-32.00	0/0:22:22,0:40:-0.00,-7.16,-96.88	./.	0/0:23:23,0:40:-0.00,-7.46,-101.20	0/0:24:24,0:40:-0.00,-7.76,-105.53	0/0:18:18,0:40:-0.00,-5.96,-79.57	./.	./.	./.	0/0:10:10,0:40:-0.00,-3.55,-44.97	0/0:8:8,0:36:-0.00,-2.95,-36.32	0/0:16:16,0:40:-0.00,-5.36,-70.92	0/0:13:13,0:40:-0.00,-4.45,-57.95	0/0:7:7,0:33:-0.00,-2.65,-32.00	0/0:16:16,0:40:-0.00,-5.36,-70.92	0/0:10:10,0:40:-0.00,-3.55,-44.97	0/0:17:17,0:40:-0.00,-5.66,-75.25	0/0:15:15,0:40:-0.00,-5.05,-66.60	0/0:8:8,0:36:-0.00,-2.95,-36.32	0/0:25:25,0:40:-0.00,-8.06,-109.85	0/0:4:4,0:23:-0.01,-1.75,-19.03	0/0:15:15,0:40:-0.00,-5.05,-66.60	0/0:12:12,0:40:-0.00,-4.15,-53.62	0/0:10:10,0:40:-0.00,-3.55,-44.97	0/0:6:6,0:29:-0.00,-2.35,-27.67	0/0:20:20,0:40:-0.00,-6.56,-88.23	0/0:17:17,0:40:-0.00,-5.66,-75.25	0/0:12:12,0:40:-0.00,-4.15,-53.62	0/0:18:18,0:40:-0.00,-5.96,-79.57	0/0:12:12,0:40:-0.00,-4.15,-53.62	0/0:8:8,0:36:-0.00,-2.95,-36.32	0/0:6:6,0:29:-0.00,-2.35,-27.67	0/0:20:20,0:40:-0.00,-6.56,-88.23	0/0:12:12,0:40:-0.00,-4.15,-53.62	0/0:12:12,0:40:-0.00,-4.15,-53.62	./.	0/0:11:11,0:40:-0.00,-3.85,-49.30	0/0:9:9,0:39:-0.00,-3.25,-40.65	0/0:15:15,0:40:-0.00,-5.05,-66.60	0/0:7:7,0:33:-0.00,-2.65,-32.00	0/0:8:8,0:36:-0.00,-2.95,-36.32	0/0:10:10,0:40:-0.00,-3.55,-44.97	0/0:16:16,0:40:-0.00,-5.36,-70.92	0/0:23:23,0:40:-0.00,-7.46,-101.20	0/0:25:25,0:40:-0.00,-8.06,-109.85
1006	1000001	646:29	C	T	0	PASS	NS=59;AF=0.093	GT:DP:AD:GQ:GL	0/0:28:28,0:40:-0.00,-9.03,-122.84	0/0:20:20,0:40:-0.00,-6.62,-88.24	0/0:30:30,0:40:-0.00,-9.63,-131.49	0/0:38:38,0:40:-0.00,-12.04,-166.10	0/0:27:27,0:40:-0.00,-8.73,-118.52	0/0:37:37,0:40:-0.00,-11.74,-161.77	0/0:8:8,0:37:-0.00,-3.01,-36.33	0/0:27:27,0:40:-0.00,-8.73,-118.52	0/0:15:15,0:40:-0.00,-5.12,-66.61	0/0:9:9,0:40:-0.00,-3.31,-40.66	0/0:26:26,0:40:-0.00,-8.43,-114.19	0/0:41:41,0:40:-0.00,-12.95,-179.07	0/0:20:20,0:40:-0.00,-6.62,-88.24	./.	0/1:25:11,14:40:-52.43,0.00,-41.18	0/1:21:11,10:40:-36.33,0.00,-42.39	0/1:42:20,22:40:-81.91,0.00,-74.99	0/1:32:26,6:40:-15.72,0.00,-103.96	0/1:22:11,11:40:-40.35,0.00,-42.08	0/1:21:8,13:40:-49.31,0.00,-29.41	0/1:7:5,2:40:-5.94,-0.00,-20.65	0/1:22:12,10:40:-36.03,0.00,-46.41	./.	0/1:23:8,15:40:-57.36,0.00,-28.81	0/1:24:9,15:40:-57.05,0.00,-32.83	0/1:18:11,7:40:-24.26,0.00,-43.29	./.	./.	./.	0/0:10:10,0:40:-0.00,-3.61,-44.98	0/0:8:8,0:37:-0.00,-3.01,-36.33	0/0:16:16,0:40:-0.00,-5.42,-70.94	0/0:13:13,0:40:-0.00,-4.52,-57.96	0/0:7:7,0:33:-0.00,-2.71,-32.01	0/0:16:16,0:40:-0.00,-5.42,-70.94	0/0:10:10,0:40:-0.00,-3.61,-44.98	0/0:17:17,0:40:-0.00,-5.72,-75.26	0/0:15:15,0:40:-0.00,-5.12,-66.61	0/0:8:8,0:37:-0.00,-3.01,-36.33	0/0:25:25,0:40:-0.00,-8.13,-109.87	0/0:4:4,0:24:-0.01,-1.81,-19.04	0/0:15:15,0:40:-0.00,-5.12,-66.61	0/0:12:12,0:40:-0.00,-4.22,-53.64	0/0:10:10,0:40:-0.00,-3.61,-44.98	0/0:6:6,0:30:-0.00,-2.41,-27.68	0/0:20:20,0:40:-0.00,-6.62,-88.24	0/0:17:17,0:40:-0.00,-5.72,-75.26	0/0:12:12,0:40:-0.00,-4.22,-53.64	0/0:18:18,0:40:-0.00,-6.02,-79.59	0/0:12:12,0:40:-0.00,-4.22,-53.64	0/0:8:8,0:37:-0.00,-3.01,-36.33	0/0:6:6,0:30:-0.00,-2.41,-27.68	0/0:20:20,0:40:-0.00,-6.62,-88.24	0/0:12:12,0:40:-0.00,-4.22,-53.64	0/0:12:12,0:40:-0.00,-4.22,-53.64	./.	0/0:11:11,0:40:-0.00,-3.91,-49.31	0/0:9:9,0:40:-0.00,-3.31,-40.66	0/0:15:15,0:40:-0.00,-5.12,-66.61	0/0:7:7,0:33:-0.00,-2.71,-32.01	0/0:8:8,0:37:-0.00,-3.01,-36.33	0/0:10:10,0:40:-0.00,-3.61,-44.98	0/0:16:16,0:40:-0.00,-5.42,-70.94	0/0:23:23,0:40:-0.00,-7.53,-101.22	0/0:25:25,0:40:-0.00,-8.13,-109.87
1007	1100001	851:14	A	C	0	PASS	NS=60;AF=0.192	GT:DP:AD:GQ:GL	0/1:52:21,31:40:-121.44,0.00,-78.76	./.	./.	0/1:31:13,18:40:-70.19,0.00,-49.66	0/1:14:5,9:40:-35.46,-0.00,-19.35	0/1:23:10,13:40:-50.46,0.00,-38.78	0/1:22:5,17:40:-68.47,0.00,-16.94	0/1:8:5,3:40:-10.69,-0.00,-21.16	./.	0/1:10:5,5:40:-18.95,0.00,-20.55	0/1:26:17,9:40:-31.84,0.00,-68.88	0/1:30:8,22:40:-88.20,0.00,-27.82	0/1:40:12,28:40:-111.76,0.00,-42.52	0/1:27:8,19:40:-75.82,0.00,-28.72	0/1:8:4,4:40:-15.12,-0.00,-16.73	0/1:60:24,36:40:-141.17,0.00,-89.64	0/1:37:26,11:40:-37.39,0.00,-105.42	0/1:12:5,7:40:-27.20,0.00,-19.95	0/1:27:5,22:40:-89.11,0.00,-15.44	0/1:15:10,5:40:-17.44,0.00,-41.19	0/1:14:5,9:40:-35.46,-0.00,-19.35	0/1:18:11,7:40:-25.40,0.00,-44.71	0/1:12:5,7:40:-27.20,0.00,-19.95	0/1:30:10,20:40:-79.35,0.00,-36.67	0/1:21:10,11:40:-42.20,0.00,-39.38	0/1:14:7,7:40:-26.60,-0.00,-28.21	0/0:42:42,0:40:-0.00,-12.83,-187.59	0/0:56:56,0:40:0.00,-17.04,-249.58	0/0:37:37,0:40:-0.00,-11.32,-165.45	0/0:10:10,0:39:-0.00,-3.19,-45.89	0/0:29:29,0:40:-0.00,-8.91,-130.02	0/0:24:24,0:40:-0.00,-7.41,-107.88	0/0:5:5,0:22:-0.01,-1.70,-23.76	0/0:24:24,0:40:-0.00,-7.41,-107.88	0/0:19:19,0:40:-0.00,-5.90,-85.74	0/0:20:20,0:40:-0.00,-6.20,-90.17	0/0:29:29,0:40:-0.00,-8.91,-130.02	0/0:17:17,0:40:-0.00,-5.30,-76.89	0/0:17:17,0:40:-0.00,-5.30,-76.89	0/0:20:20,0:40:-0.00,-6.20,-90.17	0/0:18:18,0:40:-0.00,-5.60,-81.31	0/0:15:15,0:40:-0.00,-4.70,-68.03	0/0:11:11,0:40:-0.00,-3.49,-50.32	0/0:12:12,0:40:-0.00,-3.80,-54.74	0/0:5:5,0:22:-0.01,-1.70,-23.76	0/0:30:30,0:40:-0.00,-9.21,-134.45	0/0:31:31,0:40:-0.00,-9.51,-138.88	0/0:39:39,0:40:-0.00,-11.92,-174.30	0/0:25:25,0:40:-0.00,-7.71,-112.31	0/0:17:17,0:40:-0.00,-5.30,-76.89	./.	./.	0/0:20:20,0:40:-0.00,-6.20,-90.17	0/0:12:12,0:40:-0.00,-3.80,-54.74	0/0:23:23,0:40:-0.00,-7.11,-103.45	0/0:11:11,0:40:-0.00,-3.49,-50.32	0/0:9:9,0:35:-0.00,-2.89,-41.46	0/0:16:16,0:40:-0.00,-5.00,-72.46	0/0:22:22,0:40:-0.00,-6.81,-99.03	0/0:15:15,0:40:-0.00,-4.70,-68.03	0/0:11:11,0:40:-0.00,-3.49,-50.32	0/0:12:12,0:40:-0.00,-3.80,-54.74	0/0:20:20,0:40:-0.00,-6.20,-90.17	0/0:10:10,0:39:-0.00,-3.19,-45.89	0/0:51:51,0:40:-0.00,-15.54,-227.44
1008	1200001	1036:11	C	A	0	PASS	NS=61;AF=0.090	GT:DP:AD:GQ:GL	0/0:16:16,0:40:-0.00,-5.79,-71.36	0/0:14:14,0:40:-0.00,-5.19,-62.59	0/0:14:14,0:40:-0.00,-5.19,-62.59	0/0:21:21,0:40:-0.00,-7.30,-93.30	0/0:23:23,0:40:-0.00,-7.90,-102.08	0/0:33:33,0:40:-0.00,-10.91,-145.96	0/0:20:20,0:40:-0.00,-7.00,-88.92	0/0:15:15,0:40:-0.00,-5.49,-66.98	0/0:33:33,0:40:-0.00,-10.91,-145.96	0/0:27:27,0:40:-0.00,-9.10,-119.63	0/0:15:15,0:40:-0.00,-5.49,-66.98	0/0:32:32,0:40:-0.00,-10.61,-141.57	0/0:11:11,0:40:-0.00,-4.29,-49.43	0/0:19:19,0:40:-0.00,-6.70,-84.53	1/1:18:0,18:40:-77.82,-5.23,-0.00	0/1:15:5,10:40:-38.39,0.00,-17.61	1/1:13:0,13:40:-55.88,-3.73,-0.00	0/0:40:40,0:40:-0.00,-13.02,-176.67	0/1:14:9,5:40:-16.75,0.00,-35.46	0/1:16:3,13:40:-51.25,-0.00,-8.53	0/1:12:7,5:40:-17.35,0.00,-27.29	0/0:14:14,0:40:-0.00,-5.19,-62.59	0/0:12:12,0:40:-0.00,-4.59,-53.81	1/1:26:0,26:40:-112.92,-7.64,-0.00	./.	0/1:12:7,5:40:-17.35,0.00,-27.29	0/0:37:37,0:40:-0.00,-12.11,-163.51	0/0:37:37,0:40:-0.00,-12.11,-163.51	0/0:45:45,0:40:-0.00,-14.52,-198.61	0/0:17:17,0:40:-0.00,-6.09,-75.75	0/0:21:21,0:40:-0.00,-7.30,-93.30	0/0:30:30,0:40:-0.00,-10.01,-132.79	0/0:17:17,0:40:-0.00,-6.09,-75.75	0/0:16:16,0:40:-0.00,-5.79,-71.36	0/0:13:13,0:40:-0.00,-4.89,-58.20	0/0:17:17,0:40:-0.00,-6.09,-75.75	0/0:14:14,0:40:-0.00,-5.19,-62.59	0/0:16:16,0:40:-0.00,-5.79,-71.36	0/0:13:13,0:40:-0.00,-4.89,-58.20	./.	0/0:16:16,0:40:-0.00,-5.79,-71.36	0/0:10:10,0:40:-0.00,-3.99,-45.04	0/0:17:17,0:40:-0.00,-6.09,-75.75	0/0:12:12,0:40:-0.00,-4.59,-53.81	0/0:6:6,0:34:-0.00,-2.78,-27.49	0/0:24:24,0:40:-0.00,-8.20,-106.47	0/0:20:20,0:40:-0.00,-7.00,-88.92	0/0:38:38,0:40:-0.00,-12.41,-167.89	0/0:25:25,0:40:-0.00,-8.50,-110.85	./.	0/0:14:14,0:40:-0.00,-5.19,-62.59	0/0:10:10,0:40:-0.00,-3.99,-45.04	0/0:42:42,0:40:-0.00,-13.62,-185.45	0/0:29:29,0:40:-0.00,-9.71,-128.40	0/0:11:11,0:40:-0.00,-4.29,-49.43	0/0:16:16,0:40:-0.00,-5.79,-71.36	0/0:15:15,0:40:-0.00,-5.49,-66.98	0/0:23:23,0:40:-0.00,-7.90,-102.08	0/0:28:28,0:40:-0.00,-9.40,-124.02	0/0:16:16,0:40:-0.00,-5.79,-71.36	0/0:13:13,0:40:-0.00,-4.89,-58.20	0/0:11:11,0:40:-0.00,-4.29,-49.43	./.	0/0:7:7,0:37:-0.00,-3.08,-31.87	0/0:40:40,0:40:-0.00,-13.02,-176.67
1008	1300001	1036:17	A	G	0	PASS	NS=61;AF=0.074	GT:DP:AD:GQ:GL	0/0:16:16,0:40:-0.00,-6.34,-71.29	0/0:14:14,0:40:-0.00,-5.74,-62.51	0/0:14:14,0:40:-0.00,-5.74,-62.51	0/0:21:21,0:40:-0.00,-7.85,-93.22	0/0:23:23,0:40:-0.00,-8.45,-102.00	0/0:33:33,0:40:-0.00,-11.46,-145.87	0/0:20:20,0:40:-0.00,-7.54,-88.84	0/0:15:15,0:40:-0.00,-6.04,-66.90	0/0:33:33,0:40:-0.00,-11.46,-145.87	0/0:27:27,0:40:-0.00,-9.65,-119.55	0/0:15:15,0:40:-0.00,-6.04,-66.90	0/0:32:32,0:40:-0.00,-11.16,-141.48	0/0:11:11,0:40:-0.00,-4.84,-49.35	0/0:19:19,0:40:-0.00,-7.24,-84.45	0/0:18:18,0:40:-0.00,-6.94,-80.06	0/0:15:15,0:40:-0.00,-6.04,-66.90	0/0:13:13,0:40:-0.00,-5.44,-58.12	0/0:40:40,0:40:-0.00,-13.57,-176.58	0/0:14:14,0:40:-0.00,-5.74,-62.51	0/0:16:16,0:40:-0.00,-6.34,-71.29	0/0:12:12,0:40:-0.00,-5.14,-53.74	0/0:14:14,0:40:-0.00,-5.74,-62.51	0/0:12:12,0:40:-0.00,-5.14,-53.74	0/0:26:26,0:40:-0.00,-9.35,-115.16	./.	0/0:12:12,0:40:-0.00,-5.14,-53.74	0/0:37:37,0:40:-0.00,-12.66,-163.42	0/0:36:36,0:40:-0.00,-12.36,-159.03	0/0:45:45,0:40:-0.00,-15.07,-198.52	0/0:17:17,0:40:-0.00,-6.64,-75.67	0/0:21:21,0:40:-0.00,-7.85,-93.22	0/0:30:30,0:40:-0.00,-10.55,-132.71	0/0:17:17,0:40:-0.00,-6.64,-75.67	0/0:16:16,0:40:-0.00,-6.34,-71.29	0/0:13:13,0:40:-0.00,-5.44,-58.12	0/0:17:17,0:40:-0.00,-6.64,-75.67	0/0:14:14,0:40:-0.00,-5.74,-62.51	0/0:16:16,0:40:-0.00,-6.34,-71.29	0/0:13:13,0:40:-0.00,-5.44,-58.12	./.	0/0:16:16,0:40:-0.00,-6.34,-71.29	0/0:10:10,0:40:-0.00,-4.53,-44.96	0/0:17:17,0:40:-0.00,-6.64,-75.67	0/0:12:12,0:40:-0.00,-5.14,-53.74	0/0:6:6,0:40:-0.00,-3.33,-27.41	0/0:24:24,0:40:-0.00,-8.75,-106.38	0/0:20:20,0:40:-0.00,-7.54,-88.84	0/0:38:38,0:40:-0.00,-12.96,-167.81	0/0:25:25,0:40:-0.00,-9.05,-110.77	./.	0/0:14:14,0:40:-0.00,-5.74,-62.51	0/0:10:10,0:40:-0.00,-4.53,-44.96	1/1:42:0,42:40:-183.18,-13.08,-0.00	0/0:29:29,0:40:-0.00,-10.25,-128.32	0/1:11:6,5:40:-17.10,0.00,-22.58	0/0:16:16,0:40:-0.00,-6.34,-71.29	0/0:15:15,0:40:-0.00,-6.04,-66.90	1/1:23:0,23:40:-99.82,-7.36,-0.00	1/1:28:0,28:40:-121.76,-8.87,-0.00	0/0:16:16,0:40:-0.00,-6.34,-71.29	1/1:13:0,13:40:-55.95,-4.35,-0.00	0/0:11:11,0:40:-0.00,-4.84,-49.35	./.	0/0:7:7,0:40:-0.00,-3.63,-31.80	0/0:40:40,0:40:-0.00,-13.57,-176.58
1008	1400001	1036:62	C	T	0	PASS	NS=61;AF=0.025	GT:DP:AD:GQ:GL	0/0:16:16,0:40:-0.00,-5.95,-37.49	0/0:14:14,0:40:-0.00,-5.35,-33.03	0/0:14:14,0:40:-0.00,-5.35,-33.03	0/0:21:21,0:40:-0.00,-7.44,-48.65	0/0:23:23,0:40:-0.00,-8.04,-53.11	0/0:33:33,0:40:-0.00,-11.02,-75.42	0/0:20:20,0:40:-0.00,-7.14,-46.42	0/0:15:15,0:40:-0.00,-5.65,-35.26	0/0:33:33,0:40:-0.00,-11.02,-75.42	0/0:27:27,0:40:-0.00,-9.23,-62.03	0/0:15:15,0:40:-0.00,-5.65,-35.26	0/0:32:32,0:40:-0.00,-10.73,-73.19	0/0:11:11,0:40:-0.00,-4.46,-26.34	0/0:19:19,0:40:-0.00,-6.84,-44.19	0/0:18:18,0:40:-0.00,-6.55,-41.96	0/0:15:15,0:40:-0.00,-5.65,-35.26	0/0:13:13,0:40:-0.00,-5.05,-30.80	0/0:40:40,0:40:-0.00,-13.11,-91.04	0/0:14:14,0:40:-0.00,-5.35,-33.03	0/0:16:16,0:40:-0.00,-5.95,-37.49	0/0:12:12,0:40:-0.00,-4.76,-28.57	0/0:14:14,0:40:-0.00,-5.35,-33.03	0/0:12:12,0:40:-0.00,-4.76,-28.57	0/0:26:26,0:40:-0.00,-8.93,-59.80	./.	0/0:12:12,0:40:-0.00,-4.76,-28.57	0/1:37:22,15:40:-21.25,0.00,-38.66	0/1:37:18,19:40:-30.17,0.00,-29.74	0/1:45:15,30:40:-52.32,0.00,-20.66	0/0:17:17,0:40:-0.00,-6.25,-39.72	0/0:21:21,0:40:-0.00,-7.44,-48.65	0/0:30:30,0:40:-0.00,-10.13,-68.73	0/0:17:17,0:40:-0.00,-6.25,-39.72	0/0:16:16,0:40:-0.00,-5.95,-37.49	0/0:13:13,0:40:-0.00,-5.05,-30.80	0/0:17:17,0:40:-0.00,-6.25,-39.72	0/0:14:14,0:40:-0.00,-5.35,-33.03	0/0:16:16,0:40:-0.00,-5.95,-37.49	0/0:13:13,0:40:-0.00,-5.05,-30.80	./.	0/0:16:16,0:40:-0.00,-5.95,-37.49	0/0:10:10,0:40:-0.00,-4.16,-24.11	0/0:17:17,0:40:-0.00,-6.25,-39.72	0/0:12:12,0:40:-0.00,-4.76,-28.57	0/0:6:6,0:36:-0.00,-2.96,-15.18	0/0:24:24,0:40:-0.00,-8.34,-55.34	0/0:20:20,0:40:-0.00,-7.14,-46.42	0/0:38:38,0:40:-0.00,-12.52,-86.57	0/0:25:25,0:40:-0.00,-8.64,-57.57	./.	0/0:14:14,0:40:-0.00,-5.35,-33.03	0/0:10:10,0:40:-0.00,-4.16,-24.11	0/0:42:42,0:40:-0.00,-13.71,-95.50	0/0:29:29,0:40:-0.00,-9.83,-66.50	0/0:11:11,0:40:-0.00,-4.46,-26.34	0/0:16:16,0:40:-0.00,-5.95,-37.49	0/0:15:15,0:40:-0.00,-5.65,-35.26	0/0:23:9,0:40:-0.00,-3.86,-21.88	0/0:28:28,0:40:-0.00,-9.53,-64.27	0/0:16:16,0:40:-0.00,-5.95,-37.49	0/0:13:13,0:40:-0.00,-5.05,-30.80	0/0:11:11,0:40:-0.00,-4.46,-26.34	./.	0/0:7:7,0:39:-0.00,-3.26,-17.41	0/0:40:40,0:40:-0.00,-13.11,-91.04
1009	1500001	1231:9	G	A	0	PASS	NS=64;AF=0.031	GT:DP:AD:GQ:GL	0/0:11:11,0:40:-0.00,-4.54,-47.19	0/0:20:20,0:40:-0.00,-7.25,-84.58	0/0:17:17,0:40:-0.00,-6.35,-72.11	0/0:8:8,0:40:-0.00,-3.64,-34.73	0/0:28:28,0:40:-0.00,-9.66,-117.81	0/0:28:28,0:40:-0.00,-9.66,-117.81	0/0:6:6,0:37:-0.00,-3.04,-26.42	0/0:9:9,0:40:-0.00,-3.94,-38.88	0/0:13:13,0:40:-0.00,-5.15,-55.50	0/0:8:8,0:40:-0.00,-3.64,-34.73	0/0:9:9,0:40:-0.00,-3.94,-38.88	0/0:11:11,0:40:-0.00,-4.54,-47.19	0/0:10:10,0:40:-0.00,-4.24,-43.03	0/0:13:13,0:40:-0.00,-5.15,-55.50	0/0:14:14,0:40:-0.00,-5.45,-59.65	0/0:10:10,0:40:-0.00,-4.24,-43.03	0/0:13:13,0:40:-0.00,-5.15,-55.50	0/0:9:9,0:40:-0.00,-3.94,-38.88	0/0:7:7,0:40:-0.00,-3.34,-30.57	0/0:11:11,0:40:-0.00,-4.54,-47.19	0/0:7:7,0:40:-0.00,-3.34,-30.57	0/0:6:6,0:37:-0.00,-3.04,-26.42	0/0:12:12,0:40:-0.00,-4.85,-51.34	0/0:14:14,0:40:-0.00,-5.45,-59.65	0/0:11:11,0:40:-0.00,-4.54,-47.19	0/0:11:11,0:40:-0.00,-4.54,-47.19	0/0:16:16,0:40:-0.00,-6.05,-67.96	0/0:13:13,0:40:-0.00,-5.15,-55.50	0/0:23:23,0:40:-0.00,-8.16,-97.04	0/0:11:11,0:40:-0.00,-4.54,-47.19	0/0:18:18,0:40:-0.00,-6.65,-76.27	0/1:10:8,2:40:-4.06,-0.00,-30.48	0/0:8:8,0:40:-0.00,-3.64,-34.73	0/0:6:6,0:37:-0.00,-3.04,-26.42	0/0:16:16,0:40:-0.00,-6.05,-67.96	0/0:8:8,0:40:-0.00,-3.64,-34.73	0/0:8:8,0:40:-0.00,-3.64,-34.73	0/0:4:4,0:30:-0.00,-2.44,-18.11	0/0:5:5,0:34:-0.00,-2.74,-22.27	0/0:11:11,0:40:-0.00,-4.54,-47.19	0/0:11:11,0:40:-0.00,-4.54,-47.19	1/1:4:0,4:14:-15.17,-0.99,-0.05	./.	0/0:5:5,0:34:-0.00,-2.74,-22.27	0/0:7:7,0:40:-0.00,-3.34,-30.57	0/0:18:18,0:40:-0.00,-6.65,-76.27	0/0:23:23,0:40:-0.00,-8.16,-97.04	0/0:7:7,0:40:-0.00,-3.34,-30.57	0/0:28:28,0:40:-0.00,-9.66,-117.81	0/0:11:11,0:40:-0.00,-4.54,-47.19	0/0:3:3,0:27:-0.00,-2.14,-13.96	0/0:6:6,0:37:-0.00,-3.04,-26.42	0/0:18:18,0:40:-0.00,-6.65,-76.27	0/0:12:12,0:40:-0.00,-4.85,-51.34	0/0:9:9,0:40:-0.00,-3.94,-38.88	0/0:10:10,0:40:-0.00,-4.24,-43.03	0/0:6:6,0:37:-0.00,-3.04,-26.42	0/0:10:10,0:40:-0.00,-4.24,-43.03	0/1:7:4,3:40:-9.12,-0.00,-14.77	0/0:3:3,0:27:-0.00,-2.14,-13.96	0/0:3:3,0:27:-0.00,-2.14,-13.96	0/0:6:6,0:37:-0.00,-3.04,-26.42	0/0:18:18,0:40:-0.00,-6.65,-76.27	0/0:7:7,0:40:-0.00,-3.34,-30.57	0/0:8:8,0:40:-0.00,-3.64,-34.73
1010	1600001	1571:47	A	T	0	PASS	NS=60;AF=0.108	GT:DP:AD:GQ:GL	./.	./.	0/0:23:23,0:40:-0.00,-7.50,-102.98	0/0:17:17,0:40:-0.00,-5.70,-76.49	0/0:26:26,0:40:-0.00,-8.41,-116.23	0/0:21:21,0:40:-0.00,-6.90,-94.15	./.	0/0:21:21,0:40:-0.00,-6.90,-94.15	0/0:30:30,0:40:-0.00,-9.61,-133.90	0/0:14:14,0:40:-0.00,-4.79,-63.24	0/0:33:33,0:40:-0.00,-10.51,-147.14	0/0:19:19,0:40:-0.00,-6.30,-85.32	./.	0/0:21:21,0:40:-0.00,-6.90,-94.15	1/1:19:0,19:40:-82.49,-4.88,-0.00	0/1:36:25,11:40:-37.16,0.00,-100.40	0/1:25:6,19:40:-75.80,0.00,-19.81	0/1:31:10,21:40:-82.82,0.00,-35.67	0/1:20:12,8:40:-28.73,0.00,-47.81	0/1:25:10,15:40:-58.13,0.00,-37.47	0/1:19:10,9:40:-33.45,0.00,-39.28	0/1:23:8,15:40:-58.74,0.00,-29.24	0/1:19:12,7:40:-24.61,0.00,-48.11	0/1:23:7,16:40:-63.15,0.00,-24.83	0/1:22:8,14:40:-54.62,0.00,-29.54	0/1:18:7,11:40:-42.58,0.00,-26.33	0/0:45:45,0:40:-0.00,-14.12,-200.14	0/0:63:63,0:40:-0.00,-19.54,-279.62	0/0:35:35,0:40:-0.00,-11.11,-155.98	0/0:10:10,0:40:-0.00,-3.59,-45.58	0/0:10:10,0:40:-0.00,-3.59,-45.58	0/0:19:19,0:40:-0.00,-6.30,-85.32	0/0:13:13,0:40:-0.00,-4.49,-58.82	0/0:24:24,0:40:-0.00,-7.80,-107.40	0/0:18:18,0:40:-0.00,-6.00,-80.90	0/0:16:16,0:40:-0.00,-5.40,-72.07	0/0:22:22,0:40:-0.00,-7.20,-98.57	0/0:17:17,0:40:-0.00,-5.70,-76.49	0/0:24:24,0:40:-0.00,-7.80,-107.40	0/0:23:23,0:40:-0.00,-7.50,-102.98	0/0:13:13,0:40:-0.00,-4.49,-58.82	0/0:19:19,0:40:-0.00,-6.30,-85.32	0/0:19:19,0:40:-0.00,-6.30,-85.32	0/0:11:11,0:40:-0.00,-3.89,-49.99	0/0:21:21,0:40:-0.00,-6.90,-94.15	0/0:26:26,0:40:-0.00,-8.41,-116.23	0/0:33:33,0:40:-0.00,-10.51,-147.14	0/0:20:20,0:40:-0.00,-6.60,-89.74	0/0:23:23,0:40:-0.00,-7.50,-102.98	0/0:24:24,0:40:-0.00,-7.80,-107.40	0/0:12:12,0:40:-0.00,-4.19,-54.41	0/0:12:12,0:40:-0.00,-4.19,-54.41	0/0:25:25,0:40:-0.00,-8.10,-111.82	0/0:17:17,0:40:-0.00,-5.70,-76.49	0/0:24:24,0:40:-0.00,-7.80,-107.40	0/0:18:18,0:40:-0.00,-6.00,-80.90	0/0:12:12,0:40:-0.00,-4.19,-54.41	0/0:18:18,0:40:-0.00,-6.00,-80.90	0/0:18:18,0:40:-0.00,-6.00,-80.90	0/0:10:10,0:40:-0.00,-3.59,-45.58	0/0:7:7,0:33:-0.00,-2.69,-32.33	./.	0/0:20:20,0:40:-0.00,-6.60,-89.74	0/0:23:23,0:40:-0.00,-7.50,-102.98	0/0:22:22,0:40:-0.00,-7.20,-98.57
1011	1700001	1587:56	T	C	0	PASS	NS=61;AF=0.082	GT:DP:AD:GQ:GL	0/0:13:13,0:40:-0.00,-4.60,-57.56	./.	./.	0/0:28:28,0:40:-0.00,-9.11,-121.96	0/0:22:22,0:40:-0.00,-7.31,-96.20	0/0:34:34,0:40:-0.00,-10.92,-147.73	0/0:3:3,0:21:-0.01,-1.60,-14.64	0/0:22:22,0:40:-0.00,-7.31,-96.20	./.	0/0:8:8,0:37:-0.00,-3.09,-36.09	0/0:18:18,0:40:-0.00,-6.10,-79.03	0/0:17:17,0:40:-0.00,-5.80,-74.73	0/0:12:12,0:40:-0.00,-4.30,-53.27	0/0:10:10,0:40:-0.00,-3.69,-44.68	./.	0/1:32:27,5:40:-11.15,-0.00,-107.35	0/1:19:7,12:40:-45.12,0.00,-25.40	0/1:24:15,9:40:-30.73,0.00,-58.24	0/0:29:28,1:40:-0.00,-5.12,-117.67	0/1:41:29,12:40:-38.50,0.00,-113.23	0/1:16:3,13:40:-50.32,-0.00,-9.12	0/1:16:11,5:40:-15.97,0.00,-43.47	0/1:10:5,5:40:-17.77,0.00,-19.52	0/1:26:9,17:40:-64.48,0.00,-31.88	0/1:22:9,13:40:-48.51,0.00,-33.08	0/1:18:8,10:40:-36.83,0.00,-29.99	0/0:34:34,0:40:-0.00,-10.92,-147.73	0/0:40:40,0:40:-0.00,-12.72,-173.49	0/0:27:27,0:40:-0.00,-8.81,-117.67	0/0:6:6,0:31:-0.00,-2.49,-27.51	0/0:11:11,0:40:-0.00,-4.00,-48.97	0/0:8:8,0:37:-0.00,-3.09,-36.09	0/0:7:7,0:34:-0.00,-2.79,-31.80	0/0:6:6,0:31:-0.00,-2.49,-27.51	0/0:16:16,0:40:-0.00,-5.50,-70.44	0/0:14:14,0:40:-0.00,-4.90,-61.85	0/0:14:14,0:40:-0.00,-4.90,-61.85	0/0:6:6,0:31:-0.00,-2.49,-27.51	0/0:7:7,0:34:-0.00,-2.79,-31.80	0/0:10:10,0:40:-0.00,-3.69,-44.68	0/0:6:6,0:31:-0.00,-2.49,-27.51	0/0:8:8,0:37:-0.00,-3.09,-36.09	0/0:11:11,0:40:-0.00,-4.00,-48.97	0/0:9:9,0:40:-0.00,-3.39,-40.39	0/0:5:5,0:28:-0.00,-2.19,-23.21	0/0:37:37,0:40:-0.00,-11.82,-160.61	0/0:20:20,0:40:-0.00,-6.70,-87.62	0/0:9:9,0:40:-0.00,-3.39,-40.39	0/0:18:18,0:40:-0.00,-6.10,-79.03	0/0:21:21,0:40:-0.00,-7.01,-91.91	0/0:9:9,0:40:-0.00,-3.39,-40.39	0/0:11:11,0:40:-0.00,-4.00,-48.97	0/0:20:20,0:40:-0.00,-6.70,-87.62	0/0:13:13,0:40:-0.00,-4.60,-57.56	0/0:10:10,0:40:-0.00,-3.69,-44.68	0/0:7:7,0:34:-0.00,-2.79,-31.80	0/0:19:19,0:40:-0.00,-6.40,-83.32	0/0:11:11,0:40:-0.00,-4.00,-48.97	0/0:10:10,0:40:-0.00,-3.69,-44.68	0/0:8:8,0:37:-0.00,-3.09,-36.09	0/0:7:7,0:34:-0.00,-2.79,-31.80	0/0:13:13,0:40:-0.00,-4.60,-57.56	0/0:13:13,0:40:-0.00,-4.60,-57.56	0/0:10:10,0:40:-0.00,-3.69,-44.68	0/0:32:32,0:40:-0.00,-10.32,-139.14
1012	1800001	1619:12	G	A	0	PASS	NS=59;AF=0.178	GT:DP:AD:GQ:GL	0/1:42:20,22:40:-84.02,0.00,-76.84	0/1:21:16,5:40:-15.46,0.00,-65.54	0/1:29:12,17:40:-65.91,0.00,-45.52	./.	0/1:46:14,32:40:-126.87,0.00,-49.21	0/1:40:19,21:40:-80.22,0.00,-73.04	0/1:22:12,10:40:-37.18,0.00,-47.62	0/1:23:17,6:40:-19.26,0.00,-69.35	0/1:38:27,11:40:-36.77,0.00,-108.88	./.	0/1:24:19,5:40:-14.56,-0.00,-77.85	0/1:34:20,14:40:-51.19,0.00,-79.25	0/1:45:29,16:40:-56.69,0.00,-115.58	0/1:21:19,2:28:-2.25,-0.00,-78.76	0/1:14:7,7:40:-26.38,0.00,-28.01	0/1:28:14,14:40:-53.00,0.00,-54.63	0/1:26:10,16:40:-62.41,0.00,-37.61	0/1:26:20,6:40:-18.36,0.00,-81.66	0/1:18:14,4:40:-11.96,-0.00,-57.64	0/1:11:7,4:40:-14.07,-0.00,-28.91	0/1:20:13,7:40:-24.57,0.00,-52.63	0/1:22:12,10:40:-37.18,0.00,-47.62	0/0:19:19,0:40:-0.00,-5.96,-85.32	0/0:11:11,0:40:-0.00,-3.55,-50.08	0/0:16:16,0:40:-0.00,-5.06,-72.11	0/1:27:19,8:40:-26.87,0.00,-76.95	0/0:59:59,0:40:-0.00,-18.00,-261.51	0/0:27:27,0:40:-0.00,-8.37,-120.56	0/0:40:40,0:40:-0.00,-12.28,-177.82	0/0:8:8,0:33:-0.00,-2.65,-36.87	./.	0/0:5:5,0:23:-0.01,-1.75,-23.66	0/0:9:9,0:36:-0.00,-2.95,-41.27	0/0:18:18,0:40:-0.00,-5.66,-80.92	0/0:17:17,0:40:-0.00,-5.36,-76.51	0/0:30:30,0:40:-0.00,-9.27,-133.77	0/0:21:21,0:40:-0.00,-6.56,-94.13	0/0:20:20,0:40:-0.00,-6.26,-89.73	0/0:11:11,0:40:-0.00,-3.55,-50.08	0/0:21:21,0:40:-0.00,-6.56,-94.13	0/0:8:8,0:33:-0.00,-2.65,-36.87	0/0:13:13,0:40:-0.00,-4.15,-58.89	0/0:9:9,0:36:-0.00,-2.95,-41.27	0/0:9:9,0:36:-0.00,-2.95,-41.27	0/0:12:12,0:40:-0.00,-3.85,-54.49	0/0:33:33,0:40:-0.00,-10.18,-146.99	0/0:26:26,0:40:-0.00,-8.07,-116.15	0/0:11:11,0:40:-0.00,-3.55,-50.08	0/0:21:21,0:40:-0.00,-6.56,-94.13	0/0:14:14,0:40:-0.00,-4.46,-63.30	./.	./.	0/0:15:15,0:40:-0.00,-4.76,-67.70	0/0:35:35,0:40:-0.00,-10.78,-155.80	0/0:10:10,0:39:-0.00,-3.25,-45.68	0/0:5:5,0:23:-0.01,-1.75,-23.66	0/0:7:7,0:29:-0.00,-2.35,-32.46	0/0:5:5,0:23:-0.01,-1.75,-23.66	0/0:18:18,0:40:-0.00,-5.66,-80.92	./.	0/0:11:11,0:40:-0.00,-3.55,-50.08	0/0:7:7,0:29:-0.00,-2.35,-32.46	0/0:15:15,0:40:-0.00,-4.76,-67.70	0/0:15:15,0:40:-0.00,-4.76,-67.70	0/0:22:22,0:40:-0.00,-6.86,-98.54
1012	1900001	1619:30	G	A	0	PASS	NS=60;AF=0.025	GT:DP:AD:GQ:GL	0/0:42:42,0:40:-0.00,-13.84,-131.23	0/0:21:21,0:40:-0.00,-7.53,-66.51	0/0:29:29,0:40:-0.00,-9.93,-91.17	./.	0/0:46:46,0:40:-0.00,-15.05,-143.55	0/0:40:40,0:40:-0.00,-13.24,-125.06	0/0:22:22,0:40:-0.00,-7.83,-69.59	0/0:23:23,0:40:-0.00,-8.13,-72.68	0/0:38:38,0:40:-0.00,-12.64,-118.90	0/0:40:40,0:40:-0.00,-13.24,-125.06	0/0:24:24,0:40:-0.00,-8.43,-75.76	0/0:34:34,0:40:-0.00,-11.44,-106.57	0/0:45:45,0:40:-0.00,-14.75,-140.47	0/0:21:21,0:40:-0.00,-7.53,-66.51	0/0:14:14,0:40:-0.00,-5.42,-44.94	0/0:28:28,0:40:-0.00,-9.63,-88.08	0/0:26:26,0:40:-0.00,-9.03,-81.92	0/0:26:26,0:40:-0.00,-9.03,-81.92	0/0:18:18,0:40:-0.00,-6.63,-57.27	0/0:11:11,0:40:-0.00,-4.52,-35.70	0/0:20:20,0:40:-0.00,-7.23,-63.43	0/0:22:22,0:40:-0.00,-7.83,-69.59	0/0:19:19,0:40:-0.00,-6.93,-60.35	0/0:11:11,0:40:-0.00,-4.52,-35.70	0/0:16:16,0:40:-0.00,-6.03,-51.11	0/0:27:27,0:40:-0.00,-9.33,-85.00	0/0:59:59,0:40:0.00,-18.95,-183.61	0/0:27:27,0:40:-0.00,-9.33,-85.00	0/0:40:40,0:40:-0.00,-13.24,-125.06	0/0:8:8,0:40:-0.00,-3.62,-26.45	./.	0/0:5:5,0:33:-0.00,-2.72,-17.21	0/0:9:9,0:40:-0.00,-3.92,-29.53	0/0:18:18,0:40:-0.00,-6.63,-57.27	0/0:17:17,0:40:-0.00,-6.33,-54.19	0/0:30:30,0:40:-0.00,-10.24,-94.25	0/0:21:21,0:40:-0.00,-7.53,-66.51	0/0:20:20,0:40:-0.00,-7.23,-63.43	0/0:11:11,0:40:-0.00,-4.52,-35.70	0/0:21:21,0:40:-0.00,-7.53,-66.51	0/0:8:8,0:40:-0.00,-3.62,-26.45	0/0:13:11,0:40:-0.00,-4.52,-35.70	0/1:9:6,3:40:-5.32,-0.00,-16.37	0/0:9:9,0:40:-0.00,-3.92,-29.53	0/0:12:12,0:40:-0.00,-4.82,-38.78	0/1:33:22,11:40:-22.76,0.00,-58.46	0/0:26:26,0:40:-0.00,-9.03,-81.92	0/0:11:11,0:40:-0.00,-4.52,-35.70	0/0:21:21,0:40:-0.00,-7.53,-66.51	0/0:14:14,0:40:-0.00,-5.42,-44.94	./.	./.	0/0:15:15,0:40:-0.00,-5.73,-48.02	0/0:35:35,0:40:-0.00,-11.74,-109.66	0/0:10:10,0:40:-0.00,-4.22,-32.62	0/0:5:5,0:33:-0.00,-2.72,-17.21	0/0:7:7,0:40:-0.00,-3.32,-23.37	0/0:5:5,0:33:-0.00,-2.72,-17.21	0/0:18:18,0:40:-0.00,-6.63,-57.27	./.	0/0:11:11,0:40:-0.00,-4.52,-35.70	0/1:7:2,5:40:-12.09,-0.00,-4.64	0/0:15:15,0:40:-0.00,-5.73,-48.02	0/0:15:15,0:40:-0.00,-5.73,-48.02	0/0:22:22,0:40:-0.00,-7.83,-69.59
1013	2000001	1714:19	G	A	0	PASS	NS=60;AF=0.050	GT:DP:AD:GQ:GL	0/0:49:49,0:40:-0.00,-15.63,-216.61	0/0:33:33,0:40:-0.00,-10.82,-146.46	0/0:29:29,0:40:-0.00,-9.61,-128.92	0/0:27:27,0:40:-0.00,-9.01,-120.15	0/0:45:45,0:40:-0.00,-14.43,-199.08	0/0:43:43,0:40:-0.00,-13.83,-190.31	0/0:9:9,0:40:-0.00,-3.59,-41.23	0/0:10:10,0:40:-0.00,-3.90,-45.62	0/0:11:11,0:40:-0.00,-4.20,-50.00	0/0:24:24,0:40:-0.00,-8.11,-107.00	0/0:17:17,0:40:-0.00,-6.00,-76.31	0/0:26:26,0:40:-0.00,-8.71,-115.77	0/0:33:33,0:40:-0.00,-10.82,-146.46	0/0:18:18,0:40:-0.00,-6.30,-80.69	0/0:25:25,0:40:-0.00,-8.41,-111.39	0/0:27:27,0:40:-0.00,-9.01,-120.15	0/0:42:42,0:40:-0.00,-13.53,-185.92	0/0:27:27,0:40:-0.00,-9.01,-120.15	0/0:40:40,0:40:-0.00,-12.93,-177.15	0/0:19:19,0:40:-0.00,-6.60,-85.08	0/0:15:15,0:40:-0.00,-5.40,-67.54	0/0:11:11,0:40:-0.00,-4.20,-50.00	0/0:14:14,0:40:-0.00,-5.10,-63.16	0/0:13:13,0:40:-0.00,-4.80,-58.77	0/0:37:37,0:40:-0.00,-12.02,-164.00	0/0:29:29,0:40:-0.00,-9.61,-128.92	0/0:16:16,0:40:-0.00,-5.70,-71.93	0/1:18:8,10:40:-37.54,0.00,-30.55	0/1:31:16,15:40:-55.55,0.00,-61.71	0/0:8:8,0:40:-0.00,-3.29,-36.85	0/0:33:33,0:40:-0.00,-10.82,-146.46	0/1:10:6,4:40:-13.64,-0.00,-24.18	0/0:5:5,0:30:-0.00,-2.39,-23.70	0/1:14:9,5:40:-16.82,0.00,-36.13	0/0:6:6,0:33:-0.00,-2.69,-28.08	0/0:23:23,0:40:-0.00,-7.81,-102.62	0/1:11:4,7:40:-26.50,0.00,-15.11	0/0:14:14,0:40:-0.00,-5.10,-63.16	0/1:10:7,3:40:-9.26,-0.00,-28.57	0/0:6:6,0:33:-0.00,-2.69,-28.08	0/0:23:23,0:40:-0.00,-7.81,-102.62	0/0:9:9,0:40:-0.00,-3.59,-41.23	0/0:20:20,0:40:-0.00,-6.91,-89.46	0/0:9:9,0:40:-0.00,-3.59,-41.23	0/0:5:5,0:30:-0.00,-2.39,-23.70	0/0:24:24,0:40:-0.00,-8.11,-107.00	0/0:29:29,0:40:-0.00,-9.61,-128.92	0/0:15:15,0:40:-0.00,-5.40,-67.54	0/0:19:19,0:40:-0.00,-6.60,-85.08	0/0:10:10,0:40:-0.00,-3.90,-45.62	./.	./.	./.	./.	0/0:13:13,0:40:-0.00,-4.80,-58.77	0/0:22:22,0:40:-0.00,-7.51,-98.23	0/0:6:6,0:33:-0.00,-2.69,-28.08	0/0:15:15,0:40:-0.00,-5.40,-67.54	0/0:6:6,0:33:-0.00,-2.69,-28.08	0/0:16:16,0:40:-0.00,-5.70,-71.93	./.	0/0:7:7,0:36:-0.00,-2.99,-32.46	0/0:24:24,0:40:-0.00,-8.11,-107.00	0/0:9:9,0:40:-0.00,-3.59,-41.23	0/0:53:53,0:40:-0.00,-16.84,-234.15
1013	2100001	1714:36	C	T	0	PASS	NS=60;AF=0.092	GT:DP:AD:GQ:GL	0/0:49:49,0:40:-0.00,-15.69,-216.00	0/0:33:33,0:40:-0.00,-10.88,-145.85	0/0:29:29,0:40:-0.00,-9.67,-128.31	0/0:27:27,0:40:-0.00,-9.07,-119.54	0/0:45:45,0:40:-0.00,-14.49,-198.46	0/0:43:43,0:40:-0.00,-13.89,-189.69	0/0:9:9,0:40:-0.00,-3.65,-40.62	0/0:10:10,0:40:-0.00,-3.95,-45.00	0/0:11:11,0:40:-0.00,-4.25,-49.39	0/0:24:24,0:40:-0.00,-8.17,-106.39	0/0:17:17,0:40:-0.00,-6.06,-75.69	0/0:26:26,0:40:-0.00,-8.77,-115.15	0/0:33:33,0:40:-0.00,-10.88,-145.85	0/0:18:18,0:40:-0.00,-6.36,-80.08	0/0:25:25,0:40:-0.00,-8.47,-110.77	0/0:27:27,0:40:-0.00,-9.07,-119.54	0/0:42:42,0:40:-0.00,-13.59,-185.31	0/0:27:27,0:40:-0.00,-9.07,-119.54	0/0:40:40,0:40:-0.00,-12.98,-176.54	0/0:19:19,0:40:-0.00,-6.66,-84.46	0/0:15:15,0:40:-0.00,-5.46,-66.92	0/0:11:11,0:40:-0.00,-4.25,-49.39	0/0:14:14,0:40:-0.00,-5.16,-62.54	0/0:13:13,0:40:-0.00,-4.86,-58.16	0/0:37:37,0:40:-0.00,-12.08,-163.38	0/0:29:29,0:40:-0.00,-9.67,-128.31	0/0:16:16,0:40:-0.00,-5.76,-71.31	0/0:18:18,0:40:-0.00,-6.36,-80.08	0/0:31:31,0:40:-0.00,-10.27,-137.08	0/0:8:8,0:40:-0.00,-3.35,-36.23	0/1:33:17,16:40:-59.28,0.00,-64.82	0/0:10:10,0:40:-0.00,-3.95,-45.00	0/0:5:5,0:31:-0.00,-2.45,-23.08	0/0:14:14,0:40:-0.00,-5.16,-62.54	0/0:6:6,0:34:-0.00,-2.75,-27.47	0/0:23:23,0:40:-0.00,-7.87,-102.00	0/0:11:11,0:40:-0.00,-4.25,-49.39	0/0:14:14,0:40:-0.00,-5.16,-62.54	0/0:10:10,0:40:-0.00,-3.95,-45.00	0/0:6:6,0:34:-0.00,-2.75,-27.47	0/0:23:23,0:40:-0.00,-7.87,-102.00	0/0:9:9,0:40:-0.00,-3.65,-40.62	0/1:20:10,10:40:-36.88,0.00,-38.04	0/0:9:9,0:40:-0.00,-3.65,-40.62	0/1:5:1,4:37:-15.09,-0.00,-3.09	0/0:24:24,0:40:-0.00,-8.17,-106.39	0/0:29:29,0:40:-0.00,-9.67,-128.31	0/0:15:15,0:40:-0.00,-5.46,-66.92	0/0:19:19,0:40:-0.00,-6.66,-84.46	0/0:10:10,0:40:-0.00,-3.95,-45.00	./.	./.	./.	./.	0/1:13:8,5:40:-17.07,0.00,-31.38	1/1:22:0,22:40:-95.30,-6.41,-0.00	0/0:6:6,0:34:-0.00,-2.75,-27.47	0/1:15:5,10:40:-38.39,0.00,-17.62	1/1:6:0,6:21:-25.16,-1.60,-0.01	1/1:16:0,16:40:-68.99,-4.60,-0.00	./.	0/0:7:7,0:37:-0.00,-3.05,-31.85	0/0:24:24,0:40:-0.00,-8.17,-106.39	0/0:9:9,0:40:-0.00,-3.65,-40.62	0/0:53:53,0:40:0.00,-16.90,-233.54
1013	2200001	1714:59	G	A	0	PASS	NS=60;AF=0.033	GT:DP:AD:GQ:GL	0/0:49:49,0:40:-0.00,-16.07,-216.34	0/0:33:33,0:40:-0.00,-11.25,-146.19	0/0:29:29,0:40:-0.00,-10.05,-128.65	0/0:27:27,0:40:-0.00,-9.44,-119.88	0/0:45:45,0:40:-0.00,-14.86,-198.80	0/0:43:43,0:40:-0.00,-14.26,-190.03	0/0:9:9,0:40:-0.00,-4.03,-40.96	0/0:10:10,0:40:-0.00,-4.33,-45.34	0/0:11:11,0:40:-0.00,-4.63,-49.73	0/0:24:24,0:40:-0.00,-8.54,-106.73	0/0:17:17,0:40:-0.00,-6.43,-76.03	0/0:26:26,0:40:-0.00,-9.14,-115.50	0/0:33:33,0:40:-0.00,-11.25,-146.19	0/0:18:18,0:40:-0.00,-6.73,-80.42	0/0:25:25,0:40:-0.00,-8.84,-111.11	0/0:27:27,0:40:-0.00,-9.44,-119.88	0/0:42:42,0:40:-0.00,-13.96,-185.65	0/0:27:27,0:40:-0.00,-9.44,-119.88	0/0:40:40,0:40:-0.00,-13.36,-176.88	0/0:19:19,0:40:-0.00,-7.04,-84.80	0/0:15:15,0:40:-0.00,-5.83,-67.27	0/0:11:11,0:40:-0.00,-4.63,-49.73	0/0:14:14,0:40:-0.00,-5.53,-62.88	0/0:13:13,0:40:-0.00,-5.23,-58.50	0/0:37:37,0:40:-0.00,-12.45,-163.73	0/0:29:29,0:40:-0.00,-10.05,-128.65	0/0:16:16,0:40:-0.00,-6.13,-71.65	0/0:18:18,0:40:-0.00,-6.73,-80.42	0/0:31:31,0:40:-0.00,-10.65,-137.42	0/0:8:8,0:40:-0.00,-3.72,-36.57	0/0:33:33,0:40:-0.00,-11.25,-146.19	0/0:10:10,0:40:-0.00,-4.33,-45.34	0/0:5:5,0:35:-0.00,-2.82,-23.42	0/0:14:14,0:40:-0.00,-5.53,-62.88	0/0:6:6,0:38:-0.00,-3.12,-27.81	0/0:23:23,0:40:-0.00,-8.24,-102.34	0/0:11:11,0:40:-0.00,-4.63,-49.73	0/0:14:14,0:40:-0.00,-5.53,-62.88	0/0:10:10,0:40:-0.00,-4.33,-45.34	0/0:6:6,0:38:-0.00,-3.12,-27.81	0/0:23:23,0:40:-0.00,-8.24,-102.34	0/0:9:9,0:40:-0.00,-4.03,-40.96	0/0:20:20,0:40:-0.00,-7.34,-89.19	0/0:9:9,0:40:-0.00,-4.03,-40.96	0/0:5:5,0:35:-0.00,-2.82,-23.42	0/0:24:24,0:40:-0.00,-8.54,-106.73	0/0:29:29,0:40:-0.00,-10.05,-128.65	0/0:15:15,0:40:-0.00,-5.83,-67.27	0/0:19:19,0:40:-0.00,-7.04,-84.80	0/0:10:10,0:40:-0.00,-4.33,-45.34	./.	./.	./.	./.	0/1:13:5,8:40:-29.85,0.00,-18.19	0/0:22:22,0:40:-0.00,-7.94,-97.96	1/1:6:0,6:22:-24.82,-1.63,-0.01	0/1:15:10,5:40:-16.09,0.00,-39.51	0/0:6:6,0:38:-0.00,-3.12,-27.81	0/0:16:16,0:40:-0.00,-6.13,-71.65	./.	0/0:7:7,0:40:-0.00,-3.42,-32.19	0/0:24:24,0:40:-0.00,-8.54,-106.73	0/0:9:9,0:40:-0.00,-4.03,-40.96	0/0:53:53,0:40:-0.00,-17.27,-233.88
1014	2300001	1819:26	C	A	0	PASS	NS=59;AF=0.203	GT:DP:AD:GQ:GL	0/1:17:7,10:40:-37.94,0.00,-26.57	0/1:19:6,13:40:-50.29,0.00,-21.65	0/1:24:11,13:40:-48.79,0.00,-41.73	0/1:29:10,19:40:-73.19,0.00,-35.91	0/1:36:17,19:40:-71.08,0.00,-64.02	0/1:38:18,20:40:-74.79,0.00,-67.74	0/1:21:13,8:40:-28.10,0.00,-51.27	0/1:25:12,13:40:-48.48,0.00,-45.75	./.	0/1:25:13,12:40:-44.17,0.00,-50.07	0/1:42:25,17:40:-60.64,0.00,-96.76	./.	0/1:14:6,8:40:-30.21,0.00,-23.15	0/1:28:15,13:40:-47.58,0.00,-57.80	0/1:49:26,23:40:-84.44,0.00,-98.97	0/1:21:13,8:40:-28.10,0.00,-51.27	0/1:24:11,13:40:-48.79,0.00,-41.73	0/1:34:17,17:40:-63.05,0.00,-64.63	0/1:20:8,12:40:-45.67,0.00,-29.98	0/1:37:17,20:40:-75.10,0.00,-63.72	0/1:14:7,7:40:-25.89,0.00,-27.47	0/1:20:12,8:40:-28.40,0.00,-47.25	0/1:15:6,9:40:-34.22,0.00,-22.85	0/1:21:9,12:40:-45.37,0.00,-34.00	0/1:12:6,6:40:-22.17,0.00,-23.75	0/1:21:13,8:40:-28.10,0.00,-51.27	0/0:27:27,0:40:-0.00,-8.25,-118.16	0/0:37:37,0:40:-0.00,-11.26,-161.33	0/0:24:23,1:37:-0.00,-3.03,-96.57	0/0:19:19,0:40:-0.00,-5.84,-83.62	0/0:23:23,0:40:-0.00,-7.04,-100.89	0/0:5:5,0:22:-0.01,-1.63,-23.18	0/0:9:9,0:35:-0.00,-2.83,-40.44	0/0:3:3,0:15:-0.04,-1.06,-14.57	0/0:8:8,0:31:-0.00,-2.53,-36.12	0/0:9:9,0:35:-0.00,-2.83,-40.44	0/0:7:7,0:28:-0.00,-2.23,-31.81	0/0:5:5,0:22:-0.01,-1.63,-23.18	0/0:5:5,0:22:-0.01,-1.63,-23.18	0/0:7:7,0:28:-0.00,-2.23,-31.81	0/0:6:6,0:25:-0.01,-1.93,-27.49	0/0:7:7,0:28:-0.00,-2.23,-31.81	0/0:6:6,0:25:-0.01,-1.93,-27.49	0/0:4:4,0:18:-0.02,-1.34,-18.87	0/0:5:5,0:22:-0.01,-1.63,-23.18	0/0:7:7,0:28:-0.00,-2.23,-31.81	0/0:16:16,0:40:-0.00,-4.94,-70.66	0/0:10:10,0:38:-0.00,-3.13,-44.76	./.	0/0:7:7,0:28:-0.00,-2.23,-31.81	./.	./.	0/0:22:22,0:40:-0.00,-6.74,-96.57	0/0:14:14,0:40:-0.00,-4.33,-62.03	0/0:7:7,0:28:-0.00,-2.23,-31.81	0/0:7:7,0:28:-0.00,-2.23,-31.81	0/0:7:7,0:28:-0.00,-2.23,-31.81	0/0:8:8,0:31:-0.00,-2.53,-36.12	0/0:5:5,0:22:-0.01,-1.63,-23.18	./.	0/0:7:7,0:28:-0.00,-2.23,-31.81	0/0:6:6,0:25:-0.01,-1.93,-27.49	0/0:7:7,0:28:-0.00,-2.23,-31.81	0/0:7:7,0:28:-0.00,-2.23,-31.81	0/0:24:24,0:40:-0.00,-7.34,-105.20
1014	2400001	1819:29	C	T	0	PASS	NS=61;AF=0.320	GT:DP:AD:GQ:GL	0/0:17:17,0:40:-0.00,-5.46,-73.82	0/0:19:19,0:40:-0.00,-6.06,-82.46	0/0:24:24,0:40:-0.00,-7.57,-104.05	0/0:29:29,0:40:-0.00,-9.07,-125.63	0/0:36:36,0:40:-0.00,-11.18,-155.86	0/0:38:38,0:40:-0.00,-11.78,-164.49	0/0:21:21,0:40:-0.00,-6.66,-91.09	0/0:25:25,0:40:-0.00,-7.87,-108.36	0/0:35:35,0:40:-0.00,-10.88,-151.54	0/0:25:25,0:40:-0.00,-7.87,-108.36	0/0:42:42,0:40:-0.00,-12.98,-181.76	0/0:21:21,0:40:-0.00,-6.66,-91.09	0/0:14:14,0:40:-0.00,-4.56,-60.87	0/0:28:28,0:40:-0.00,-8.77,-121.32	0/0:49:49,0:40:-0.00,-15.09,-211.99	0/0:21:21,0:40:-0.00,-6.66,-91.09	0/0:24:24,0:40:-0.00,-7.57,-104.05	0/0:34:34,0:40:-0.00,-10.58,-147.22	0/0:20:20,0:40:-0.00,-6.36,-86.78	0/0:37:37,0:40:-0.00,-11.48,-160.18	0/0:14:14,0:40:-0.00,-4.56,-60.87	0/0:20:20,0:40:-0.00,-6.36,-86.78	0/0:15:15,0:40:-0.00,-4.86,-65.19	0/0:21:21,0:40:-0.00,-6.66,-91.09	0/0:12:12,0:40:-0.00,-3.95,-52.23	0/0:21:21,0:40:-0.00,-6.66,-91.09	0/1:27:12,15:40:-56.30,0.00,-43.77	0/1:37:11,26:40:-100.78,0.00,-36.44	0/1:24:18,6:40:-18.34,0.00,-70.57	0/0:19:19,0:40:-0.00,-6.06,-82.46	0/0:23:23,0:40:-0.00,-7.26,-99.73	0/0:5:5,0:24:-0.01,-1.85,-22.02	0/0:9:9,0:37:-0.00,-3.05,-39.28	0/0:3:3,0:17:-0.02,-1.27,-13.40	0/1:8:6,2:40:-5.89,-0.00,-23.58	0/1:9:2,7:40:-27.17,-0.00,-6.01	0/1:7:4,3:40:-10.50,-0.00,-15.25	0/1:5:1,4:35:-15.42,-0.00,-2.89	1/1:5:0,5:19:-21.18,-1.44,-0.02	0/1:7:5,2:40:-6.19,-0.00,-19.56	1/1:6:0,6:23:-25.49,-1.73,-0.01	0/1:7:4,3:40:-10.50,-0.00,-15.25	0/0:6:6,0:27:-0.00,-2.15,-26.33	1/1:4:0,4:16:-16.88,-1.15,-0.03	0/1:5:2,3:40:-11.11,-0.00,-7.21	1/1:7:0,7:26:-29.80,-2.03,-0.00	1/1:16:0,16:40:-68.66,-4.73,-0.00	0/1:10:7,3:40:-9.60,-0.00,-27.30	./.	1/1:7:0,7:26:-29.80,-2.03,-0.00	./.	./.	0/1:22:8,14:40:-53.48,0.00,-28.00	0/0:14:14,0:40:-0.00,-4.56,-60.87	0/1:7:5,2:40:-6.19,-0.00,-19.56	1/1:7:0,7:26:-29.80,-2.03,-0.00	1/1:7:0,7:26:-29.80,-2.03,-0.00	0/1:8:4,4:40:-14.52,-0.00,-14.94	1/1:5:0,5:19:-21.18,-1.44,-0.02	./.	1/1:7:0,7:26:-29.80,-2.03,-0.00	0/0:6:6,0:27:-0.00,-2.15,-26.33	0/1:7:4,3:40:-10.50,-0.00,-15.25	1/1:7:0,7:26:-29.80,-2.03,-0.00	1/1:24:0,24:40:-103.20,-7.14,-0.00
1015	2500001	1888:52	C	G	0	PASS	NS=61;AF=0.082	GT:DP:AD:GQ:GL	0/0:19:19,0:40:-0.00,-6.61,-65.24	0/0:16:16,0:40:-0.00,-5.71,-55.14	0/0:20:20,0:40:-0.00,-6.91,-68.61	0/0:22:22,0:40:-0.00,-7.51,-75.34	0/0:44:44,0:40:-0.00,-14.13,-149.40	0/0:21:21,0:40:-0.00,-7.21,-71.98	0/0:8:8,0:40:-0.00,-3.30,-28.21	0/0:18:18,0:40:-0.00,-6.31,-61.88	0/0:29:29,0:40:-0.00,-9.62,-98.91	0/0:7:7,0:36:-0.00,-3.00,-24.85	0/0:28:28,0:40:-0.00,-9.32,-95.54	0/0:21:21,0:40:-0.00,-7.21,-71.98	0/0:15:15,0:40:-0.00,-5.41,-51.78	0/0:9:9,0:40:-0.00,-3.60,-31.58	0/1:23:13,10:40:-25.85,0.00,-37.23	0/0:25:25,0:40:-0.00,-8.42,-85.44	0/0:13:13,0:40:-0.00,-4.81,-45.05	0/1:14:4,10:40:-28.56,-0.00,-9.64	0/0:20:20,0:40:-0.00,-6.91,-68.61	0/1:38:18,20:40:-55.00,0.00,-49.55	0/1:15:4,11:40:-31.62,-0.00,-9.34	0/0:12:12,0:40:-0.00,-4.51,-41.68	1/1:12:0,12:39:-39.11,-3.22,-0.00	0/1:18:5,13:40:-37.45,-0.00,-11.81	0/1:15:8,7:40:-18.16,0.00,-22.81	1/1:29:0,29:40:-96.34,-8.34,-0.00	0/0:29:29,0:40:-0.00,-9.62,-98.91	0/0:41:41,0:40:-0.00,-13.23,-139.30	0/0:61:61,0:40:0.00,-19.25,-206.63	0/0:24:24,0:40:-0.00,-8.12,-82.08	./.	0/0:11:11,0:40:-0.00,-4.20,-38.31	0/0:21:21,0:40:-0.00,-7.21,-71.98	0/0:19:19,0:40:-0.00,-6.61,-65.24	0/0:22:22,0:40:-0.00,-7.51,-75.34	0/0:16:16,0:40:-0.00,-5.71,-55.14	0/0:19:19,0:40:-0.00,-6.61,-65.24	0/0:22:22,0:40:-0.00,-7.51,-75.34	0/0:15:15,0:40:-0.00,-5.41,-51.78	0/0:24:24,0:40:-0.00,-8.12,-82.08	0/0:13:13,0:40:-0.00,-4.81,-45.05	0/0:21:21,0:40:-0.00,-7.21,-71.98	0/0:24:24,0:40:-0.00,-8.12,-82.08	0/0:12:11,0:40:-0.00,-4.20,-38.31	0/0:22:22,0:40:-0.00,-7.51,-75.34	0/0:39:39,0:40:-0.00,-12.63,-132.57	0/0:38:38,0:40:-0.00,-12.33,-129.20	0/0:16:16,0:40:-0.00,-5.71,-55.14	./.	0/0:23:23,0:40:-0.00,-7.81,-78.71	0/0:21:21,0:40:-0.00,-7.21,-71.98	0/0:3:3,0:23:-0.01,-1.80,-11.39	0/0:31:31,0:40:-0.00,-10.22,-105.64	0/0:18:18,0:40:-0.00,-6.31,-61.88	0/0:19:19,0:40:-0.00,-6.61,-65.24	./.	0/0:21:21,0:40:-0.00,-7.21,-71.98	./.	0/0:10:10,0:40:-0.00,-3.90,-34.95	0/0:20:20,0:40:-0.00,-6.91,-68.61	0/0:8:8,0:40:-0.00,-3.30,-28.21	0/0:23:23,0:40:-0.00,-7.81,-78.71	0/0:14:14,0:40:-0.00,-5.11,-48.41	0/0:13:13,0:40:-0.00,-4.81,-45.05	0/0:36:36,0:40:-0.00,-11.73,-122.47
1015	2600001	1888:53	G	A	0	PASS	NS=61;AF=0.041	GT:DP:AD:GQ:GL	0/0:19:19,0:40:-0.00,-7.25,-85.08	0/0:16:16,0:40:-0.00,-6.35,-71.85	0/0:20:20,0:40:-0.00,-7.55,-89.49	0/0:22:22,0:40:-0.00,-8.15,-98.30	0/0:44:44,0:40:-0.00,-14.78,-195.28	0/0:21:21,0:40:-0.00,-7.85,-93.90	0/0:8:8,0:40:-0.00,-3.94,-36.59	0/0:18:18,0:40:-0.00,-6.95,-80.67	0/0:29:29,0:40:-0.00,-10.26,-129.16	0/0:7:7,0:40:-0.00,-3.64,-32.18	0/0:28:28,0:40:-0.00,-9.96,-124.75	0/0:21:21,0:40:-0.00,-7.85,-93.90	0/0:15:15,0:40:-0.00,-6.05,-67.45	0/0:9:9,0:40:-0.00,-4.24,-41.00	0/0:23:23,0:40:-0.00,-8.45,-102.71	0/0:25:25,0:40:-0.00,-9.06,-111.53	0/0:13:13,0:40:-0.00,-5.44,-58.63	0/0:14:14,0:40:-0.00,-5.75,-63.04	0/0:20:20,0:40:-0.00,-7.55,-89.49	0/0:38:38,0:40:-0.00,-12.97,-168.84	0/0:15:15,0:40:-0.00,-6.05,-67.45	0/0:12:12,0:40:-0.00,-5.14,-54.22	0/0:12:12,0:40:-0.00,-5.14,-54.22	0/0:18:18,0:40:-0.00,-6.95,-80.67	0/0:15:15,0:40:-0.00,-6.05,-67.45	0/0:29:29,0:40:-0.00,-10.26,-129.16	0/0:29:29,0:40:-0.00,-10.26,-129.16	0/0:41:41,0:40:-0.00,-13.87,-182.06	0/0:61:61,0:40:-0.00,-19.89,-270.22	0/0:24:24,0:40:-0.00,-8.76,-107.12	./.	0/0:11:11,0:40:-0.00,-4.84,-49.81	0/0:21:21,0:40:-0.00,-7.85,-93.90	0/0:19:19,0:40:-0.00,-7.25,-85.08	0/0:22:22,0:40:-0.00,-8.15,-98.30	0/0:16:16,0:40:-0.00,-6.35,-71.85	0/0:19:19,0:40:-0.00,-7.25,-85.08	0/0:22:22,0:40:-0.00,-8.15,-98.30	0/0:15:15,0:40:-0.00,-6.05,-67.45	0/0:24:24,0:40:-0.00,-8.76,-107.12	0/0:13:13,0:40:-0.00,-5.44,-58.63	0/0:21:21,0:40:-0.00,-7.85,-93.90	0/0:24:24,0:40:-0.00,-8.76,-107.12	0/0:12:12,0:40:-0.00,-5.14,-54.22	0/0:22:22,0:40:-0.00,-8.15,-98.30	0/0:39:39,0:40:-0.00,-13.27,-173.24	0/0:38:38,0:40:-0.00,-12.97,-168.84	0/0:16:16,0:40:-0.00,-6.35,-71.85	./.	0/0:23:23,0:40:-0.00,-8.45,-102.71	1/1:21:0,21:40:-91.25,-6.53,-0.00	1/1:3:0,3:16:-11.93,-1.14,-0.03	0/0:31:31,0:40:-0.00,-10.86,-137.98	0/0:18:18,0:40:-0.00,-6.95,-80.67	0/0:19:19,0:40:-0.00,-7.25,-85.08	./.	0/0:21:21,0:40:-0.00,-7.85,-93.90	./.	0/0:10:10,0:40:-0.00,-4.54,-45.41	0/1:20:6,14:40:-54.16,0.00,-20.22	0/0:8:8,0:40:-0.00,-3.94,-36.59	0/0:23:23,0:40:-0.00,-8.45,-102.71	0/0:14:14,0:40:-0.00,-5.75,-63.04	0/0:13:13,0:40:-0.00,-5.44,-58.63	0/0:36:36,0:40:-0.00,-12.37,-160.02
1016	2700001	1941:12	T	C	0	PASS	NS=60;AF=0.208	GT:DP:AD:GQ:GL	0/1:31:11,20:40:-80.83,0.00,-41.47	0/1:36:23,13:40:-47.71,0.00,-94.17	0/1:29:8,21:40:-85.95,0.00,-28.53	0/1:46:10,36:40:-148.58,0.00,-32.44	0/1:67:47,20:40:-69.99,0.00,-193.25	0/1:47:26,21:40:-80.53,0.00,-104.41	0/1:17:9,8:40:-30.84,0.00,-36.65	0/1:28:18,10:40:-36.56,0.00,-74.00	0/1:53:44,9:40:-24.52,0.00,-183.91	0/1:36:13,23:40:-92.87,0.00,-49.00	0/1:42:8,34:40:-140.75,0.00,-24.61	0/1:48:14,34:40:-138.95,0.00,-49.91	0/1:41:24,17:40:-64.27,0.00,-97.18	0/1:44:23,21:40:-81.43,0.00,-91.76	./.	0/1:64:28,36:40:-143.17,0.00,-108.33	0/1:24:6,18:40:-73.90,0.00,-21.00	./.	0/1:15:6,9:40:-35.96,0.00,-23.71	0/1:39:23,16:40:-60.35,0.00,-93.27	0/1:20:4,16:40:-66.07,-0.00,-13.17	0/1:24:10,14:40:-55.83,0.00,-39.06	1/1:15:0,15:40:-66.46,-3.40,-0.00	0/1:27:8,19:40:-77.52,0.00,-29.13	0/1:22:9,13:40:-51.92,0.00,-35.15	0/1:48:11,37:40:-152.50,0.00,-36.36	0/0:44:44,0:40:-0.00,-13.42,-200.04	0/0:49:49,0:40:-0.00,-14.93,-222.63	0/0:34:34,0:40:-0.00,-10.41,-154.87	0/0:25:25,0:40:-0.00,-7.70,-114.22	0/0:23:23,0:40:-0.00,-7.10,-105.19	0/0:18:18,0:40:-0.00,-5.60,-82.60	0/0:5:5,0:22:-0.01,-1.69,-23.89	0/0:9:9,0:35:-0.00,-2.89,-41.95	0/0:31:31,0:40:-0.00,-9.51,-141.32	0/0:15:15,0:40:-0.00,-4.69,-69.05	0/0:18:18,0:40:-0.00,-5.60,-82.60	0/0:16:16,0:40:-0.00,-4.99,-73.57	0/0:7:7,0:29:-0.00,-2.29,-32.92	0/0:16:16,0:40:-0.00,-4.99,-73.57	0/0:12:12,0:40:-0.00,-3.79,-55.50	0/0:11:11,0:40:-0.00,-3.49,-50.98	0/0:17:17,0:40:-0.00,-5.30,-78.09	0/0:5:5,0:22:-0.01,-1.69,-23.89	0/0:9:9,0:35:-0.00,-2.89,-41.95	0/0:43:43,0:40:-0.00,-13.12,-195.52	0/0:34:34,0:40:-0.00,-10.41,-154.87	0/0:33:33,0:40:-0.00,-10.11,-150.36	0/0:39:39,0:40:-0.00,-11.92,-177.46	0/0:31:31,0:40:-0.00,-9.51,-141.32	0/0:16:16,0:40:-0.00,-4.99,-73.57	0/0:5:5,0:22:-0.01,-1.69,-23.89	./.	./.	0/0:17:17,0:40:-0.00,-5.30,-78.09	0/0:17:17,0:40:-0.00,-5.30,-78.09	0/0:10:10,0:38:-0.00,-3.19,-46.47	0/0:9:9,0:35:-0.00,-2.89,-41.95	0/0:17:17,0:40:-0.00,-5.30,-78.09	0/0:7:7,0:29:-0.00,-2.29,-32.92	0/0:9:9,0:35:-0.00,-2.89,-41.95	0/0:12:12,0:40:-0.00,-3.79,-55.50	./.	0/0:11:11,0:40:-0.00,-3.49,-50.98	0/0:41:41,0:40:-0.00,-12.52,-186.49
1016	2800001	1941:17	G	A	0	PASS	NS=60;AF=0.092	GT:DP:AD:GQ:GL	0/0:31:31,0:40:-0.00,-10.01,-141.46	0/0:36:36,0:40:-0.00,-11.52,-164.05	0/0:29:29,0:40:-0.00,-9.41,-132.43	0/0:46:46,0:40:-0.00,-14.53,-209.21	0/0:67:67,0:40:0.00,-20.85,-304.07	0/0:47:47,0:40:-0.00,-14.83,-213.73	0/0:17:17,0:40:-0.00,-5.80,-78.22	0/0:28:28,0:40:-0.00,-9.11,-127.91	0/0:53:53,0:40:-0.00,-16.63,-240.83	0/0:36:36,0:40:-0.00,-11.52,-164.05	0/0:42:42,0:40:-0.00,-13.32,-191.15	0/0:48:48,0:40:-0.00,-15.13,-218.25	0/0:41:41,0:40:-0.00,-13.02,-186.63	0/0:44:44,0:40:-0.00,-13.93,-200.18	./.	0/1:64:29,35:40:-138.15,0.00,-112.48	0/1:24:6,18:40:-73.40,0.00,-20.63	./.	0/1:15:6,9:40:-35.46,0.00,-23.34	0/1:39:23,16:40:-59.85,0.00,-92.91	0/1:20:4,16:40:-65.57,-0.00,-12.80	0/1:24:10,14:40:-55.33,0.00,-38.70	1/1:15:0,15:40:-66.32,-3.76,-0.00	0/1:27:8,19:40:-77.01,0.00,-28.76	0/1:22:9,13:40:-51.42,0.00,-34.79	0/1:48:11,37:40:-152.00,0.00,-35.99	0/0:44:44,0:40:-0.00,-13.93,-200.18	0/0:49:49,0:40:-0.00,-15.43,-222.77	0/0:34:34,0:40:-0.00,-10.92,-155.01	0/0:25:25,0:40:-0.00,-8.21,-114.36	0/0:23:23,0:40:-0.00,-7.60,-105.33	0/0:18:18,0:40:-0.00,-6.10,-82.74	0/0:5:5,0:28:-0.00,-2.19,-24.02	0/0:9:9,0:40:-0.00,-3.39,-42.09	0/0:31:31,0:40:-0.00,-10.01,-141.46	0/0:15:15,0:40:-0.00,-5.20,-69.19	0/0:18:18,0:40:-0.00,-6.10,-82.74	0/0:16:16,0:40:-0.00,-5.50,-73.71	0/0:7:7,0:34:-0.00,-2.79,-33.06	0/0:16:16,0:40:-0.00,-5.50,-73.71	0/0:12:12,0:40:-0.00,-4.29,-55.64	0/0:11:11,0:40:-0.00,-3.99,-51.12	0/0:17:17,0:40:-0.00,-5.80,-78.22	0/0:5:5,0:28:-0.00,-2.19,-24.02	0/0:9:9,0:40:-0.00,-3.39,-42.09	0/0:43:43,0:40:-0.00,-13.62,-195.66	0/0:34:34,0:40:-0.00,-10.92,-155.01	0/0:33:33,0:40:-0.00,-10.61,-150.49	0/0:39:39,0:40:-0.00,-12.42,-177.60	0/0:31:31,0:40:-0.00,-10.01,-141.46	0/0:16:16,0:40:-0.00,-5.50,-73.71	0/0:5:5,0:28:-0.00,-2.19,-24.02	./.	./.	0/0:17:17,0:40:-0.00,-5.80,-78.22	0/0:17:17,0:40:-0.00,-5.80,-78.22	0/0:10:10,0:40:-0.00,-3.69,-46.61	0/0:9:9,0:40:-0.00,-3.39,-42.09	0/0:17:17,0:40:-0.00,-5.80,-78.22	0/0:7:7,0:34:-0.00,-2.79,-33.06	0/0:9:9,0:40:-0.00,-3.39,-42.09	0/0:12:12,0:40:-0.00,-4.29,-55.64	./.	0/0:11:11,0:40:-0.00,-3.99,-51.12	0/0:41:41,0:40:-0.00,-13.02,-186.63
1016	2900001	1941:26	T	A	0	PASS	NS=61;AF=0.025	GT:DP:AD:GQ:GL	0/0:31:31,0:40:-0.00,-10.50,-141.82	0/0:36:36,0:40:-0.00,-12.01,-164.41	0/0:29:29,0:40:-0.00,-9.90,-132.79	0/0:46:46,0:40:-0.00,-15.02,-209.58	0/0:67:67,0:40:-0.00,-21.34,-304.43	0/0:47:47,0:40:-0.00,-15.32,-214.09	0/0:17:17,0:40:-0.00,-6.29,-78.59	0/0:28:28,0:40:-0.00,-9.60,-128.27	0/0:53:53,0:40:-0.00,-17.13,-241.19	0/0:36:36,0:40:-0.00,-12.01,-164.41	0/0:42:42,0:40:-0.00,-13.82,-191.51	0/0:48:48,0:40:-0.00,-15.62,-218.61	0/0:41:41,0:40:-0.00,-13.51,-186.99	0/0:44:44,0:40:-0.00,-14.42,-200.54	./.	0/0:64:64,0:40:-0.00,-20.44,-290.88	0/0:24:24,0:40:-0.00,-8.40,-110.20	0/0:43:43,0:40:-0.00,-14.12,-196.03	0/0:15:15,0:40:-0.00,-5.69,-69.55	0/0:39:39,0:40:-0.00,-12.91,-177.96	0/0:20:20,0:40:-0.00,-7.19,-92.14	0/0:24:24,0:40:-0.00,-8.40,-110.20	0/0:15:15,0:40:-0.00,-5.69,-69.55	0/0:27:27,0:40:-0.00,-9.30,-123.75	0/0:22:22,0:40:-0.00,-7.80,-101.17	0/0:48:48,0:40:-0.00,-15.62,-218.61	0/0:44:44,0:40:-0.00,-14.42,-200.54	0/0:49:49,0:40:-0.00,-15.92,-223.13	0/0:34:34,0:40:-0.00,-11.41,-155.37	0/1:25:13,12:40:-45.50,0.00,-51.82	0/0:23:23,0:40:-0.00,-8.10,-105.69	0/0:18:18,0:40:-0.00,-6.59,-83.10	0/0:5:5,0:33:-0.00,-2.68,-24.38	0/1:9:7,2:40:-5.15,-0.00,-29.53	0/1:31:17,14:40:-52.73,0.00,-68.08	0/0:15:15,0:40:-0.00,-5.69,-69.55	0/0:18:18,0:40:-0.00,-6.59,-83.10	0/0:16:16,0:40:-0.00,-5.99,-74.07	0/0:7:7,0:39:-0.00,-3.28,-33.42	0/0:16:16,0:40:-0.00,-5.99,-74.07	0/0:12:12,0:40:-0.00,-4.79,-56.00	0/0:11:11,0:40:-0.00,-4.48,-51.48	0/0:17:17,0:40:-0.00,-6.29,-78.59	0/0:5:5,0:33:-0.00,-2.68,-24.38	0/0:9:9,0:40:-0.00,-3.88,-42.45	0/0:43:43,0:40:-0.00,-14.12,-196.03	0/0:34:34,0:40:-0.00,-11.41,-155.37	0/0:33:33,0:40:-0.00,-11.11,-150.86	0/0:39:39,0:40:-0.00,-12.91,-177.96	0/0:31:31,0:40:-0.00,-10.50,-141.82	0/0:16:16,0:40:-0.00,-5.99,-74.07	0/0:5:5,0:33:-0.00,-2.68,-24.38	./.	./.	0/0:17:17,0:40:-0.00,-6.29,-78.59	0/0:17:17,0:40:-0.00,-6.29,-78.59	0/0:10:10,0:40:-0.00,-4.18,-46.97	0/0:9:9,0:40:-0.00,-3.88,-42.45	0/0:17:17,0:40:-0.00,-6.29,-78.59	0/0:7:7,0:39:-0.00,-3.28,-33.42	0/0:9:9,0:40:-0.00,-3.88,-42.45	0/0:12:12,0:40:-0.00,-4.79,-56.00	./.	0/0:11:11,0:40:-0.00,-4.48,-51.48	0/0:41:41,0:40:-0.00,-13.51,-186.99
1017	3000001	1977:14	C	T	0	PASS	NS=59;AF=0.475	GT:DP:AD:GQ:GL	1/1:9:0,9:40:-37.38,-3.46,-0.00	1/1:21:0,21:40:-87.28,-7.07,-0.00	1/1:17:0,17:40:-70.65,-5.86,-0.00	1/1:18:0,18:40:-74.80,-6.16,-0.00	1/1:14:0,14:40:-58.17,-4.96,-0.00	1/1:16:0,16:40:-66.49,-5.56,-0.00	1/1:3:0,3:22:-12.45,-1.66,-0.01	1/1:11:0,11:40:-45.70,-4.06,-0.00	1/1:12:0,12:40:-49.86,-4.36,-0.00	1/1:12:0,12:40:-49.86,-4.36,-0.00	1/1:17:0,17:40:-70.65,-5.86,-0.00	1/1:10:0,10:40:-41.54,-3.76,-0.00	1/1:10:0,10:40:-41.54,-3.76,-0.00	1/1:9:0,9:40:-37.38,-3.46,-0.00	1/1:23:0,23:40:-95.59,-7.67,-0.00	1/1:14:0,14:40:-58.17,-4.96,-0.00	1/1:7:0,7:35:-29.07,-2.85,-0.00	1/1:15:0,15:40:-62.33,-5.26,-0.00	1/1:22:0,22:40:-91.43,-7.37,-0.00	1/1:17:0,17:40:-70.65,-5.86,-0.00	1/1:6:0,6:32:-24.91,-2.55,-0.00	1/1:9:0,9:40:-37.38,-3.46,-0.00	1/1:3:0,3:22:-12.45,-1.66,-0.01	1/1:10:0,10:40:-41.54,-3.76,-0.00	./.	./.	0/0:11:11,0:40:-0.00,-4.09,-45.77	0/0:35:35,0:40:-0.00,-11.32,-145.56	0/0:9:9,0:40:-0.00,-3.49,-37.46	0/0:27:27,0:40:-0.00,-8.91,-112.30	0/0:5:5,0:29:-0.00,-2.29,-20.83	0/0:10:10,0:40:-0.00,-3.79,-41.61	0/0:4:4,0:26:-0.00,-1.99,-16.67	0/0:12:12,0:40:-0.00,-4.39,-49.93	0/0:4:4,0:26:-0.00,-1.99,-16.67	0/0:9:9,0:40:-0.00,-3.49,-37.46	0/0:10:10,0:40:-0.00,-3.79,-41.61	0/0:18:18,0:40:-0.00,-6.20,-74.88	./.	./.	0/0:12:12,0:40:-0.00,-4.39,-49.93	0/0:6:6,0:32:-0.00,-2.59,-24.98	0/0:7:7,0:35:-0.00,-2.89,-29.14	./.	0/0:4:4,0:26:-0.00,-1.99,-16.67	0/0:25:25,0:40:-0.00,-8.31,-103.98	0/0:11:11,0:40:-0.00,-4.09,-45.77	0/0:4:4,0:26:-0.00,-1.99,-16.67	0/1:17:12,5:40:-14.89,-0.00,-44.03	0/1:8:6,2:40:-5.12,-0.00,-21.79	1/1:5:0,5:28:-20.75,-2.25,-0.00	1/1:7:0,7:35:-29.07,-2.85,-0.00	0/0:15:15,0:40:-0.00,-5.30,-62.40	0/1:15:9,6:40:-19.65,0.00,-32.16	0/0:4:4,0:26:-0.00,-1.99,-16.67	0/0:3:3,0:22:-0.01,-1.69,-12.52	0/0:8:8,0:38:-0.00,-3.19,-33.30	0/0:16:16,0:40:-0.00,-5.60,-66.56	0/0:11:11,0:40:-0.00,-4.09,-45.77	0/0:10:10,0:40:-0.00,-3.79,-41.61	0/0:17:17,0:40:-0.00,-5.90,-70.72	0/0:11:11,0:40:-0.00,-4.09,-45.77	./.	0/0:16:16,0:40:-0.00,-5.60,-66.56	0/1:28:13,15:40:-53.16,0.00,-44.88
1018	3100001	2057:16	G	T	0	PASS	NS=59;AF=0.127	GT:DP:AD:GQ:GL	0/0:24:24,0:40:-0.00,-7.92,-106.77	0/0:48:48,0:40:-0.00,-15.15,-212.41	0/0:7:7,0:34:-0.00,-2.81,-31.94	0/0:31:31,0:40:-0.00,-10.03,-137.58	0/0:9:9,0:40:-0.00,-3.41,-40.74	0/0:33:33,0:40:-0.00,-10.63,-146.38	0/0:10:10,0:40:-0.00,-3.71,-45.14	0/0:25:25,0:40:-0.00,-8.22,-111.17	0/0:8:8,0:38:-0.00,-3.11,-36.34	0/0:17:17,0:40:-0.00,-5.81,-75.95	0/0:16:16,0:40:-0.00,-5.51,-71.55	0/0:24:24,0:40:-0.00,-7.92,-106.77	0/0:41:41,0:40:-0.00,-13.04,-181.60	0/0:24:24,0:40:-0.00,-7.92,-106.77	0/0:6:6,0:31:-0.00,-2.50,-27.54	0/0:36:36,0:40:-0.00,-11.53,-159.59	0/0:11:11,0:40:-0.00,-4.01,-49.54	0/0:12:12,0:40:-0.00,-4.31,-53.95	0/0:26:26,0:40:-0.00,-8.52,-115.57	./.	0/0:15:15,0:40:-0.00,-5.21,-67.15	0/0:24:24,0:40:-0.00,-7.92,-106.77	0/0:19:19,0:40:-0.00,-6.42,-84.76	0/0:17:17,0:40:-0.00,-5.81,-75.95	0/0:22:22,0:40:-0.00,-7.32,-97.96	0/0:31:31,0:40:-0.00,-10.03,-137.58	0/0:48:48,0:40:-0.00,-15.15,-212.41	0/1:41:14,27:40:-105.81,0.00,-49.71	0/0:50:50,0:40:-0.00,-15.75,-221.21	./.	0/1:49:21,28:40:-107.80,0.00,-78.11	0/0:12:12,0:40:-0.00,-4.31,-53.95	0/0:11:11,0:40:-0.00,-4.01,-49.54	0/1:17:13,4:40:-11.79,-0.00,-52.53	0/0:20:20,0:40:-0.00,-6.72,-89.16	0/1:19:12,7:40:-24.40,0.00,-47.53	0/1:19:10,9:40:-33.20,0.00,-38.73	0/1:14:7,7:40:-25.90,0.00,-27.03	0/0:38:38,0:40:-0.00,-12.14,-168.39	0/0:27:27,0:40:-0.00,-8.82,-119.97	0/0:28:28,0:40:-0.00,-9.13,-124.37	0/0:6:6,0:31:-0.00,-2.50,-27.54	0/0:8:8,0:38:-0.00,-3.11,-36.34	0/0:24:24,0:40:-0.00,-7.92,-106.77	0/0:13:13,0:40:-0.00,-4.61,-58.35	1/1:20:0,20:40:-86.91,-5.59,-0.00	0/1:33:20,13:40:-46.59,0.00,-78.53	0/0:17:17,0:40:-0.00,-5.81,-75.95	0/0:29:29,0:40:-0.00,-9.43,-128.77	1/1:14:0,14:40:-60.50,-3.79,-0.00	./.	./.	0/1:19:10,9:40:-33.20,0.00,-38.73	0/0:9:9,0:40:-0.00,-3.41,-40.74	./.	1/1:19:0,19:40:-82.51,-5.29,-0.00	0/1:13:8,5:40:-17.40,0.00,-31.73	0/0:16:16,0:40:-0.00,-5.51,-71.55	0/0:18:18,0:40:-0.00,-6.12,-80.36	0/0:10:10,0:40:-0.00,-3.71,-45.14	0/0:8:8,0:38:-0.00,-3.11,-36.34	0/0:14:14,0:40:-0.00,-4.91,-62.75	0/0:26:26,0:40:-0.00,-8.52,-115.57	0/0:16:16,0:40:-0.00,-5.51,-71.55	./.
1018	3200001	2057:49	T	C	0	PASS	NS=59;AF=0.169	GT:DP:AD:GQ:GL	0/0:24:24,0:40:-0.00,-7.61,-106.83	0/0:48:48,0:40:-0.00,-14.83,-212.47	0/0:7:7,0:31:-0.00,-2.49,-32.00	0/0:31:31,0:40:-0.00,-9.71,-137.64	0/0:9:9,0:37:-0.00,-3.09,-40.80	0/0:33:33,0:40:-0.00,-10.32,-146.44	0/0:10:10,0:40:-0.00,-3.39,-45.20	0/0:25:25,0:40:-0.00,-7.91,-111.23	0/0:8:8,0:34:-0.00,-2.79,-36.40	0/0:17:17,0:40:-0.00,-5.50,-76.01	0/0:16:16,0:40:-0.00,-5.20,-71.61	0/0:24:24,0:40:-0.00,-7.61,-106.83	0/0:41:41,0:40:-0.00,-12.72,-181.66	0/0:24:24,0:40:-0.00,-7.61,-106.83	0/0:6:6,0:28:-0.00,-2.19,-27.60	0/0:36:36,0:40:-0.00,-11.22,-159.65	0/0:11:11,0:40:-0.00,-3.69,-49.60	0/0:12:12,0:40:-0.00,-3.99,-54.01	0/0:26:26,0:40:-0.00,-8.21,-115.63	./.	0/0:15:15,0:40:-0.00,-4.90,-67.21	0/0:24:24,0:40:-0.00,-7.61,-106.83	0/0:19:19,0:40:-0.00,-6.10,-84.82	0/0:17:17,0:40:-0.00,-5.50,-76.01	0/0:22:22,0:40:-0.00,-7.00,-98.02	0/0:31:31,0:40:-0.00,-9.71,-137.64	1/1:48:0,48:40:-210.10,-13.65,-0.00	0/1:41:27,14:40:-48.90,0.00,-107.31	0/1:50:30,20:40:-72.60,0.00,-117.80	./.	0/1:49:28,21:40:-77.30,0.00,-109.30	0/0:12:12,0:40:-0.00,-3.99,-54.01	0/1:11:7,4:40:-13.91,-0.00,-28.30	0/0:17:17,0:40:-0.00,-5.50,-76.01	0/0:20:20,0:40:-0.00,-6.40,-89.22	0/1:19:7,12:40:-46.72,-0.00,-25.90	0/0:19:19,0:40:-0.00,-6.10,-84.82	0/0:14:14,0:40:-0.00,-4.60,-62.81	0/0:38:38,0:40:-0.00,-11.82,-168.45	0/1:27:15,12:40:-44.31,0.00,-58.70	0/1:28:21,7:40:-22.00,0.00,-84.81	0/0:6:6,0:28:-0.00,-2.19,-27.60	0/1:8:1,7:34:-28.02,-0.00,-2.80	0/0:24:24,0:40:-0.00,-7.61,-106.83	0/1:13:7,6:40:-22.11,-0.00,-27.70	0/0:20:20,0:40:-0.00,-6.40,-89.22	0/1:33:13,20:40:-77.72,0.00,-48.09	0/0:17:17,0:40:-0.00,-5.50,-76.01	0/1:29:16,13:40:-48.11,0.00,-62.50	0/0:14:14,0:40:-0.00,-4.60,-62.81	./.	./.	0/0:19:19,0:40:-0.00,-6.10,-84.82	0/0:9:9,0:37:-0.00,-3.09,-40.80	./.	0/0:19:19,0:40:-0.00,-6.10,-84.82	0/0:13:13,0:40:-0.00,-4.30,-58.41	1/1:16:0,16:40:-69.24,-4.01,-0.00	0/0:18:18,0:40:-0.00,-5.80,-80.42	0/1:10:7,3:40:-9.81,-0.00,-28.60	0/1:8:3,5:40:-19.22,-0.00,-11.60	0/1:14:5,9:40:-35.02,0.00,-18.60	0/1:26:9,17:40:-66.62,0.00,-32.59	0/1:16:7,9:40:-34.42,-0.00,-26.80	./.
1019	3300001	2734:22	A	T	0	PASS	NS=59;AF=0.085	GT:DP:AD:GQ:GL	0/0:23:23,0:40:-0.00,-7.79,-98.65	0/0:14:14,0:40:-0.00,-5.08,-60.55	0/0:21:21,0:40:-0.00,-7.18,-90.18	0/0:16:16,0:40:-0.00,-5.68,-69.02	./.	0/0:26:26,0:40:-0.00,-8.69,-111.35	0/0:20:20,0:40:-0.00,-6.88,-85.95	0/0:5:5,0:30:-0.00,-2.37,-22.45	./.	0/0:28:28,0:40:-0.00,-9.29,-119.82	0/0:27:27,0:40:-0.00,-8.99,-115.58	0/0:30:30,0:40:-0.00,-9.89,-128.28	0/0:23:23,0:40:-0.00,-7.79,-98.65	0/0:12:12,0:40:-0.00,-4.48,-52.08	0/0:22:22,0:40:-0.00,-7.49,-94.42	0/0:31:31,0:40:-0.00,-10.19,-132.52	0/0:27:27,0:40:-0.00,-8.99,-115.58	0/0:21:21,0:40:-0.00,-7.18,-90.18	0/0:20:20,0:40:-0.00,-6.88,-85.95	0/0:33:33,0:40:-0.00,-10.80,-140.98	0/0:13:13,0:40:-0.00,-4.78,-56.32	0/0:6:6,0:33:-0.00,-2.67,-26.68	0/0:19:19,0:40:-0.00,-6.58,-81.72	0/0:19:19,0:40:-0.00,-6.58,-81.72	./.	0/0:19:19,0:40:-0.00,-6.58,-81.72	0/0:31:31,0:40:-0.00,-10.19,-132.52	0/0:23:23,0:40:-0.00,-7.79,-98.65	0/1:27:14,13:40:-46.04,0.00,-51.56	0/0:6:6,0:33:-0.00,-2.67,-26.68	0/0:29:29,0:40:-0.00,-9.59,-124.05	0/0:7:7,0:36:-0.00,-2.97,-30.91	0/0:7:7,0:36:-0.00,-2.97,-30.91	0/0:9:9,0:40:-0.00,-3.57,-39.38	./.	1/1:5:0,5:15:-19.92,-1.12,-0.03	0/0:3:3,0:23:-0.01,-1.77,-13.99	./.	0/0:4:4,0:26:-0.00,-2.07,-18.22	0/0:11:11,0:40:-0.00,-4.17,-47.85	0/0:7:7,0:36:-0.00,-2.97,-30.91	0/1:7:4,3:40:-9.73,-0.00,-15.24	0/0:7:7,0:36:-0.00,-2.97,-30.91	0/0:6:6,0:33:-0.00,-2.67,-26.68	0/0:9:9,0:40:-0.00,-3.57,-39.38	0/0:12:12,0:40:-0.00,-4.48,-52.08	0/0:13:13,0:40:-0.00,-4.78,-56.32	0/0:11:11,0:40:-0.00,-4.17,-47.85	0/0:23:23,0:40:-0.00,-7.79,-98.65	0/0:3:3,0:23:-0.01,-1.77,-13.99	0/0:4:4,0:26:-0.00,-2.07,-18.22	0/0:3:3,0:23:-0.01,-1.77,-13.99	0/0:22:22,0:40:-0.00,-7.49,-94.42	0/0:7:7,0:36:-0.00,-2.97,-30.91	1/1:6:0,6:19:-24.14,-1.41,-0.02	0/0:8:8,0:39:-0.00,-3.27,-35.15	0/1:8:4,4:40:-13.66,-0.00,-14.94	0/1:6:3,3:40:-10.03,-0.00,-11.31	0/1:10:2,8:40:-29.99,-0.00,-5.87	0/0:4:4,0:26:-0.00,-2.07,-18.22	0/1:9:6,3:40:-9.13,-0.00,-23.11	0/0:5:5,0:30:-0.00,-2.37,-22.45	./.	0/0:7:7,0:36:-0.00,-2.97,-30.91	0/0:22:22,0:40:-0.00,-7.49,-94.42
1019	3400001	2734:59	C	T	0	PASS	NS=59;AF=0.093	GT:DP:AD:GQ:GL	0/0:23:23,0:40:-0.00,-7.53,-99.10	0/0:14:14,0:40:-0.00,-4.82,-61.00	0/0:21:21,0:40:-0.00,-6.93,-90.63	0/0:16:16,0:40:-0.00,-5.43,-69.47	./.	0/0:26:26,0:40:-0.00,-8.44,-111.80	0/0:20:20,0:40:-0.00,-6.63,-86.40	0/0:5:5,0:27:-0.00,-2.12,-22.90	./.	0/0:28:28,0:40:-0.00,-9.04,-120.27	0/0:27:27,0:40:-0.00,-8.74,-116.03	0/0:30:30,0:40:-0.00,-9.64,-128.74	0/0:23:23,0:40:-0.00,-7.53,-99.10	0/0:12:12,0:40:-0.00,-4.22,-52.53	0/1:22:13,9:40:-30.87,0.00,-49.53	0/1:31:17,14:40:-49.33,0.00,-63.76	0/1:27:15,12:40:-42.06,0.00,-56.50	0/1:21:15,6:40:-18.47,0.00,-58.30	0/1:20:8,12:40:-44.17,0.00,-28.97	0/1:33:9,24:40:-91.06,0.00,-29.29	0/1:13:4,9:40:-33.58,-0.00,-14.14	0/1:6:5,1:24:-1.82,-0.01,-20.49	0/1:19:12,7:40:-23.30,0.00,-46.20	0/1:19:17,2:27:-2.14,-0.00,-67.37	./.	0/1:19:15,4:40:-10.60,-0.00,-58.90	0/0:31:31,0:40:-0.00,-9.94,-132.97	0/0:23:23,0:40:-0.00,-7.53,-99.10	0/0:27:27,0:40:-0.00,-8.74,-116.03	0/0:6:6,0:30:-0.00,-2.42,-27.13	0/0:29:29,0:40:-0.00,-9.34,-124.50	0/0:7:7,0:33:-0.00,-2.72,-31.37	0/0:7:7,0:33:-0.00,-2.72,-31.37	0/0:9:9,0:40:-0.00,-3.32,-39.83	./.	0/0:5:5,0:27:-0.00,-2.12,-22.90	0/0:3:3,0:20:-0.01,-1.53,-14.44	./.	0/0:4:4,0:24:-0.01,-1.82,-18.67	0/0:11:11,0:40:-0.00,-3.92,-48.30	0/0:7:7,0:33:-0.00,-2.72,-31.37	0/0:7:7,0:33:-0.00,-2.72,-31.37	0/0:7:7,0:33:-0.00,-2.72,-31.37	0/0:6:6,0:30:-0.00,-2.42,-27.13	0/0:9:9,0:40:-0.00,-3.32,-39.83	0/0:12:12,0:40:-0.00,-4.22,-52.53	0/0:13:13,0:40:-0.00,-4.52,-56.77	0/0:11:11,0:40:-0.00,-3.92,-48.30	0/0:23:23,0:40:-0.00,-7.53,-99.10	0/0:3:3,0:20:-0.01,-1.53,-14.44	0/0:4:4,0:24:-0.01,-1.82,-18.67	0/0:3:3,0:20:-0.01,-1.53,-14.44	0/0:22:22,0:40:-0.00,-7.23,-94.87	0/0:7:7,0:33:-0.00,-2.72,-31.37	0/0:6:6,0:30:-0.00,-2.42,-27.13	0/0:8:8,0:37:-0.00,-3.02,-35.60	0/0:8:8,0:37:-0.00,-3.02,-35.60	0/0:6:6,0:30:-0.00,-2.42,-27.13	0/0:10:10,0:40:-0.00,-3.62,-44.07	0/0:4:4,0:24:-0.01,-1.82,-18.67	0/0:9:9,0:40:-0.00,-3.32,-39.83	0/0:5:5,0:27:-0.00,-2.12,-22.90	./.	0/0:7:7,0:33:-0.00,-2.72,-31.37	0/0:22:22,0:40:-0.00,-7.23,-94.87
1020	3500001	2923:6	C	T	0	PASS	NS=59;AF=0.051	GT:DP:AD:GQ:GL	0/0:24:24,0:40:-0.00,-8.03,-107.09	0/0:19:19,0:40:-0.00,-6.52,-85.15	0/0:32:32,0:40:-0.00,-10.44,-142.20	0/0:28:28,0:40:-0.00,-9.23,-124.65	0/0:20:20,0:40:-0.00,-6.82,-89.54	0/0:32:32,0:40:-0.00,-10.44,-142.20	0/0:16:16,0:40:-0.00,-5.62,-71.98	0/0:22:22,0:40:-0.00,-7.43,-98.32	0/0:24:24,0:40:-0.00,-8.03,-107.09	0/0:17:17,0:40:-0.00,-5.92,-76.37	0/0:28:28,0:40:-0.00,-9.23,-124.65	0/0:19:19,0:40:-0.00,-6.52,-85.15	0/0:33:33,0:40:-0.00,-10.74,-146.59	0/0:40:40,0:40:-0.00,-12.84,-177.31	0/0:28:28,0:40:-0.00,-9.23,-124.65	0/0:28:28,0:40:-0.00,-9.23,-124.65	0/1:42:12,30:40:-118.22,0.00,-40.98	0/0:27:27,0:40:-0.00,-8.93,-120.26	0/0:17:17,0:40:-0.00,-5.92,-76.37	0/1:27:12,15:40:-56.90,0.00,-45.50	./.	./.	0/1:23:13,10:40:-36.16,0.00,-51.09	0/1:22:10,12:40:-45.24,0.00,-38.23	0/1:33:12,21:40:-81.43,0.00,-43.69	0/1:28:13,15:40:-56.60,0.00,-49.59	0/0:23:23,0:40:-0.00,-7.73,-102.70	0/0:27:27,0:40:-0.00,-8.93,-120.26	0/0:30:30,0:40:-0.00,-9.83,-133.43	0/0:14:14,0:40:-0.00,-5.02,-63.21	0/0:57:57,0:40:-0.00,-17.96,-251.92	0/0:12:12,0:40:-0.00,-4.42,-54.43	0/0:6:6,0:32:-0.00,-2.61,-28.10	0/0:7:7,0:35:-0.00,-2.91,-32.48	0/0:13:13,0:40:-0.00,-4.72,-58.82	0/0:13:13,0:40:-0.00,-4.72,-58.82	0/0:26:26,0:40:-0.00,-8.63,-115.87	0/0:10:10,0:40:-0.00,-3.81,-45.65	0/0:6:6,0:32:-0.00,-2.61,-28.10	0/0:6:6,0:32:-0.00,-2.61,-28.10	0/0:7:7,0:35:-0.00,-2.91,-32.48	0/0:12:12,0:40:-0.00,-4.42,-54.43	0/0:10:10,0:40:-0.00,-3.81,-45.65	0/0:6:6,0:32:-0.00,-2.61,-28.10	0/0:6:6,0:32:-0.00,-2.61,-28.10	0/0:27:27,0:40:-0.00,-8.93,-120.26	0/0:24:24,0:40:-0.00,-8.03,-107.09	./.	0/0:22:22,0:40:-0.00,-7.43,-98.32	0/0:20:20,0:40:-0.00,-6.82,-89.54	./.	./.	0/0:22:22,0:40:-0.00,-7.43,-98.32	0/0:13:13,0:40:-0.00,-4.72,-58.82	0/0:18:18,0:40:-0.00,-6.22,-80.76	0/0:7:7,0:35:-0.00,-2.91,-32.48	0/0:6:6,0:32:-0.00,-2.61,-28.10	0/0:16:16,0:40:-0.00,-5.62,-71.98	0/0:8:8,0:39:-0.00,-3.21,-36.87	0/0:7:7,0:35:-0.00,-2.91,-32.48	0/0:6:6,0:32:-0.00,-2.61,-28.10	0/0:16:16,0:40:-0.00,-5.62,-71.98	0/0:21:21,0:40:-0.00,-7.12,-93.93	./.	0/0:32:32,0:40:-0.00,-10.44,-142.20
1021	3600001	2924:10	A	T	0	PASS	NS=62;AF=0.234	GT:DP:AD:GQ:GL	0/0:17:17,0:40:-0.00,-5.47,-73.58	0/0:18:18,0:40:-0.00,-5.77,-77.86	0/0:13:13,0:40:-0.00,-4.26,-56.45	0/0:18:18,0:40:-0.00,-5.77,-77.86	0/0:9:9,0:37:-0.00,-3.06,-39.32	0/0:7:7,0:31:-0.00,-2.46,-30.76	0/0:11:11,0:40:-0.00,-3.66,-47.89	0/0:8:8,0:34:-0.00,-2.76,-35.04	0/0:19:19,0:40:-0.00,-6.07,-82.14	0/0:16:16,0:40:-0.00,-5.16,-69.30	0/0:11:11,0:40:-0.00,-3.66,-47.89	0/0:18:18,0:40:-0.00,-5.77,-77.86	0/0:24:24,0:40:-0.00,-7.57,-103.56	0/0:11:11,0:40:-0.00,-3.66,-47.89	0/0:16:16,0:40:-0.00,-5.16,-69.30	0/0:15:15,0:40:-0.00,-4.86,-65.02	0/0:10:10,0:40:-0.00,-3.36,-43.60	0/0:21:21,0:40:-0.00,-6.67,-90.71	0/0:23:23,0:40:-0.00,-7.27,-99.27	0/0:15:15,0:40:-0.00,-4.86,-65.02	0/0:3:3,0:17:-0.02,-1.28,-13.65	0/0:13:13,0:40:-0.00,-4.26,-56.45	0/0:7:7,0:31:-0.00,-2.46,-30.76	0/0:7:7,0:31:-0.00,-2.46,-30.76	0/0:7:7,0:31:-0.00,-2.46,-30.76	0/0:20:20,0:40:-0.00,-6.37,-86.43	0/0:37:37,0:40:-0.00,-11.49,-159.23	0/1:40:20,20:40:-73.26,0.00,-74.04	0/1:25:8,17:40:-64.93,0.00,-27.16	1/1:41:0,41:40:-174.80,-11.91,-0.00	0/0:50:50,0:40:-0.00,-15.40,-214.90	0/1:9:5,4:40:-14.07,-0.00,-19.13	1/1:9:0,9:29:-37.76,-2.28,-0.00	0/1:15:9,6:40:-20.83,0.00,-34.46	0/1:20:15,5:40:-15.04,0.00,-58.65	1/1:15:0,15:40:-63.46,-4.08,-0.00	0/0:11:11,0:40:-0.00,-3.66,-47.89	./.	0/0:7:7,0:31:-0.00,-2.46,-30.76	0/1:10:4,6:40:-22.34,-0.00,-14.55	1/1:15:0,15:40:-63.46,-4.08,-0.00	0/0:4:4,0:21:-0.01,-1.56,-17.92	1/1:8:0,8:25:-33.48,-1.98,-0.00	0/0:8:8,0:34:-0.00,-2.76,-35.04	0/1:14:8,6:40:-21.13,0.00,-30.48	0/1:25:12,13:40:-47.80,0.00,-44.29	1/1:30:0,30:40:-127.69,-8.60,-0.00	0/1:20:13,7:40:-23.61,0.00,-50.08	0/1:25:16,9:40:-30.67,0.00,-61.42	0/1:15:7,8:40:-29.40,0.00,-25.89	0/0:8:8,0:34:-0.00,-2.76,-35.04	0/0:10:10,0:40:-0.00,-3.36,-43.60	0/1:23:15,8:40:-26.99,0.00,-57.74	0/0:7:7,0:31:-0.00,-2.46,-30.76	0/1:14:9,5:40:-16.85,0.00,-34.76	0/0:14:14,0:40:-0.00,-4.56,-60.73	./.	0/0:5:5,0:24:-0.01,-1.86,-22.20	0/0:10:10,0:40:-0.00,-3.36,-43.60	0/1:11:4,7:40:-26.32,-0.00,-14.25	0/0:5:5,0:24:-0.01,-1.86,-22.20	./.	0/1:13:10,3:40:-8.59,-0.00,-39.34	0/1:10:5,5:40:-18.05,0.00,-18.83	0/1:18:8,10:40:-37.06,0.00,-29.27
1022	3700001	3039:13	G	A	0	PASS	NS=59;AF=0.280	GT:DP:AD:GQ:GL	0/1:20:10,10:40:-35.93,0.00,-36.76	0/1:33:14,19:40:-69.83,0.00,-49.65	0/1:21:18,3:40:-6.22,-0.00,-70.07	0/0:13:13,0:40:-0.00,-3.98,-55.45	0/1:19:5,14:40:-53.04,0.00,-16.05	0/1:12:10,2:40:-4.73,-0.00,-39.17	0/1:18:11,7:40:-23.93,0.00,-41.56	0/1:18:14,4:40:-11.32,-0.00,-54.17	0/1:19:12,7:40:-23.63,0.00,-45.46	./.	0/1:14:10,4:40:-12.53,-0.00,-38.57	0/1:15:12,3:40:-8.03,-0.00,-46.67	0/1:20:12,8:40:-27.53,0.00,-45.16	0/1:16:11,5:40:-16.13,0.00,-42.17	0/1:19:12,7:40:-23.63,0.00,-45.46	0/1:17:7,10:40:-36.83,0.00,-25.06	0/1:8:7,1:23:-1.74,-0.01,-27.78	0/1:13:8,5:40:-17.03,0.00,-30.46	0/1:5:2,3:40:-11.04,-0.00,-7.66	0/1:15:6,9:40:-33.23,0.00,-21.46	0/1:10:6,4:40:-13.73,-0.00,-22.96	0/1:12:10,2:40:-4.73,-0.00,-39.17	0/1:15:6,9:40:-33.23,0.00,-21.46	0/1:15:10,5:40:-16.43,0.00,-38.27	0/1:15:10,5:40:-16.43,0.00,-38.27	0/1:18:11,7:40:-23.93,0.00,-41.56	1/1:21:0,21:40:-87.40,-5.55,-0.00	0/0:30:30,0:40:-0.00,-9.09,-126.87	0/0:33:33,0:40:-0.00,-10.00,-139.47	0/0:12:12,0:40:-0.00,-3.68,-51.25	0/0:21:21,0:40:-0.00,-6.38,-89.06	1/1:6:0,6:15:-24.42,-1.08,-0.04	0/0:5:5,0:21:-0.01,-1.58,-21.85	0/1:5:4,1:33:-2.63,-0.00,-16.07	0/0:14:14,0:40:-0.00,-4.28,-59.65	0/0:6:6,0:24:-0.01,-1.87,-26.04	0/0:8:8,0:31:-0.00,-2.47,-34.44	0/0:16:16,0:40:-0.00,-4.88,-68.05	0/0:10:10,0:37:-0.00,-3.07,-42.84	0/0:9:9,0:34:-0.00,-2.77,-38.64	0/0:9:9,0:34:-0.00,-2.77,-38.64	0/0:7:7,0:28:-0.00,-2.17,-30.24	./.	0/0:6:6,0:24:-0.01,-1.87,-26.04	0/0:9:9,0:34:-0.00,-2.77,-38.64	0/0:26:26,0:40:-0.00,-7.89,-110.07	0/0:14:14,0:40:-0.00,-4.28,-59.65	0/0:11:11,0:40:-0.00,-3.37,-47.05	0/0:22:22,0:40:-0.00,-6.69,-93.26	0/0:21:21,0:40:-0.00,-6.38,-89.06	0/0:4:4,0:18:-0.02,-1.29,-17.66	0/0:4:4,0:18:-0.02,-1.29,-17.66	1/1:10:0,10:28:-41.19,-2.25,-0.00	1/1:6:0,6:15:-24.42,-1.08,-0.04	0/0:8:8,0:31:-0.00,-2.47,-34.44	0/0:3:3,0:14:-0.04,-1.01,-13.48	0/0:8:8,0:31:-0.00,-2.47,-34.44	./.	./.	0/0:5:5,0:21:-0.01,-1.58,-21.85	0/0:11:11,0:40:-0.00,-3.37,-47.05	./.	./.	0/0:3:3,0:14:-0.04,-1.01,-13.48	0/0:12:12,0:40:-0.00,-3.68,-51.25
1022	3800001	3039:28	T	A	0	PASS	NS=59;AF=0.195	GT:DP:AD:GQ:GL	0/1:20:10,10:40:-35.46,0.00,-36.22	0/1:33:14,19:40:-69.36,0.00,-49.11	0/0:21:21,0:40:-0.00,-6.86,-88.99	0/0:13:13,0:40:-0.00,-4.45,-55.38	0/1:19:5,14:40:-52.56,0.00,-15.52	0/1:12:10,2:40:-4.26,-0.00,-38.63	0/1:18:11,7:40:-23.46,0.00,-41.03	0/1:18:14,4:40:-10.85,-0.00,-53.63	0/1:19:12,7:40:-23.16,0.00,-44.93	./.	0/0:14:14,0:40:-0.00,-4.75,-59.58	0/1:15:12,3:40:-7.55,-0.00,-46.13	0/0:20:20,0:40:-0.00,-6.56,-84.79	0/1:16:11,5:40:-15.66,0.00,-41.63	0/0:19:19,0:40:-0.00,-6.25,-80.59	0/0:17:17,0:40:-0.00,-5.65,-72.19	0/0:8:8,0:36:-0.00,-2.94,-34.38	0/0:13:13,0:40:-0.00,-4.45,-55.38	0/0:5:5,0:26:-0.00,-2.04,-21.77	0/0:15:15,0:40:-0.00,-5.05,-63.78	0/0:10:10,0:40:-0.00,-3.55,-42.78	0/0:12:12,0:40:-0.00,-4.15,-51.18	0/0:15:15,0:40:-0.00,-5.05,-63.78	0/0:15:15,0:40:-0.00,-5.05,-63.78	0/0:15:15,0:40:-0.00,-5.05,-63.78	0/0:18:18,0:40:-0.00,-5.95,-76.39	0/0:21:21,0:40:-0.00,-6.86,-88.99	1/1:30:0,30:40:-125.28,-8.80,-0.00	1/1:33:0,33:40:-137.88,-9.70,-0.00	0/0:12:12,0:40:-0.00,-4.15,-51.18	1/1:21:0,21:40:-87.46,-6.09,-0.00	0/0:6:6,0:29:-0.00,-2.34,-25.97	0/0:5:5,0:26:-0.00,-2.04,-21.77	0/1:5:1,4:36:-14.77,-0.00,-2.93	0/0:14:14,0:40:-0.00,-4.75,-59.58	0/0:6:6,0:29:-0.00,-2.34,-25.97	0/0:8:8,0:36:-0.00,-2.94,-34.38	1/1:16:0,16:40:-66.46,-4.59,-0.00	0/1:10:2,8:40:-30.07,-0.00,-5.62	0/0:9:9,0:39:-0.00,-3.24,-38.58	0/0:9:9,0:39:-0.00,-3.24,-38.58	0/0:7:7,0:33:-0.00,-2.64,-30.17	./.	0/0:6:6,0:29:-0.00,-2.34,-25.97	0/0:9:9,0:39:-0.00,-3.24,-38.58	0/0:26:26,0:40:-0.00,-8.36,-110.00	0/0:14:14,0:40:-0.00,-4.75,-59.58	0/0:11:11,0:40:-0.00,-3.85,-46.98	0/0:22:22,0:40:-0.00,-7.16,-93.19	0/0:21:21,0:40:-0.00,-6.86,-88.99	0/0:4:4,0:23:-0.01,-1.75,-17.58	0/0:4:4,0:23:-0.01,-1.75,-17.58	1/1:10:0,10:34:-41.25,-2.78,-0.00	1/1:6:0,6:21:-24.46,-1.59,-0.01	0/0:8:8,0:36:-0.00,-2.94,-34.38	0/0:3:3,0:19:-0.02,-1.45,-13.38	0/0:8:8,0:36:-0.00,-2.94,-34.38	./.	./.	0/0:5:5,0:26:-0.00,-2.04,-21.77	0/0:11:11,0:40:-0.00,-3.85,-46.98	./.	./.	0/0:3:3,0:19:-0.02,-1.45,-13.38	0/0:12:12,0:40:-0.00,-4.15,-51.18
1023	3900001	3052:6	A	G	0	PASS	NS=59;AF=0.059	GT:DP:AD:GQ:GL	0/0:20:20,0:40:-0.00,-7.19,-89.66	0/0:23:23,0:40:-0.00,-8.10,-102.91	0/0:7:7,0:39:-0.00,-3.28,-32.23	0/0:9:9,0:40:-0.00,-3.88,-41.07	0/0:21:21,0:40:-0.00,-7.50,-94.08	0/0:8:8,0:40:-0.00,-3.58,-36.65	0/0:10:10,0:40:-0.00,-4.18,-45.48	0/0:3:3,0:27:-0.00,-2.08,-14.56	0/0:9:9,0:40:-0.00,-3.88,-41.07	0/0:6:6,0:36:-0.00,-2.98,-27.81	0/0:6:6,0:36:-0.00,-2.98,-27.81	0/0:26:26,0:40:-0.00,-9.00,-116.17	0/0:30:30,0:40:-0.00,-10.21,-133.84	0/0:23:23,0:40:-0.00,-8.10,-102.91	1/1:14:0,14:40:-60.54,-4.08,-0.00	./.	0/1:8:3,5:40:-18.51,-0.00,-10.98	0/0:25:25,0:40:-0.00,-8.70,-111.75	1/1:5:0,5:19:-20.80,-1.39,-0.02	0/1:11:7,4:40:-13.18,-0.00,-27.75	0/1:17:4,13:40:-51.14,-0.00,-12.69	0/0:24:24,0:40:-0.00,-8.40,-107.33	./.	0/0:30:30,0:40:-0.00,-10.21,-133.84	./.	0/0:28:28,0:40:-0.00,-9.60,-125.00	0/0:60:60,0:40:0.00,-19.24,-266.36	0/0:71:71,0:40:-0.00,-22.55,-314.96	0/0:67:67,0:40:0.00,-21.34,-297.29	0/0:47:47,0:40:-0.00,-15.32,-208.94	0/0:66:66,0:40:-0.00,-21.04,-292.87	0/0:28:28,0:40:-0.00,-9.60,-125.00	0/0:7:7,0:39:-0.00,-3.28,-32.23	0/0:18:18,0:40:-0.00,-6.59,-80.82	0/0:17:17,0:40:-0.00,-6.29,-76.41	0/0:34:34,0:40:-0.00,-11.41,-151.51	0/0:22:22,0:40:-0.00,-7.80,-98.50	0/0:18:18,0:40:-0.00,-6.59,-80.82	0/0:20:20,0:40:-0.00,-7.19,-89.66	0/0:42:42,0:40:-0.00,-13.82,-186.85	0/0:28:28,0:40:-0.00,-9.60,-125.00	0/0:10:10,0:40:-0.00,-4.18,-45.48	0/0:8:8,0:40:-0.00,-3.58,-36.65	0/0:8:8,0:40:-0.00,-3.58,-36.65	0/0:9:9,0:40:-0.00,-3.88,-41.07	0/0:20:20,0:40:-0.00,-7.19,-89.66	0/0:34:34,0:40:-0.00,-11.41,-151.51	0/0:29:29,0:40:-0.00,-9.90,-129.42	0/0:14:14,0:40:-0.00,-5.39,-63.15	0/0:38:38,0:40:-0.00,-12.61,-169.18	./.	./.	0/0:31:31,0:40:-0.00,-10.51,-138.25	0/0:18:18,0:40:-0.00,-6.59,-80.82	0/0:19:19,0:40:-0.00,-6.89,-85.24	0/0:24:24,0:40:-0.00,-8.40,-107.33	0/0:16:16,0:40:-0.00,-5.99,-71.99	0/0:18:18,0:40:-0.00,-6.59,-80.82	0/0:11:11,0:40:-0.00,-4.49,-49.90	0/0:23:23,0:40:-0.00,-8.10,-102.91	0/0:10:10,0:40:-0.00,-4.18,-45.48	0/0:21:21,0:40:-0.00,-7.50,-94.08	0/0:19:19,0:40:-0.00,-6.89,-85.24	0/0:20:20,0:40:-0.00,-7.19,-89.66	./.
1023	4000001	3052:25	C	T	0	PASS	NS=59;AF=0.178	GT:DP:AD:GQ:GL	0/0:20:20,0:40:-0.00,-6.91,-89.06	0/0:23:23,0:40:-0.00,-7.81,-102.32	0/0:7:7,0:36:-0.00,-3.00,-31.63	0/0:9:9,0:40:-0.00,-3.60,-40.47	0/0:21:21,0:40:-0.00,-7.21,-93.48	0/0:8:8,0:40:-0.00,-3.30,-36.05	0/0:10:10,0:40:-0.00,-3.90,-44.89	0/0:3:3,0:23:-0.01,-1.80,-13.97	0/0:9:9,0:40:-0.00,-3.60,-40.47	0/0:6:6,0:33:-0.00,-2.69,-27.22	0/0:6:6,0:33:-0.00,-2.69,-27.22	0/0:26:26,0:40:-0.00,-8.71,-115.57	0/0:30:30,0:40:-0.00,-9.92,-133.24	0/0:23:23,0:40:-0.00,-7.81,-102.32	0/0:14:14,0:40:-0.00,-5.10,-62.56	./.	0/0:8:8,0:40:-0.00,-3.30,-36.05	0/0:25:25,0:40:-0.00,-8.41,-111.15	0/0:5:5,0:30:-0.00,-2.39,-22.80	0/0:11:11,0:40:-0.00,-4.20,-49.30	0/0:17:17,0:40:-0.00,-6.01,-75.81	0/0:24:24,0:40:-0.00,-8.11,-106.73	./.	0/0:30:30,0:40:-0.00,-9.92,-133.24	./.	0/0:28:28,0:40:-0.00,-9.32,-124.40	0/0:60:60,0:40:0.00,-18.95,-265.77	0/0:71:71,0:40:-0.00,-22.26,-314.36	0/0:67:67,0:40:0.00,-21.06,-296.69	0/0:47:47,0:40:-0.00,-15.04,-208.34	0/1:66:25,41:40:-160.37,0.00,-90.40	0/0:28:28,0:40:-0.00,-9.32,-124.40	0/0:7:7,0:36:-0.00,-3.00,-31.63	0/0:18:18,0:40:-0.00,-6.31,-80.23	0/0:17:17,0:40:-0.00,-6.01,-75.81	0/0:34:34,0:40:-0.00,-11.12,-150.91	1/1:22:0,22:40:-96.48,-6.80,-0.00	1/1:18:0,18:40:-78.81,-5.60,-0.00	1/1:20:0,20:40:-87.64,-6.20,-0.00	0/0:42:42,0:40:-0.00,-13.53,-186.25	0/1:28:15,13:40:-48.11,0.00,-57.66	0/0:10:10,0:40:-0.00,-3.90,-44.89	1/1:8:0,8:32:-34.63,-2.59,-0.00	0/0:8:8,0:40:-0.00,-3.30,-36.05	0/1:9:4,5:40:-18.49,-0.00,-14.78	0/0:20:20,0:40:-0.00,-6.91,-89.06	0/0:34:34,0:40:-0.00,-11.12,-150.91	0/1:29:12,17:40:-65.48,0.00,-44.10	0/0:14:14,0:40:-0.00,-5.10,-62.56	1/1:38:0,38:40:-167.16,-11.62,-0.00	./.	./.	0/1:31:13,18:40:-69.30,0.00,-47.92	0/0:18:18,0:40:-0.00,-6.31,-80.23	0/0:19:19,0:40:-0.00,-6.61,-84.65	0/0:24:24,0:40:-0.00,-8.11,-106.73	0/0:16:16,0:40:-0.00,-5.70,-71.39	1/1:18:0,18:40:-78.81,-5.60,-0.00	1/1:11:0,11:40:-47.88,-3.49,-0.00	0/0:23:23,0:40:-0.00,-7.81,-102.32	0/0:10:10,0:40:-0.00,-3.90,-44.89	0/0:21:21,0:40:-0.00,-7.21,-93.48	1/1:19:0,19:40:-83.22,-5.90,-0.00	0/0:20:20,0:40:-0.00,-6.91,-89.06	./.
1023	4100001	3052:37	T	A	0	PASS	NS=59;AF=0.076	GT:DP:AD:GQ:GL	0/0:20:20,0:40:-0.00,-6.95,-89.64	0/0:23:23,0:40:-0.00,-7.85,-102.89	0/0:7:7,0:37:-0.00,-3.04,-32.21	0/0:9:9,0:40:-0.00,-3.64,-41.05	0/0:21:21,0:40:-0.00,-7.25,-94.06	0/0:8:8,0:40:-0.00,-3.34,-36.63	0/0:10:10,0:40:-0.00,-3.94,-45.46	0/0:3:3,0:24:-0.01,-1.84,-14.55	0/0:9:9,0:40:-0.00,-3.64,-41.05	0/0:6:6,0:34:-0.00,-2.74,-27.79	0/0:6:6,0:34:-0.00,-2.74,-27.79	0/0:26:26,0:40:-0.00,-8.76,-116.15	0/0:30:30,0:40:-0.00,-9.96,-133.82	0/0:23:23,0:40:-0.00,-7.85,-102.89	0/0:14:14,0:40:-0.00,-5.15,-63.13	./.	0/0:8:8,0:40:-0.00,-3.34,-36.63	0/0:25:25,0:40:-0.00,-8.46,-111.73	0/0:5:5,0:30:-0.00,-2.44,-23.38	0/0:11:11,0:40:-0.00,-4.24,-49.88	0/0:17:17,0:40:-0.00,-6.05,-76.39	0/0:24:24,0:40:-0.00,-8.16,-107.31	./.	0/0:30:30,0:40:-0.00,-9.96,-133.82	./.	0/0:28:28,0:40:-0.00,-9.36,-124.98	0/0:60:60,0:40:0.00,-18.99,-266.34	0/0:71:71,0:40:0.00,-22.30,-314.94	0/0:67:67,0:40:0.00,-21.10,-297.27	0/0:47:47,0:40:-0.00,-15.08,-208.92	0/0:66:66,0:40:0.00,-20.80,-292.85	0/0:28:28,0:40:-0.00,-9.36,-124.98	0/0:7:7,0:37:-0.00,-3.04,-32.21	0/0:18:18,0:40:-0.00,-6.35,-80.80	0/0:17:17,0:40:-0.00,-6.05,-76.39	0/1:34:8,26:40:-103.69,0.00,-25.46	0/0:22:22,0:40:-0.00,-7.55,-98.48	0/0:18:18,0:40:-0.00,-6.35,-80.80	0/0:20:20,0:40:-0.00,-6.95,-89.64	0/1:42:13,29:40:-114.54,0.00,-45.14	0/0:28:28,0:40:-0.00,-9.36,-124.98	0/1:10:3,7:40:-26.98,-0.00,-10.60	0/0:8:8,0:40:-0.00,-3.34,-36.63	0/0:8:8,0:40:-0.00,-3.34,-36.63	0/0:9:9,0:40:-0.00,-3.64,-41.05	0/0:20:20,0:40:-0.00,-6.95,-89.64	0/1:34:21,13:40:-46.26,0.00,-82.89	0/0:29:29,0:40:-0.00,-9.66,-129.40	0/0:14:14,0:40:-0.00,-5.15,-63.13	0/0:38:38,0:40:-0.00,-12.37,-169.16	./.	./.	0/0:31:31,0:40:-0.00,-10.26,-138.23	0/0:18:18,0:40:-0.00,-6.35,-80.80	0/0:19:19,0:40:-0.00,-6.65,-85.22	0/1:24:14,10:40:-36.02,0.00,-54.98	0/0:16:16,0:40:-0.00,-5.75,-71.97	0/0:18:18,0:40:-0.00,-6.35,-80.80	0/0:11:11,0:40:-0.00,-4.24,-49.88	1/1:23:0,23:40:-100.32,-6.57,-0.00	0/0:10:10,0:40:-0.00,-3.94,-45.46	1/1:21:0,21:40:-91.48,-5.96,-0.00	0/0:19:19,0:40:-0.00,-6.65,-85.22	0/0:20:20,0:40:-0.00,-6.95,-89.64	./.
1023	4200001	3052:57	A	G	0	PASS	NS=59;AF=0.195	GT:DP:AD:GQ:GL	0/0:20:20,0:40:-0.00,-6.42,-89.31	0/0:23:23,0:40:-0.00,-7.32,-102.56	0/0:7:7,0:31:-0.00,-2.51,-31.88	0/0:9:9,0:38:-0.00,-3.11,-40.71	0/0:21:21,0:40:-0.00,-6.72,-93.72	0/0:8:8,0:34:-0.00,-2.81,-36.30	0/0:10:10,0:40:-0.00,-3.41,-45.13	0/0:3:3,0:18:-0.02,-1.32,-14.23	0/0:9:9,0:38:-0.00,-3.11,-40.71	0/0:6:6,0:28:-0.00,-2.21,-27.46	0/0:6:6,0:28:-0.00,-2.21,-27.46	0/0:26:26,0:40:-0.00,-8.22,-115.81	0/0:30:30,0:40:-0.00,-9.43,-133.48	0/0:23:23,0:40:-0.00,-7.32,-102.56	0/0:14:14,0:40:-0.00,-4.61,-62.80	./.	0/0:8:8,0:34:-0.00,-2.81,-36.30	0/0:25:25,0:40:-0.00,-7.92,-111.39	0/0:5:5,0:25:-0.01,-1.91,-23.05	0/0:11:11,0:40:-0.00,-3.71,-49.55	0/0:17:17,0:40:-0.00,-5.52,-76.05	0/0:24:24,0:40:-0.00,-7.62,-106.98	./.	0/0:30:30,0:40:-0.00,-9.43,-133.48	./.	0/0:28:28,0:40:-0.00,-8.83,-124.65	1/1:60:0,60:40:-264.10,-17.50,-0.00	0/1:71:33,38:40:-146.10,0.00,-124.97	0/0:67:67,0:40:0.00,-20.57,-296.93	0/1:47:19,28:40:-109.15,0.00,-70.34	0/1:66:41,25:40:-90.18,0.00,-161.81	0/1:28:16,12:40:-44.19,0.00,-62.81	0/0:7:7,0:31:-0.00,-2.51,-31.88	0/0:18:18,0:40:-0.00,-5.82,-80.47	1/1:17:0,17:40:-74.15,-4.56,-0.00	0/1:34:8,26:40:-104.23,0.00,-25.66	0/0:22:22,0:40:-0.00,-7.02,-98.14	0/0:18:18,0:40:-0.00,-5.82,-80.47	0/0:20:20,0:40:-0.00,-6.42,-89.31	0/1:42:29,13:40:-44.39,0.00,-116.02	0/0:28:28,0:40:-0.00,-8.83,-124.65	0/1:10:7,3:40:-9.84,-0.00,-28.47	0/0:8:8,0:34:-0.00,-2.81,-36.30	0/1:8:2,6:40:-23.70,-0.00,-6.98	0/1:9:5,4:40:-14.56,-0.00,-19.94	1/1:20:0,20:40:-87.40,-5.46,-0.00	0/0:34:34,0:40:-0.00,-10.63,-151.15	0/1:29:17,12:40:-43.88,0.00,-66.93	0/0:14:14,0:40:-0.00,-4.61,-62.80	0/0:38:38,0:40:-0.00,-11.84,-168.82	./.	./.	0/1:31:13,18:40:-69.79,0.00,-48.65	0/1:18:9,9:40:-33.94,0.00,-34.90	0/1:19:12,7:40:-24.81,0.00,-47.85	0/1:24:10,14:40:-54.22,0.00,-37.51	0/0:16:16,0:40:-0.00,-5.21,-71.64	0/0:18:18,0:40:-0.00,-5.82,-80.47	0/0:11:11,0:40:-0.00,-3.71,-49.55	0/1:23:13,10:40:-36.85,0.00,-51.06	1/1:10:0,10:31:-43.22,-2.46,-0.00	0/0:21:21,0:40:-0.00,-6.72,-93.72	0/0:19:19,0:40:-0.00,-6.12,-84.89	0/0:20:20,0:40:-0.00,-6.42,-89.31	./.
1024	4300001	3111:6	T	A	0	PASS	NS=61;AF=0.066	GT:DP:AD:GQ:GL	0/0:24:24,0:40:-0.00,-8.15,-105.94	0/0:6:6,0:34:-0.00,-2.74,-27.59	0/0:8:8,0:40:-0.00,-3.34,-36.29	0/0:25:25,0:40:-0.00,-8.45,-110.29	0/0:28:28,0:40:-0.00,-9.36,-123.35	0/0:7:7,0:37:-0.00,-3.04,-31.94	0/0:14:14,0:40:-0.00,-5.14,-62.41	0/0:22:22,0:40:-0.00,-7.55,-97.23	0/0:35:35,0:40:-0.00,-11.46,-153.82	0/0:24:24,0:40:-0.00,-8.15,-105.94	0/0:38:38,0:40:-0.00,-12.37,-166.88	0/0:17:17,0:40:-0.00,-6.05,-75.47	0/0:17:17,0:40:-0.00,-6.05,-75.47	0/0:9:9,0:40:-0.00,-3.64,-40.65	0/1:21:14,7:40:-23.22,0.00,-55.16	0/0:19:19,0:40:-0.00,-6.65,-84.18	0/1:16:11,5:40:-16.02,0.00,-43.61	1/1:11:0,11:34:-46.41,-2.77,-0.00	0/0:14:14,0:40:-0.00,-5.14,-62.41	0/1:31:25,6:40:-15.86,0.00,-100.03	0/1:15:7,8:40:-29.38,0.00,-26.50	0/1:7:6,1:18:-1.34,-0.02,-24.57	./.	0/0:11:11,0:40:-0.00,-4.24,-49.35	0/0:9:9,0:40:-0.00,-3.64,-40.65	0/1:8:3,5:40:-18.43,-0.00,-11.19	0/0:43:43,0:40:-0.00,-13.87,-188.65	0/0:63:63,0:40:-0.00,-19.89,-275.70	0/0:11:11,0:40:-0.00,-4.24,-49.35	0/0:17:17,0:40:-0.00,-6.05,-75.47	0/0:21:21,0:40:-0.00,-7.25,-92.88	0/0:12:12,0:40:-0.00,-4.54,-53.71	./.	0/0:16:16,0:40:-0.00,-5.74,-71.12	0/0:16:16,0:40:-0.00,-5.74,-71.12	0/0:19:19,0:40:-0.00,-6.65,-84.18	0/0:11:11,0:40:-0.00,-4.24,-49.35	0/0:28:28,0:40:-0.00,-9.36,-123.35	0/0:19:19,0:40:-0.00,-6.65,-84.18	0/0:17:17,0:40:-0.00,-6.05,-75.47	0/0:31:31,0:40:-0.00,-10.26,-136.41	0/0:17:17,0:40:-0.00,-6.05,-75.47	0/0:17:17,0:40:-0.00,-6.05,-75.47	0/0:19:19,0:40:-0.00,-6.65,-84.18	0/0:16:16,0:40:-0.00,-5.74,-71.12	0/0:21:21,0:40:-0.00,-7.25,-92.88	0/0:18:18,0:40:-0.00,-6.35,-79.82	0/0:14:14,0:40:-0.00,-5.14,-62.41	0/0:22:22,0:40:-0.00,-7.55,-97.23	0/0:20:20,0:40:-0.00,-6.95,-88.53	./.	./.	0/0:14:14,0:40:-0.00,-5.14,-62.41	0/0:11:11,0:40:-0.00,-4.24,-49.35	0/0:19:19,0:40:-0.00,-6.65,-84.18	0/0:19:19,0:40:-0.00,-6.65,-84.18	0/0:21:21,0:40:-0.00,-7.25,-92.88	0/0:8:8,0:40:-0.00,-3.34,-36.29	0/0:15:15,0:40:-0.00,-5.44,-66.76	0/0:9:9,0:40:-0.00,-3.64,-40.65	0/0:12:12,0:40:-0.00,-4.54,-53.71	0/0:18:18,0:40:-0.00,-6.35,-79.82	0/0:18:18,0:40:-0.00,-6.35,-79.82	0/0:17:17,0:40:-0.00,-6.05,-75.47	0/0:22:22,0:40:-0.00,-7.55,-97.23
1024	4400001	3111:50	C	T	0	PASS	NS=61;AF=0.434	GT:DP:AD:GQ:GL	0/0:24:24,0:40:-0.00,-7.63,-104.59	0/0:6:6,0:28:-0.00,-2.22,-26.24	0/0:8:8,0:35:-0.00,-2.82,-34.94	0/0:25:25,0:40:-0.00,-7.93,-108.94	0/0:28:28,0:40:-0.00,-8.84,-122.00	0/0:7:7,0:31:-0.00,-2.52,-30.59	0/0:14:14,0:40:-0.00,-4.62,-61.06	0/0:22:22,0:40:-0.00,-7.03,-95.89	0/0:35:35,0:40:-0.00,-10.95,-152.47	0/0:24:24,0:40:-0.00,-7.63,-104.59	0/0:38:38,0:40:-0.00,-11.85,-165.53	0/0:17:17,0:40:-0.00,-5.53,-74.12	0/0:17:17,0:40:-0.00,-5.53,-74.12	0/0:9:9,0:38:-0.00,-3.12,-39.30	0/0:21:21,0:40:-0.00,-6.73,-91.53	0/0:19:19,0:40:-0.00,-6.13,-82.83	0/0:16:16,0:40:-0.00,-5.23,-69.77	0/0:11:11,0:40:-0.00,-3.72,-48.00	0/0:14:14,0:40:-0.00,-4.62,-61.06	0/0:31:31,0:40:-0.00,-9.74,-135.06	0/0:15:15,0:40:-0.00,-4.92,-65.41	0/0:7:7,0:31:-0.00,-2.52,-30.59	./.	0/0:11:11,0:40:-0.00,-3.72,-48.00	0/0:9:9,0:38:-0.00,-3.12,-39.30	0/0:8:8,0:35:-0.00,-2.82,-34.94	1/1:43:0,43:40:-187.06,-13.23,-0.00	1/1:63:0,63:40:-274.11,-19.25,0.00	1/1:11:0,11:40:-47.76,-3.60,-0.00	0/0:17:17,0:40:-0.00,-5.53,-74.12	1/1:21:0,21:40:-91.29,-6.61,-0.00	0/1:12:6,6:40:-22.10,0.00,-22.22	./.	0/1:16:7,9:40:-33.95,0.00,-25.37	0/1:16:9,7:40:-25.24,0.00,-34.07	0/0:19:19,0:40:-0.00,-6.13,-82.83	1/1:11:0,11:40:-47.76,-3.60,-0.00	0/1:28:18,10:40:-34.69,0.00,-69.64	1/1:19:0,19:40:-82.59,-6.01,-0.00	0/1:17:10,7:40:-24.94,0.00,-38.12	0/0:31:31,0:40:-0.00,-9.74,-135.06	0/1:17:9,8:40:-29.30,0.00,-33.77	0/0:17:17,0:40:-0.00,-5.53,-74.12	1/1:19:0,19:40:-82.59,-6.01,-0.00	0/1:16:10,6:40:-20.89,0.00,-38.42	0/1:21:12,9:40:-32.45,0.00,-45.62	0/1:18:9,9:40:-33.35,0.00,-33.47	1/1:14:0,14:40:-60.82,-4.50,-0.00	0/1:22:10,12:40:-45.20,0.00,-36.62	0/1:20:10,10:40:-37.10,0.00,-37.22	./.	./.	1/1:14:0,14:40:-60.82,-4.50,-0.00	1/1:11:0,11:40:-47.76,-3.60,-0.00	1/1:19:0,19:40:-82.59,-6.01,-0.00	1/1:19:0,19:40:-82.59,-6.01,-0.00	1/1:21:0,21:40:-91.29,-6.61,-0.00	1/1:8:0,8:33:-34.70,-2.70,-0.00	1/1:15:0,15:40:-65.17,-4.80,-0.00	1/1:9:0,9:36:-39.06,-3.00,-0.00	1/1:12:0,12:40:-52.11,-3.90,-0.00	1/1:18:0,18:40:-78.23,-5.71,-0.00	1/1:18:0,18:40:-78.23,-5.71,-0.00	1/1:17:0,17:40:-73.88,-5.41,-0.00	1/1:22:0,22:40:-95.64,-6.91,-0.00
1025	4500001	3251:55	A	C	0	PASS	NS=60;AF=0.358	GT:DP:AD:GQ:GL	0/0:11:11,0:40:-0.00,-3.75,-46.36	0/0:5:5,0:25:-0.00,-1.95,-21.25	0/0:9:9,0:38:-0.00,-3.15,-37.99	0/0:14:14,0:40:-0.00,-4.66,-58.92	0/0:11:11,0:40:-0.00,-3.75,-46.36	0/0:16:16,0:40:-0.00,-5.26,-67.29	0/0:6:6,0:28:-0.00,-2.25,-25.43	0/0:3:3,0:18:-0.02,-1.36,-12.89	0/0:18:18,0:40:-0.00,-5.86,-75.66	0/0:7:7,0:32:-0.00,-2.55,-29.62	0/0:6:6,0:28:-0.00,-2.25,-25.43	0/0:17:17,0:40:-0.00,-5.56,-71.48	0/0:13:13,0:40:-0.00,-4.36,-54.73	0/0:9:9,0:38:-0.00,-3.15,-37.99	0/0:13:13,0:40:-0.00,-4.36,-54.73	0/0:11:11,0:40:-0.00,-3.75,-46.36	0/0:24:24,0:40:-0.00,-7.67,-100.78	0/0:19:19,0:40:-0.00,-6.16,-79.85	0/0:8:8,0:35:-0.00,-2.85,-33.80	0/0:11:11,0:40:-0.00,-3.75,-46.36	0/0:4:4,0:22:-0.01,-1.66,-17.07	0/0:7:7,0:32:-0.00,-2.55,-29.62	0/0:6:6,0:28:-0.00,-2.25,-25.43	0/0:8:8,0:35:-0.00,-2.85,-33.80	0/0:7:7,0:32:-0.00,-2.55,-29.62	0/0:10:10,0:40:-0.00,-3.45,-42.17	0/0:30:30,0:40:-0.00,-9.47,-125.90	1/1:37:0,37:40:-154.59,-11.27,-0.00	0/1:25:8,17:40:-63.20,0.00,-25.83	./.	1/1:28:0,28:40:-116.91,-8.56,-0.00	1/1:15:0,15:40:-62.49,-4.65,-0.00	0/1:11:7,4:40:-12.99,-0.00,-25.86	0/0:6:6,0:28:-0.00,-2.25,-25.43	1/1:10:0,10:38:-41.55,-3.14,-0.00	0/1:18:9,9:40:-31.82,0.00,-32.13	1/1:13:0,13:40:-54.11,-4.05,-0.00	1/1:8:0,8:32:-33.18,-2.54,-0.00	1/1:5:0,5:22:-20.63,-1.65,-0.01	0/1:11:6,5:40:-17.18,0.00,-21.67	./.	0/1:9:3,6:40:-21.97,-0.00,-9.72	1/1:8:0,8:32:-33.18,-2.54,-0.00	0/0:19:19,0:40:-0.00,-6.16,-79.85	0/1:11:8,3:40:-8.81,-0.00,-30.05	0/1:26:15,11:40:-37.78,0.00,-54.84	0/1:19:9,10:40:-35.70,0.00,-31.83	0/1:7:5,2:40:-5.82,-0.00,-18.69	./.	1/1:6:0,6:25:-24.81,-1.94,-0.00	./.	./.	0/0:28:28,0:40:-0.00,-8.87,-117.53	1/1:12:0,12:40:-49.93,-3.74,-0.00	1/1:12:0,12:40:-49.93,-3.74,-0.00	1/1:9:0,9:35:-37.37,-2.84,-0.00	1/1:12:0,12:40:-49.93,-3.74,-0.00	1/1:14:0,14:40:-58.30,-4.35,-0.00	1/1:12:0,12:40:-49.93,-3.74,-0.00	0/1:10:3,7:40:-25.85,-0.00,-9.42	1/1:11:0,11:40:-45.74,-3.44,-0.00	0/0:13:13,0:40:-0.00,-4.36,-54.73	0/1:13:8,5:40:-16.58,0.00,-29.45	0/0:6:6,0:28:-0.00,-2.25,-25.43	0/0:21:21,0:40:-0.00,-6.76,-88.22
1026	4600001	3273:36	G	A	0	PASS	NS=60;AF=0.092	GT:DP:AD:GQ:GL	0/1:14:10,4:40:-12.06,-0.00,-38.98	0/1:10:5,5:40:-17.51,0.00,-18.95	0/1:19:4,15:40:-57.26,-0.00,-12.00	0/1:29:10,19:40:-71.23,0.00,-34.46	0/1:9:6,3:40:-9.32,-0.00,-23.50	0/1:14:8,6:40:-20.55,0.00,-30.48	0/0:8:8,0:38:-0.00,-3.11,-35.40	1/1:7:0,7:19:-28.30,-1.39,-0.02	0/1:10:4,6:40:-21.76,-0.00,-14.71	0/1:18:8,10:40:-36.33,0.00,-29.28	0/0:14:14,0:40:-0.00,-4.92,-60.88	0/0:19:19,0:40:-0.00,-6.43,-82.10	0/1:21:9,12:40:-43.92,0.00,-32.62	0/0:14:14,0:40:-0.00,-4.92,-60.88	0/0:11:11,0:40:-0.00,-4.02,-48.14	0/0:21:21,0:40:-0.00,-7.03,-90.60	0/0:39:39,0:40:-0.00,-12.45,-167.01	0/0:32:32,0:40:-0.00,-10.34,-137.30	0/0:22:22,0:40:-0.00,-7.33,-94.84	0/0:63:63,0:40:-0.00,-19.67,-268.91	0/0:22:22,0:40:-0.00,-7.33,-94.84	0/0:18:18,0:40:-0.00,-6.12,-77.86	0/0:14:14,0:40:-0.00,-4.92,-60.88	0/0:29:29,0:40:-0.00,-9.44,-124.56	0/0:28:28,0:40:-0.00,-9.13,-120.31	0/0:26:26,0:40:-0.00,-8.53,-111.82	./.	0/0:28:28,0:40:-0.00,-9.13,-120.31	0/0:21:21,0:40:-0.00,-7.03,-90.60	0/0:26:26,0:40:-0.00,-8.53,-111.82	0/0:32:32,0:40:-0.00,-10.34,-137.30	0/0:4:4,0:25:-0.01,-1.92,-18.43	0/0:7:7,0:34:-0.00,-2.81,-31.16	0/0:8:8,0:38:-0.00,-3.11,-35.40	0/0:5:5,0:28:-0.00,-2.21,-22.67	0/0:6:6,0:31:-0.00,-2.51,-26.91	0/0:6:6,0:31:-0.00,-2.51,-26.91	0/0:3:3,0:21:-0.01,-1.62,-14.19	./.	0/0:8:8,0:38:-0.00,-3.11,-35.40	0/0:5:5,0:28:-0.00,-2.21,-22.67	0/0:7:7,0:34:-0.00,-2.81,-31.16	0/0:5:5,0:28:-0.00,-2.21,-22.67	0/0:11:11,0:40:-0.00,-4.02,-48.14	0/0:3:3,0:21:-0.01,-1.62,-14.19	0/0:12:12,0:40:-0.00,-4.32,-52.39	0/0:16:16,0:40:-0.00,-5.52,-69.37	0/0:13:13,0:40:-0.00,-4.62,-56.63	0/0:11:11,0:40:-0.00,-4.02,-48.14	0/0:14:14,0:40:-0.00,-4.92,-60.88	0/0:5:5,0:28:-0.00,-2.21,-22.67	0/0:8:8,0:38:-0.00,-3.11,-35.40	./.	./.	0/0:5:5,0:28:-0.00,-2.21,-22.67	0/0:7:7,0:34:-0.00,-2.81,-31.16	0/0:9:9,0:40:-0.00,-3.42,-39.65	0/0:7:7,0:34:-0.00,-2.81,-31.16	0/0:10:10,0:40:-0.00,-3.72,-43.90	0/0:8:8,0:38:-0.00,-3.11,-35.40	0/0:10:10,0:40:-0.00,-3.72,-43.90	0/0:9:9,0:40:-0.00,-3.42,-39.65	0/0:7:7,0:34:-0.00,-2.81,-31.16	0/0:5:5,0:28:-0.00,-2.21,-22.67	./.
1027	4700001	3283:17	A	G	0	PASS	NS=63;AF=0.214	GT:DP:AD:GQ:GL	0/0:14:14,0:40:-0.00,-4.56,-58.50	0/0:10:10,0:40:-0.00,-3.36,-42.03	0/0:8:8,0:34:-0.00,-2.76,-33.80	0/0:10:10,0:40:-0.00,-3.36,-42.03	0/0:12:12,0:40:-0.00,-3.96,-50.27	0/0:10:10,0:40:-0.00,-3.36,-42.03	0/0:9:9,0:37:-0.00,-3.06,-37.92	./.	0/0:9:9,0:37:-0.00,-3.06,-37.92	0/0:21:21,0:40:-0.00,-6.67,-87.33	0/0:15:15,0:40:-0.00,-4.87,-62.62	0/0:14:14,0:40:-0.00,-4.56,-58.50	0/0:3:3,0:17:-0.02,-1.28,-13.23	0/0:29:29,0:40:-0.00,-9.08,-120.27	0/0:10:10,0:40:-0.00,-3.36,-42.03	0/0:3:3,0:17:-0.02,-1.28,-13.23	0/0:6:6,0:27:-0.00,-2.16,-25.56	0/0:11:11,0:40:-0.00,-3.66,-46.15	0/0:5:5,0:24:-0.01,-1.86,-21.45	0/0:3:3,0:17:-0.02,-1.28,-13.23	0/0:4:4,0:21:-0.01,-1.57,-17.34	0/0:11:11,0:40:-0.00,-3.66,-46.15	0/0:8:8,0:34:-0.00,-2.76,-33.80	0/0:17:17,0:40:-0.00,-5.47,-70.86	0/0:16:16,0:40:-0.00,-5.17,-66.74	0/0:13:13,0:40:-0.00,-4.26,-54.39	0/0:11:11,0:40:-0.00,-3.66,-46.15	0/0:9:9,0:37:-0.00,-3.06,-37.92	0/1:13:9,4:40:-12.21,-0.00,-33.65	0/1:12:1,11:15:-41.37,-0.04,-1.05	1/1:13:0,13:40:-52.68,-3.41,-0.00	0/1:10:4,6:40:-21.35,-0.00,-13.96	0/1:10:6,4:40:-13.11,-0.00,-22.20	0/1:7:4,3:40:-9.90,-0.00,-14.87	0/0:3:3,0:17:-0.02,-1.28,-13.23	0/1:19:10,9:40:-30.99,0.00,-35.96	0/0:9:9,0:37:-0.00,-3.06,-37.92	0/0:8:8,0:34:-0.00,-2.76,-33.80	0/0:3:3,0:17:-0.02,-1.28,-13.23	0/1:6:4,2:40:-6.08,-0.00,-15.17	0/0:10:10,0:40:-0.00,-3.36,-42.03	0/0:10:10,0:40:-0.00,-3.36,-42.03	0/0:10:10,0:40:-0.00,-3.36,-42.03	1/1:6:0,6:18:-23.87,-1.32,-0.02	0/1:9:3,6:40:-21.65,-0.00,-10.15	1/1:15:0,15:40:-60.91,-4.01,-0.00	0/1:12:6,6:40:-20.74,0.00,-21.60	0/1:14:7,7:40:-24.26,0.00,-25.11	0/1:12:5,7:40:-24.86,0.00,-17.48	0/0:9:9,0:37:-0.00,-3.06,-37.92	0/0:7:7,0:31:-0.00,-2.46,-29.68	0/0:6:6,0:27:-0.00,-2.16,-25.56	0/1:17:8,9:40:-31.59,-0.00,-28.33	0/1:14:6,8:40:-28.38,0.00,-21.00	0/1:10:6,4:40:-13.11,-0.00,-22.20	./.	1/1:18:0,18:40:-73.27,-4.91,-0.00	0/1:6:5,1:25:-1.97,-0.00,-19.29	0/0:7:7,0:31:-0.00,-2.46,-29.68	0/1:6:2,4:40:-14.31,-0.00,-6.93	0/0:10:10,0:40:-0.00,-3.36,-42.03	1/1:7:0,7:21:-27.98,-1.61,-0.01	0/1:14:7,7:40:-24.26,0.00,-25.11	0/0:6:6,0:27:-0.00,-2.16,-25.56	0/0:17:17,0:40:-0.00,-5.47,-70.86
1028	4800001	3397:20	C	G	0	PASS	NS=62;AF=0.097	GT:DP:AD:GQ:GL	0/0:35:35,0:40:-0.00,-11.09,-155.40	0/0:13:13,0:40:-0.00,-4.47,-58.80	0/0:24:24,0:40:-0.00,-7.78,-107.10	0/0:35:35,0:40:-0.00,-11.09,-155.40	0/0:35:35,0:40:-0.00,-11.09,-155.40	0/0:53:53,0:40:-0.00,-16.51,-234.44	0/0:18:18,0:40:-0.00,-5.97,-80.76	0/0:34:34,0:40:-0.00,-10.79,-151.01	0/0:31:31,0:40:-0.00,-9.89,-137.84	0/0:25:25,0:40:-0.00,-8.08,-111.49	0/0:37:37,0:40:-0.00,-11.69,-164.18	0/0:37:37,0:40:-0.00,-11.69,-164.18	0/0:21:21,0:40:-0.00,-6.87,-93.93	0/0:26:26,0:40:-0.00,-8.38,-115.88	./.	0/1:24:18,6:40:-18.57,0.00,-72.98	0/1:45:18,27:40:-104.46,0.00,-66.66	0/1:35:17,18:40:-67.95,0.00,-65.28	0/1:7:1,6:40:-23.68,-0.00,-3.45	0/1:10:6,4:40:-14.00,-0.00,-24.50	0/1:14:8,6:40:-21.58,0.00,-32.08	0/1:25:16,9:40:-31.44,0.00,-63.89	0/1:17:7,10:40:-38.24,0.00,-26.78	0/1:26:13,13:40:-48.70,0.00,-50.42	0/1:26:11,15:40:-57.48,0.00,-41.64	0/1:23:13,10:40:-36.43,0.00,-51.32	0/0:35:35,0:40:-0.00,-11.09,-155.40	0/0:44:44,0:40:-0.00,-13.80,-194.92	0/0:30:30,0:40:-0.00,-9.58,-133.45	0/0:22:22,0:40:-0.00,-7.18,-98.32	0/0:48:48,0:40:-0.00,-15.00,-212.48	0/0:7:7,0:33:-0.00,-2.66,-32.46	0/0:9:9,0:39:-0.00,-3.26,-41.24	0/0:10:10,0:40:-0.00,-3.56,-45.63	0/0:6:6,0:30:-0.00,-2.36,-28.07	0/0:8:8,0:36:-0.00,-2.96,-36.85	0/0:13:13,0:40:-0.00,-4.47,-58.80	0/0:6:6,0:30:-0.00,-2.36,-28.07	0/0:6:6,0:30:-0.00,-2.36,-28.07	0/0:8:8,0:36:-0.00,-2.96,-36.85	0/0:10:10,0:40:-0.00,-3.56,-45.63	0/0:9:9,0:39:-0.00,-3.26,-41.24	0/0:13:13,0:40:-0.00,-4.47,-58.80	0/0:13:13,0:40:-0.00,-4.47,-58.80	0/0:12:12,0:40:-0.00,-4.17,-54.41	0/0:19:19,0:40:-0.00,-6.27,-85.15	0/0:15:15,0:40:-0.00,-5.07,-67.58	./.	0/0:16:16,0:40:-0.00,-5.37,-71.97	0/0:14:14,0:40:-0.00,-4.77,-63.19	0/0:5:5,0:26:-0.00,-2.06,-23.68	0/0:3:3,0:20:-0.01,-1.47,-14.91	0/0:10:10,0:40:-0.00,-3.56,-45.63	0/0:13:13,0:40:-0.00,-4.47,-58.80	0/0:7:7,0:33:-0.00,-2.66,-32.46	0/0:8:8,0:36:-0.00,-2.96,-36.85	0/1:9:8,1:16:-1.16,-0.03,-33.61	0/0:7:7,0:33:-0.00,-2.66,-32.46	0/0:8:8,0:36:-0.00,-2.96,-36.85	0/0:6:6,0:30:-0.00,-2.36,-28.07	./.	0/0:8:8,0:36:-0.00,-2.96,-36.85	0/0:12:12,0:40:-0.00,-4.17,-54.41	0/0:18:18,0:40:-0.00,-5.97,-80.76	0/0:37:37,0:40:-0.00,-11.69,-164.18
1028	4900001	3397:45	G	T	0	PASS	NS=62;AF=0.202	GT:DP:AD:GQ:GL	0/1:35:13,22:40:-85.91,0.00,-47.99	0/1:13:7,6:40:-22.28,0.00,-28.26	0/1:24:20,4:40:-10.18,-0.00,-82.03	0/1:35:13,22:40:-85.91,0.00,-47.99	0/1:35:9,26:40:-103.47,0.00,-30.42	0/1:53:16,37:40:-146.35,0.00,-55.74	0/1:18:6,12:40:-47.12,0.00,-22.37	0/1:34:21,13:40:-46.69,0.00,-83.41	0/1:31:20,11:40:-38.81,0.00,-79.93	0/1:25:17,8:40:-27.45,0.00,-68.56	0/1:37:17,20:40:-76.52,0.00,-64.95	0/1:37:17,20:40:-76.52,0.00,-64.95	0/1:21:10,11:40:-41.82,0.00,-39.03	0/1:26:16,10:40:-35.93,0.00,-63.87	./.	0/1:24:18,6:40:-18.96,0.00,-73.25	0/1:45:18,27:40:-104.85,0.00,-66.93	0/1:35:17,18:40:-68.34,0.00,-65.55	0/1:7:1,6:40:-24.08,-0.00,-3.72	0/1:10:6,4:40:-14.40,-0.00,-24.78	0/1:14:8,6:40:-21.97,0.00,-32.35	0/1:25:16,9:40:-31.84,0.00,-64.17	0/1:17:7,10:40:-38.64,0.00,-27.06	0/1:26:13,13:40:-49.10,0.00,-50.70	0/1:26:11,15:40:-57.88,0.00,-41.91	0/1:23:13,10:40:-36.83,0.00,-51.60	0/0:35:35,0:40:-0.00,-10.69,-155.28	0/0:44:44,0:40:-0.00,-13.40,-194.80	0/0:30:30,0:40:-0.00,-9.19,-133.32	0/0:22:22,0:40:-0.00,-6.78,-98.20	0/0:48:48,0:40:-0.00,-14.61,-212.36	0/0:7:7,0:29:-0.00,-2.27,-32.34	0/0:9:9,0:35:-0.00,-2.87,-41.12	0/0:10:10,0:38:-0.00,-3.17,-45.51	0/0:6:6,0:25:-0.00,-1.97,-27.95	0/0:8:8,0:32:-0.00,-2.57,-36.72	0/0:13:13,0:40:-0.00,-4.07,-58.68	0/0:6:6,0:25:-0.00,-1.97,-27.95	0/0:6:6,0:25:-0.00,-1.97,-27.95	0/0:8:8,0:32:-0.00,-2.57,-36.72	0/0:10:10,0:38:-0.00,-3.17,-45.51	0/0:9:9,0:35:-0.00,-2.87,-41.12	0/0:13:13,0:40:-0.00,-4.07,-58.68	0/0:13:13,0:40:-0.00,-4.07,-58.68	0/0:12:12,0:40:-0.00,-3.77,-54.29	0/0:19:19,0:40:-0.00,-5.88,-85.02	0/0:15:15,0:40:-0.00,-4.67,-67.46	./.	0/0:16:16,0:40:-0.00,-4.97,-71.85	0/0:14:14,0:40:-0.00,-4.37,-63.07	0/0:5:5,0:22:-0.01,-1.67,-23.56	0/0:3:3,0:15:-0.04,-1.10,-14.81	0/0:10:10,0:38:-0.00,-3.17,-45.51	0/0:13:13,0:40:-0.00,-4.07,-58.68	0/0:7:7,0:29:-0.00,-2.27,-32.34	0/0:8:8,0:32:-0.00,-2.57,-36.72	0/0:9:9,0:35:-0.00,-2.87,-41.12	0/0:7:7,0:29:-0.00,-2.27,-32.34	0/0:8:8,0:32:-0.00,-2.57,-36.72	0/0:6:6,0:25:-0.00,-1.97,-27.95	./.	0/0:8:8,0:32:-0.00,-2.57,-36.72	0/0:12:12,0:40:-0.00,-3.77,-54.29	0/0:18:18,0:40:-0.00,-5.57,-80.63	0/0:37:37,0:40:-0.00,-11.29,-164.06
1029	5000001	3490:48	G	T	0	PASS	NS=59;AF=0.178	GT:DP:AD:GQ:GL	0/1:21:4,17:40:-63.28,-0.00,-11.51	./.	./.	0/1:22:12,10:40:-34.23,0.00,-44.06	0/1:8:5,3:40:-9.70,-0.00,-19.53	0/0:11:11,0:40:-0.00,-3.52,-46.79	0/1:10:8,2:40:-4.99,-0.00,-31.25	0/1:7:6,1:23:-1.79,-0.01,-23.95	0/1:6:4,2:40:-6.20,-0.00,-16.03	0/0:3:3,0:16:-0.03,-1.15,-13.97	0/1:9:7,2:40:-5.29,-0.00,-27.44	0/1:11:7,4:40:-12.90,-0.00,-26.84	0/1:32:11,21:40:-76.39,0.00,-36.95	./.	0/1:9:6,3:40:-9.40,-0.00,-23.34	0/1:26:6,20:40:-74.09,0.00,-18.22	0/1:15:10,5:40:-15.81,0.00,-37.96	0/1:18:12,6:40:-19.01,0.00,-45.27	0/1:17:5,12:40:-43.95,0.00,-16.82	0/1:21:14,7:40:-22.21,0.00,-52.58	0/1:8:5,3:40:-9.70,-0.00,-19.53	0/1:9:3,6:40:-21.72,-0.00,-11.02	0/1:6:3,3:40:-10.30,-0.00,-11.92	0/1:10:3,7:40:-25.52,-0.00,-10.72	0/1:7:6,1:23:-1.79,-0.01,-23.95	0/1:6:3,3:40:-10.30,-0.00,-11.92	0/0:37:37,0:40:-0.00,-11.35,-153.56	0/0:27:27,0:40:-0.00,-8.34,-112.49	0/0:15:15,0:40:-0.00,-4.73,-63.22	0/0:19:19,0:40:-0.00,-5.93,-79.64	./.	0/0:4:4,0:19:-0.02,-1.43,-18.06	0/0:9:9,0:36:-0.00,-2.92,-38.58	0/0:6:6,0:26:-0.00,-2.02,-26.26	0/0:6:6,0:26:-0.00,-2.02,-26.26	0/0:3:3,0:16:-0.03,-1.15,-13.97	0/0:5:5,0:23:-0.01,-1.73,-22.16	0/0:4:4,0:19:-0.02,-1.43,-18.06	0/0:4:4,0:19:-0.02,-1.43,-18.06	0/0:4:4,0:19:-0.02,-1.43,-18.06	0/0:6:6,0:26:-0.00,-2.02,-26.26	0/0:7:7,0:29:-0.00,-2.32,-30.37	0/0:6:6,0:26:-0.00,-2.02,-26.26	0/0:5:5,0:23:-0.01,-1.73,-22.16	0/0:10:10,0:39:-0.00,-3.22,-42.68	0/0:11:11,0:40:-0.00,-3.52,-46.79	0/0:17:17,0:40:-0.00,-5.33,-71.43	0/0:10:10,0:39:-0.00,-3.22,-42.68	0/0:10:10,0:39:-0.00,-3.22,-42.68	0/0:8:8,0:32:-0.00,-2.62,-34.47	0/0:3:3,0:16:-0.03,-1.15,-13.97	0/0:5:5,0:23:-0.01,-1.73,-22.16	0/0:12:12,0:40:-0.00,-3.82,-50.90	0/0:9:9,0:36:-0.00,-2.92,-38.58	0/0:12:12,0:40:-0.00,-3.82,-50.90	0/0:5:5,0:23:-0.01,-1.73,-22.16	0/0:5:5,0:23:-0.01,-1.73,-22.16	0/0:6:6,0:26:-0.00,-2.02,-26.26	0/0:10:10,0:39:-0.00,-3.22,-42.68	./.	0/0:4:4,0:19:-0.02,-1.43,-18.06	0/0:3:3,0:16:-0.03,-1.15,-13.97	0/0:7:7,0:29:-0.00,-2.32,-30.37	0/0:9:9,0:36:-0.00,-2.92,-38.58	./.
1030	5100001	3564:28	A	G	0	PASS	NS=61;AF=0.213	GT:DP:AD:GQ:GL	0/1:30:20,10:40:-36.19,0.00,-83.16	0/1:20:16,4:40:-11.98,-0.00,-68.02	0/1:39:21,18:40:-69.78,0.00,-84.98	0/1:37:24,13:40:-47.70,0.00,-99.20	0/1:26:16,10:40:-37.40,0.00,-66.21	0/1:57:39,18:40:-64.36,0.00,-161.23	0/1:11:6,5:40:-19.23,0.00,-25.36	0/1:20:13,7:40:-25.59,0.00,-54.41	0/1:25:15,10:40:-37.70,0.00,-61.98	0/1:28:21,7:40:-23.19,0.00,-88.30	0/1:29:23,6:40:-18.35,0.00,-97.07	0/1:29:19,10:40:-36.50,0.00,-78.92	0/1:31:25,6:40:-17.75,0.00,-105.54	0/1:38:21,17:40:-65.55,0.00,-85.29	0/1:41:15,26:40:-105.48,0.00,-57.16	0/1:39:25,14:40:-51.63,0.00,-103.13	0/1:38:24,14:40:-51.93,0.00,-98.90	0/1:30:20,10:40:-36.19,0.00,-83.16	0/1:18:9,9:40:-35.27,0.00,-36.86	0/1:53:18,35:40:-142.70,0.00,-67.16	0/1:27:14,13:40:-50.71,0.00,-56.84	0/1:23:9,14:40:-56.45,0.00,-35.36	0/1:43:25,18:40:-68.58,0.00,-101.93	0/1:37:13,24:40:-97.61,0.00,-49.29	0/1:43:23,20:40:-77.65,0.00,-92.85	0/1:46:27,19:40:-72.21,0.00,-110.10	0/0:72:72,0:40:-0.00,-21.82,-328.26	./.	./.	0/0:35:35,0:40:-0.00,-10.68,-160.39	0/0:53:53,0:40:-0.00,-16.10,-242.06	0/0:9:9,0:35:-0.00,-2.85,-42.43	0/0:10:10,0:38:-0.00,-3.16,-46.96	0/0:14:14,0:40:-0.00,-4.36,-65.11	0/0:12:12,0:40:-0.00,-3.76,-56.04	0/0:7:7,0:28:-0.00,-2.25,-33.35	0/0:12:12,0:40:-0.00,-3.76,-56.04	0/0:13:13,0:40:-0.00,-4.06,-60.57	0/0:12:12,0:40:-0.00,-3.76,-56.04	0/0:22:22,0:40:-0.00,-6.77,-101.41	0/0:18:18,0:40:-0.00,-5.56,-83.26	0/0:21:21,0:40:-0.00,-6.47,-96.87	0/0:21:21,0:40:-0.00,-6.47,-96.87	0/0:14:14,0:40:-0.00,-4.36,-65.11	0/0:20:20,0:40:-0.00,-6.17,-92.33	0/0:26:26,0:40:-0.00,-7.97,-119.55	0/0:33:33,0:40:-0.00,-10.08,-151.31	0/0:19:19,0:40:-0.00,-5.86,-87.80	0/0:28:28,0:40:-0.00,-8.57,-128.63	0/0:30:30,0:40:-0.00,-9.18,-137.70	./.	./.	0/0:33:33,0:40:-0.00,-10.08,-151.31	0/0:23:23,0:40:-0.00,-7.07,-105.94	0/0:8:8,0:32:-0.00,-2.55,-37.89	0/0:19:19,0:40:-0.00,-5.86,-87.80	0/0:23:23,0:40:-0.00,-7.07,-105.94	0/0:22:22,0:40:-0.00,-6.77,-101.41	0/0:23:23,0:40:-0.00,-7.07,-105.94	0/0:24:24,0:40:-0.00,-7.37,-110.48	0/0:18:18,0:40:-0.00,-5.56,-83.26	0/0:26:26,0:40:-0.00,-7.97,-119.55	0/0:18:18,0:40:-0.00,-5.56,-83.26	0/0:19:19,0:40:-0.00,-5.86,-87.80	0/0:60:60,0:40:0.00,-18.21,-273.81
1031	5200001	3568:5	G	A	0	PASS	NS=64;AF=0.094	GT:DP:AD:GQ:GL	0/0:31:31,0:40:-0.00,-9.93,-98.65	0/0:23:23,0:40:-0.00,-7.53,-73.64	0/0:15:15,0:40:-0.00,-5.12,-48.63	0/0:8:8,0:37:-0.00,-3.02,-26.74	0/0:17:17,0:40:-0.00,-5.72,-54.88	0/0:23:23,0:40:-0.00,-7.53,-73.64	0/0:5:5,0:27:-0.00,-2.12,-17.37	0/0:14:14,0:40:-0.00,-4.82,-45.50	0/0:29:29,0:40:-0.00,-9.33,-92.40	0/0:19:19,0:40:-0.00,-6.33,-61.13	0/0:22:22,0:40:-0.00,-7.23,-70.51	0/0:23:23,0:40:-0.00,-7.53,-73.64	0/0:30:30,0:40:-0.00,-9.63,-95.53	0/0:14:14,0:40:-0.00,-4.82,-45.50	0/1:23:11,12:40:-29.99,0.00,-28.59	0/1:34:14,20:40:-51.69,0.00,-34.67	0/1:22:7,15:40:-39.67,0.00,-16.39	0/1:25:12,13:40:-32.51,0.00,-31.12	0/1:20:16,4:40:-5.88,-0.00,-45.13	0/1:29:16,13:40:-31.31,0.00,-42.42	0/1:22:13,9:40:-20.91,0.00,-35.15	0/1:16:7,9:40:-22.71,0.00,-18.19	0/1:20:12,8:40:-18.39,0.00,-32.62	0/1:36:25,11:40:-22.95,0.00,-68.46	0/1:34:19,15:40:-36.06,0.00,-50.30	0/1:27:13,14:40:-35.04,0.00,-33.64	0/0:49:49,0:40:-0.00,-15.35,-154.93	0/0:43:43,0:40:-0.00,-13.54,-136.17	0/0:25:25,0:40:-0.00,-8.13,-79.89	0/0:20:20,0:40:-0.00,-6.63,-64.26	0/0:22:22,0:40:-0.00,-7.23,-70.51	0/0:15:15,0:40:-0.00,-5.12,-48.63	0/0:11:11,0:40:-0.00,-3.92,-36.12	0/0:22:22,0:40:-0.00,-7.23,-70.51	0/0:20:20,0:40:-0.00,-6.63,-64.26	0/0:18:18,0:40:-0.00,-6.03,-58.01	0/0:24:24,0:40:-0.00,-7.83,-76.77	0/0:18:18,0:40:-0.00,-6.03,-58.01	0/0:23:23,0:40:-0.00,-7.53,-73.64	0/0:23:23,0:40:-0.00,-7.53,-73.64	0/0:21:21,0:40:-0.00,-6.93,-67.39	0/0:8:8,0:37:-0.00,-3.02,-26.74	0/0:14:14,0:40:-0.00,-4.82,-45.50	0/0:15:15,0:40:-0.00,-5.12,-48.63	0/0:12:12,0:40:-0.00,-4.22,-39.25	0/0:34:34,0:40:-0.00,-10.84,-108.03	0/0:30:30,0:40:-0.00,-9.63,-95.53	0/0:24:24,0:40:-0.00,-7.83,-76.77	0/0:24:24,0:40:-0.00,-7.83,-76.77	0/0:27:27,0:40:-0.00,-8.73,-86.15	0/0:19:19,0:40:-0.00,-6.33,-61.13	0/0:4:4,0:24:-0.01,-1.82,-14.24	0/0:40:40,0:40:-0.00,-12.64,-126.79	0/0:13:13,0:40:-0.00,-4.52,-42.38	0/0:8:8,0:37:-0.00,-3.02,-26.74	0/0:6:4,0:24:-0.01,-1.82,-14.24	0/0:25:25,0:40:-0.00,-8.13,-79.89	0/0:23:23,0:40:-0.00,-7.53,-73.64	0/0:18:18,0:40:-0.00,-6.03,-58.01	./.	0/0:14:14,0:40:-0.00,-4.82,-45.50	0/0:12:12,0:40:-0.00,-4.22,-39.25	0/0:15:15,0:40:-0.00,-5.12,-48.63	0/0:31:31,0:40:-0.00,-9.93,-98.65	0/0:57:57,0:40:-0.00,-17.75,-179.94
1031	5300001	3568:28	T	G	0	PASS	NS=64;AF=0.062	GT:DP:AD:GQ:GL	0/0:31:31,0:40:-0.00,-10.11,-139.70	0/0:23:23,0:40:-0.00,-7.70,-104.10	0/0:15:15,0:40:-0.00,-5.29,-68.50	0/0:8:8,0:38:-0.00,-3.18,-37.36	0/0:17:17,0:40:-0.00,-5.89,-77.40	0/0:23:23,0:40:-0.00,-7.70,-104.10	0/0:5:5,0:29:-0.00,-2.28,-24.01	0/0:14:14,0:40:-0.00,-4.99,-64.05	0/0:29:29,0:40:-0.00,-9.50,-130.80	0/0:19:19,0:40:-0.00,-6.49,-86.30	0/0:22:22,0:40:-0.00,-7.40,-99.65	0/0:23:23,0:40:-0.00,-7.70,-104.10	0/0:30:30,0:40:-0.00,-9.80,-135.25	0/0:14:14,0:40:-0.00,-4.99,-64.05	0/0:23:23,0:40:-0.00,-7.70,-104.10	0/0:34:34,0:40:-0.00,-11.01,-153.05	0/0:22:22,0:40:-0.00,-7.40,-99.65	0/0:25:25,0:40:-0.00,-8.30,-113.00	0/0:20:20,0:40:-0.00,-6.79,-90.75	0/0:29:29,0:40:-0.00,-9.50,-130.80	0/0:22:22,0:40:-0.00,-7.40,-99.65	0/0:16:16,0:40:-0.00,-5.59,-72.95	0/0:20:20,0:40:-0.00,-6.79,-90.75	0/0:36:36,0:40:-0.00,-11.61,-161.94	0/0:34:34,0:40:-0.00,-11.01,-153.05	0/0:27:27,0:40:-0.00,-8.90,-121.90	0/0:49:49,0:40:-0.00,-15.52,-219.79	0/0:43:43,0:40:-0.00,-13.72,-193.09	0/0:25:25,0:40:-0.00,-8.30,-113.00	0/0:20:20,0:40:-0.00,-6.79,-90.75	0/0:22:22,0:40:-0.00,-7.40,-99.65	0/1:15:12,3:40:-8.06,-0.00,-49.86	0/1:11:6,5:40:-18.16,0.00,-24.37	0/1:22:9,13:40:-50.45,0.00,-34.41	0/0:20:20,0:40:-0.00,-6.79,-90.75	0/0:18:18,0:40:-0.00,-6.19,-81.85	0/0:24:24,0:40:-0.00,-8.00,-108.55	0/0:18:18,0:40:-0.00,-6.19,-81.85	0/0:23:23,0:40:-0.00,-7.70,-104.10	0/0:23:23,0:40:-0.00,-7.70,-104.10	0/0:21:21,0:40:-0.00,-7.10,-95.20	0/0:8:8,0:38:-0.00,-3.18,-37.36	0/0:14:14,0:40:-0.00,-4.99,-64.05	0/0:15:15,0:40:-0.00,-5.29,-68.50	0/0:12:12,0:40:-0.00,-4.39,-55.15	0/1:34:18,16:40:-60.19,0.00,-70.84	0/1:30:17,13:40:-48.04,0.00,-67.60	0/0:24:24,0:40:-0.00,-8.00,-108.55	0/1:24:11,13:40:-49.85,0.00,-42.71	0/0:27:27,0:40:-0.00,-8.90,-121.90	0/0:19:19,0:40:-0.00,-6.49,-86.30	0/0:4:4,0:25:-0.00,-1.98,-19.56	0/0:40:40,0:40:-0.00,-12.81,-179.74	0/0:13:13,0:40:-0.00,-4.69,-59.60	0/0:8:8,0:38:-0.00,-3.18,-37.36	0/0:6:6,0:32:-0.00,-2.58,-28.46	0/0:25:25,0:40:-0.00,-8.30,-113.00	0/1:23:20,3:40:-5.65,-0.00,-83.05	0/0:18:18,0:40:-0.00,-6.19,-81.85	./.	0/1:14:8,6:40:-21.71,0.00,-32.37	0/0:12:12,0:40:-0.00,-4.39,-55.15	0/0:15:15,0:40:-0.00,-5.29,-68.50	0/0:31:31,0:40:-0.00,-10.11,-139.70	0/0:57:57,0:40:0.00,-17.93,-255.39
1032	5400001	3692:44	A	T	0	PASS	NS=62;AF=0.089	GT:DP:AD:GQ:GL	0/0:32:32,0:40:-0.00,-10.24,-144.87	0/0:15:15,0:40:-0.00,-5.13,-68.83	0/0:37:37,0:40:-0.00,-11.75,-167.23	0/0:29:29,0:40:-0.00,-9.34,-131.45	0/0:59:59,0:40:-0.00,-18.37,-265.64	0/0:39:39,0:40:-0.00,-12.35,-176.18	0/0:17:17,0:40:-0.00,-5.73,-77.77	0/0:51:51,0:40:-0.00,-15.96,-229.86	0/0:47:47,0:40:-0.00,-14.76,-211.96	0/0:29:29,0:40:-0.00,-9.34,-131.45	0/0:34:34,0:40:-0.00,-10.85,-153.81	0/0:29:29,0:40:-0.00,-9.34,-131.45	0/0:23:23,0:40:-0.00,-7.53,-104.61	0/0:25:25,0:40:-0.00,-8.14,-113.56	./.	0/1:25:13,12:40:-45.54,0.00,-51.74	0/1:41:20,21:40:-80.98,0.00,-78.24	0/1:29:12,17:40:-66.70,0.00,-46.07	0/1:25:7,18:40:-72.38,0.00,-24.91	0/1:44:32,12:40:-39.82,0.00,-131.01	0/1:23:8,15:40:-59.56,0.00,-29.98	0/1:29:16,13:40:-48.81,0.00,-63.96	0/1:12:2,10:40:-40.51,-0.00,-6.45	0/1:26:11,15:40:-58.66,0.00,-42.50	0/1:18:6,12:40:-47.65,0.00,-22.54	0/1:24:11,13:40:-50.31,0.00,-43.10	0/0:33:33,0:40:-0.00,-10.54,-149.34	0/0:36:36,0:40:-0.00,-11.45,-162.76	0/0:35:35,0:40:-0.00,-11.15,-158.29	0/0:22:22,0:40:-0.00,-7.23,-100.14	0/0:33:33,0:40:-0.00,-10.54,-149.34	0/0:17:17,0:40:-0.00,-5.73,-77.77	0/0:16:16,0:40:-0.00,-5.43,-73.30	0/0:15:15,0:40:-0.00,-5.13,-68.83	0/0:18:18,0:40:-0.00,-6.03,-82.25	0/0:15:15,0:40:-0.00,-5.13,-68.83	0/0:19:19,0:40:-0.00,-6.33,-86.72	0/0:9:9,0:40:-0.00,-3.32,-41.99	./.	0/0:9:9,0:40:-0.00,-3.32,-41.99	0/0:26:26,0:40:-0.00,-8.44,-118.03	0/0:16:16,0:40:-0.00,-5.43,-73.30	0/0:10:10,0:40:-0.00,-3.62,-46.46	0/0:28:28,0:40:-0.00,-9.04,-126.98	0/0:17:17,0:40:-0.00,-5.73,-77.77	0/0:33:33,0:40:-0.00,-10.54,-149.34	./.	0/0:15:15,0:40:-0.00,-5.13,-68.83	0/0:21:21,0:40:-0.00,-6.93,-95.66	0/0:17:17,0:40:-0.00,-5.73,-77.77	0/0:10:10,0:40:-0.00,-3.62,-46.46	0/0:8:8,0:37:-0.00,-3.02,-37.52	0/0:20:20,0:40:-0.00,-6.63,-91.19	0/0:11:11,0:40:-0.00,-3.92,-50.93	0/0:12:12,0:40:-0.00,-4.22,-55.41	0/0:17:17,0:40:-0.00,-5.73,-77.77	0/0:8:8,0:37:-0.00,-3.02,-37.52	0/0:21:21,0:40:-0.00,-6.93,-95.66	0/0:14:14,0:40:-0.00,-4.83,-64.35	0/0:7:7,0:33:-0.00,-2.72,-33.04	0/0:17:17,0:40:-0.00,-5.73,-77.77	0/0:17:17,0:40:-0.00,-5.73,-77.77	0/0:22:22,0:40:-0.00,-7.23,-100.14	0/0:13:13,0:40:-0.00,-4.52,-59.88	0/0:28:28,0:40:-0.00,-9.04,-126.98
1033	5500001	3738:16	T	G	0	PASS	NS=62;AF=0.032	GT:DP:AD:GQ:GL	0/0:15:15,0:40:-0.00,-5.75,-65.61	0/0:13:13,0:40:-0.00,-5.15,-57.06	0/0:18:18,0:40:-0.00,-6.66,-78.43	0/0:28:28,0:40:-0.00,-9.67,-121.17	./.	0/0:5:5,0:34:-0.00,-2.75,-22.87	0/0:11:11,0:40:-0.00,-4.55,-48.51	0/0:17:17,0:40:-0.00,-6.36,-74.15	./.	0/0:4:4,0:30:-0.00,-2.45,-18.59	0/0:12:12,0:40:-0.00,-4.85,-52.78	0/0:13:13,0:40:-0.00,-5.15,-57.06	0/0:13:13,0:40:-0.00,-5.15,-57.06	0/0:9:9,0:40:-0.00,-3.95,-39.96	0/0:15:15,0:40:-0.00,-5.75,-65.61	0/0:14:14,0:40:-0.00,-5.45,-61.33	0/0:25:25,0:40:-0.00,-8.76,-108.35	0/0:21:21,0:40:-0.00,-7.56,-91.25	0/0:5:5,0:34:-0.00,-2.75,-22.87	0/0:7:7,0:40:-0.00,-3.35,-31.41	0/0:3:3,0:27:-0.00,-2.15,-14.32	0/0:8:8,0:40:-0.00,-3.65,-35.69	0/0:3:3,0:27:-0.00,-2.15,-14.32	0/0:8:8,0:40:-0.00,-3.65,-35.69	0/0:4:4,0:30:-0.00,-2.45,-18.59	0/0:7:7,0:40:-0.00,-3.35,-31.41	0/0:25:25,0:40:-0.00,-8.76,-108.35	0/0:27:27,0:40:-0.00,-9.37,-116.90	0/0:30:30,0:40:-0.00,-10.27,-129.72	0/0:12:12,0:40:-0.00,-4.85,-52.78	0/0:19:19,0:40:-0.00,-6.96,-82.70	0/0:17:17,0:40:-0.00,-6.36,-74.15	0/0:6:6,0:37:-0.00,-3.05,-27.14	0/0:7:7,0:40:-0.00,-3.35,-31.41	0/1:19:12,7:40:-22.96,0.00,-45.83	0/0:10:10,0:40:-0.00,-4.25,-44.24	0/0:10:10,0:40:-0.00,-4.25,-44.24	0/0:14:14,0:40:-0.00,-5.45,-61.33	0/0:16:16,0:40:-0.00,-6.06,-69.88	1/1:13:0,13:40:-54.07,-3.66,-0.00	0/0:28:28,0:40:-0.00,-9.67,-121.17	./.	0/0:14:14,0:40:-0.00,-5.45,-61.33	0/1:13:7,6:40:-20.49,0.00,-26.26	0/0:14:14,0:40:-0.00,-5.45,-61.33	0/0:31:31,0:40:-0.00,-10.57,-133.99	0/0:25:25,0:40:-0.00,-8.76,-108.35	0/0:11:11,0:40:-0.00,-4.55,-48.51	0/0:30:30,0:40:-0.00,-10.27,-129.72	0/0:25:25,0:40:-0.00,-8.76,-108.35	0/0:18:18,0:40:-0.00,-6.66,-78.43	0/0:7:7,0:40:-0.00,-3.35,-31.41	0/0:19:19,0:40:-0.00,-6.96,-82.70	0/0:24:24,0:40:-0.00,-8.46,-104.07	0/0:18:18,0:40:-0.00,-6.66,-78.43	0/0:20:20,0:40:-0.00,-7.26,-86.98	0/0:12:12,0:40:-0.00,-4.85,-52.78	0/0:14:14,0:40:-0.00,-5.45,-61.33	0/0:15:15,0:40:-0.00,-5.75,-65.61	0/0:12:12,0:40:-0.00,-4.85,-52.78	0/0:22:22,0:40:-0.00,-7.86,-95.53	0/0:10:10,0:40:-0.00,-4.25,-44.24	0/0:15:15,0:40:-0.00,-5.75,-65.61	0/0:12:12,0:40:-0.00,-4.85,-52.78	0/0:28:28,0:40:-0.00,-9.67,-121.17
1033	5600001	3738:18	A	G	0	PASS	NS=62;AF=0.484	GT:DP:AD:GQ:GL	0/0:15:15,0:40:-0.00,-4.92,-64.14	0/0:13:13,0:40:-0.00,-4.31,-55.59	0/0:18:18,0:40:-0.00,-5.82,-76.96	0/0:28:28,0:40:-0.00,-8.83,-119.70	./.	0/0:5:5,0:25:-0.01,-1.91,-21.40	0/0:11:11,0:40:-0.00,-3.71,-47.04	0/0:17:17,0:40:-0.00,-5.52,-72.68	./.	0/0:4:4,0:21:-0.01,-1.61,-17.13	0/0:12:12,0:40:-0.00,-4.01,-51.31	0/0:13:13,0:40:-0.00,-4.31,-55.59	0/0:13:13,0:40:-0.00,-4.31,-55.59	0/0:9:9,0:38:-0.00,-3.11,-38.49	0/0:15:15,0:40:-0.00,-4.92,-64.14	0/0:14:14,0:40:-0.00,-4.61,-59.86	0/0:25:25,0:40:-0.00,-7.93,-106.88	0/0:21:21,0:40:-0.00,-6.72,-89.78	0/0:5:5,0:25:-0.01,-1.91,-21.40	0/0:7:7,0:31:-0.00,-2.51,-29.94	0/0:3:3,0:18:-0.02,-1.32,-12.87	0/0:8:8,0:34:-0.00,-2.81,-34.22	0/0:3:3,0:18:-0.02,-1.32,-12.87	0/0:8:8,0:34:-0.00,-2.81,-34.22	0/0:4:4,0:21:-0.01,-1.61,-17.13	0/0:7:7,0:31:-0.00,-2.51,-29.94	1/1:25:0,25:40:-106.83,-7.90,-0.00	0/1:27:21,6:40:-17.12,0.00,-81.25	0/1:30:9,21:40:-80.33,0.00,-29.06	0/1:12:6,6:40:-21.63,0.00,-21.66	0/0:19:19,0:40:-0.00,-6.12,-81.23	0/1:17:13,4:40:-11.58,-0.00,-50.07	1/1:6:0,6:28:-25.62,-2.19,-0.00	1/1:7:0,7:31:-29.90,-2.48,-0.00	1/1:19:0,19:40:-81.18,-6.10,-0.00	1/1:10:0,10:40:-42.72,-3.39,-0.00	1/1:10:0,10:40:-42.72,-3.39,-0.00	1/1:14:0,14:40:-59.81,-4.59,-0.00	1/1:16:0,16:40:-68.36,-5.19,-0.00	1/1:13:0,13:40:-55.54,-4.29,-0.00	1/1:28:0,28:40:-119.65,-8.80,-0.00	./.	0/1:14:7,7:40:-25.30,0.00,-25.33	0/1:13:7,6:40:-21.33,0.00,-25.63	0/0:14:14,0:40:-0.00,-4.61,-59.86	0/1:31:13,18:40:-67.20,-0.00,-45.86	0/1:25:13,12:40:-43.36,-0.00,-47.66	0/1:11:6,5:40:-17.66,0.00,-21.96	0/1:30:14,16:40:-58.96,0.00,-50.43	0/0:25:25,0:40:-0.00,-7.93,-106.88	1/1:18:0,18:40:-76.91,-5.79,-0.00	1/1:7:0,7:31:-29.90,-2.48,-0.00	1/1:19:0,19:40:-81.18,-6.10,-0.00	1/1:24:0,24:40:-102.56,-7.60,-0.00	1/1:18:0,18:40:-76.91,-5.79,-0.00	1/1:20:0,20:40:-85.46,-6.40,-0.00	1/1:12:0,12:40:-51.27,-3.99,-0.00	1/1:14:0,14:40:-59.81,-4.59,-0.00	1/1:15:0,15:40:-64.09,-4.89,-0.00	1/1:12:0,12:40:-51.27,-3.99,-0.00	1/1:22:0,22:40:-94.01,-7.00,-0.00	1/1:10:0,10:40:-42.72,-3.39,-0.00	1/1:15:0,15:40:-64.09,-4.89,-0.00	1/1:12:0,12:40:-51.27,-3.99,-0.00	1/1:28:0,28:40:-119.65,-8.80,-0.00
1033	5700001	3738:65	A	T	0	PASS	NS=62;AF=0.040	GT:DP:AD:GQ:GL	0/0:15:15,0:40:-0.00,-5.72,-49.97	0/0:13:13,0:40:-0.00,-5.12,-43.51	0/0:18:18,0:40:-0.00,-6.63,-59.67	0/0:28:28,0:40:-0.00,-9.63,-91.99	./.	0/0:5:5,0:33:-0.00,-2.72,-17.65	0/0:11:11,0:40:-0.00,-4.52,-37.05	0/0:17:17,0:40:-0.00,-6.33,-56.44	./.	0/0:4:4,0:30:-0.00,-2.42,-14.42	0/0:12:12,0:40:-0.00,-4.82,-40.28	0/0:13:13,0:40:-0.00,-5.12,-43.51	0/0:13:13,0:40:-0.00,-5.12,-43.51	0/0:9:9,0:40:-0.00,-3.92,-30.58	0/0:15:15,0:40:-0.00,-5.72,-49.97	0/0:14:14,0:40:-0.00,-5.42,-46.74	0/0:25:25,0:40:-0.00,-8.73,-82.29	0/0:21:21,0:40:-0.00,-7.53,-69.37	0/0:5:5,0:33:-0.00,-2.72,-17.65	0/0:7:7,0:40:-0.00,-3.32,-24.12	0/0:3:3,0:27:-0.00,-2.12,-11.19	0/0:8:8,0:40:-0.00,-3.62,-27.35	0/0:3:3,0:27:-0.00,-2.12,-11.19	0/0:8:8,0:40:-0.00,-3.62,-27.35	0/0:4:4,0:30:-0.00,-2.42,-14.42	0/0:7:7,0:40:-0.00,-3.32,-24.12	0/0:25:25,0:40:-0.00,-8.73,-82.29	0/0:27:27,0:40:-0.00,-9.33,-88.76	0/0:30:30,0:40:-0.00,-10.24,-98.45	0/0:12:12,0:40:-0.00,-4.82,-40.28	0/0:19:19,0:40:-0.00,-6.93,-62.90	0/1:17:13,4:40:-6.60,-0.00,-37.18	0/1:6:3,3:40:-6.68,-0.00,-8.17	1/1:7:0,7:24:-21.14,-1.83,-0.01	0/0:19:19,0:40:-0.00,-6.93,-62.90	0/0:10:10,0:40:-0.00,-4.22,-33.81	0/0:10:9,0:40:-0.00,-3.92,-30.58	0/0:14:14,0:40:-0.00,-5.42,-46.74	0/0:16:16,0:40:-0.00,-6.03,-53.21	0/0:13:13,0:40:-0.00,-5.12,-43.51	0/0:28:28,0:40:-0.00,-9.63,-91.99	./.	0/0:14:14,0:40:-0.00,-5.42,-46.74	0/0:13:13,0:40:-0.00,-5.12,-43.51	0/0:14:14,0:40:-0.00,-5.42,-46.74	0/0:31:31,0:40:-0.00,-10.54,-101.69	0/0:25:25,0:40:-0.00,-8.73,-82.29	0/0:11:11,0:40:-0.00,-4.52,-37.05	0/1:30:16,14:40:-35.01,0.00,-42.97	0/0:25:25,0:40:-0.00,-8.73,-82.29	0/0:18:18,0:40:-0.00,-6.63,-59.67	0/0:7:7,0:40:-0.00,-3.32,-24.12	0/0:19:19,0:40:-0.00,-6.93,-62.90	0/0:24:24,0:40:-0.00,-8.43,-79.06	0/0:18:18,0:40:-0.00,-6.63,-59.67	0/0:20:20,0:40:-0.00,-7.23,-66.13	0/0:12:12,0:40:-0.00,-4.82,-40.28	0/0:14:14,0:40:-0.00,-5.42,-46.74	0/0:15:15,0:40:-0.00,-5.72,-49.97	0/0:12:12,0:40:-0.00,-4.82,-40.28	0/0:22:22,0:40:-0.00,-7.83,-72.60	0/0:10:10,0:40:-0.00,-4.22,-33.81	0/0:15:15,0:40:-0.00,-5.72,-49.97	0/0:12:12,0:40:-0.00,-4.82,-40.28	0/0:28:28,0:40:-0.00,-9.63,-91.99
1034	5800001	3792:6	A	G	0	PASS	NS=59;AF=0.059	GT:DP:AD:GQ:GL	0/0:26:26,0:40:-0.00,-8.76,-115.43	0/0:19:19,0:40:-0.00,-6.65,-84.75	0/0:50:50,0:40:-0.00,-15.99,-220.62	0/0:38:38,0:40:-0.00,-12.37,-168.03	0/0:31:31,0:40:-0.00,-10.27,-137.35	0/0:43:43,0:40:-0.00,-13.88,-189.94	0/0:20:20,0:40:-0.00,-6.95,-89.13	0/0:9:9,0:40:-0.00,-3.64,-40.92	0/0:35:35,0:40:-0.00,-11.47,-154.88	0/0:29:29,0:40:-0.00,-9.66,-128.58	0/0:43:43,0:40:-0.00,-13.88,-189.94	0/0:45:45,0:40:-0.00,-14.48,-198.71	0/0:30:30,0:40:-0.00,-9.96,-132.96	0/0:27:27,0:40:-0.00,-9.06,-119.81	0/0:78:78,0:40:0.00,-24.41,-343.35	0/0:23:23,0:40:-0.00,-7.86,-102.28	0/0:52:52,0:40:-0.00,-16.59,-229.39	0/0:34:34,0:40:-0.00,-11.17,-150.50	0/0:22:22,0:40:-0.00,-7.56,-97.90	0/0:52:52,0:40:-0.00,-16.59,-229.39	0/0:13:13,0:40:-0.00,-4.85,-58.45	0/0:24:24,0:40:-0.00,-8.16,-106.66	0/0:10:10,0:40:-0.00,-3.94,-45.30	0/0:26:26,0:40:-0.00,-8.76,-115.43	0/0:21:21,0:40:-0.00,-7.26,-93.52	0/0:24:24,0:40:-0.00,-8.16,-106.66	0/0:32:32,0:40:-0.00,-10.57,-141.73	0/0:38:38,0:40:-0.00,-12.37,-168.03	0/0:32:32,0:40:-0.00,-10.57,-141.73	0/0:8:8,0:40:-0.00,-3.34,-36.54	0/1:12:9,3:40:-8.60,-0.00,-36.37	./.	0/0:9:9,0:40:-0.00,-3.64,-40.92	0/0:7:7,0:37:-0.00,-3.04,-32.15	0/0:6:6,0:34:-0.00,-2.74,-27.77	./.	./.	0/0:8:8,0:40:-0.00,-3.34,-36.54	0/0:8:8,0:40:-0.00,-3.34,-36.54	0/0:6:6,0:34:-0.00,-2.74,-27.77	0/0:13:13,0:40:-0.00,-4.85,-58.45	0/1:8:4,4:40:-14.19,-0.00,-15.66	0/1:8:2,6:40:-22.96,-0.00,-6.89	0/0:7:7,0:37:-0.00,-3.04,-32.15	0/0:6:6,0:34:-0.00,-2.74,-27.77	0/0:19:19,0:40:-0.00,-6.65,-84.75	0/0:18:18,0:40:-0.00,-6.35,-80.37	0/0:5:5,0:30:-0.00,-2.44,-23.39	./.	0/0:9:9,0:40:-0.00,-3.64,-40.92	0/0:5:5,0:30:-0.00,-2.44,-23.39	0/0:8:8,0:40:-0.00,-3.34,-36.54	0/0:29:29,0:40:-0.00,-9.66,-128.58	0/0:15:15,0:40:-0.00,-5.45,-67.22	0/1:6:2,4:40:-14.79,-0.00,-7.50	0/0:11:11,0:40:-0.00,-4.25,-49.68	0/0:4:4,0:27:-0.00,-2.14,-19.01	0/0:10:10,0:40:-0.00,-3.94,-45.30	0/1:8:3,5:40:-18.57,-0.00,-11.28	0/0:3:3,0:24:-0.01,-1.84,-14.63	0/0:7:7,0:37:-0.00,-3.04,-32.15	0/0:5:5,0:30:-0.00,-2.44,-23.39	./.	./.	1/1:14:0,14:40:-59.89,-3.68,-0.00
1034	5900001	3792:23	C	T	0	PASS	NS=59;AF=0.347	GT:DP:AD:GQ:GL	0/0:26:26,0:40:-0.00,-8.48,-114.25	0/0:19:19,0:40:-0.00,-6.37,-83.57	0/0:50:50,0:40:-0.00,-15.70,-219.45	0/0:38:38,0:40:-0.00,-12.09,-166.85	0/0:31:31,0:40:-0.00,-9.98,-136.17	0/0:43:43,0:40:-0.00,-13.60,-188.77	0/0:20:20,0:40:-0.00,-6.67,-87.95	0/0:9:9,0:40:-0.00,-3.36,-39.74	0/0:35:35,0:40:-0.00,-11.19,-153.70	0/0:29:29,0:40:-0.00,-9.38,-127.40	0/0:43:43,0:40:-0.00,-13.60,-188.77	0/0:45:45,0:40:-0.00,-14.20,-197.53	0/0:30:30,0:40:-0.00,-9.68,-131.79	0/0:27:27,0:40:-0.00,-8.78,-118.64	0/0:78:78,0:40:0.00,-24.13,-342.17	0/0:23:23,0:40:-0.00,-7.58,-101.10	0/0:52:52,0:40:0.00,-16.30,-228.21	0/0:34:34,0:40:-0.00,-10.89,-149.32	0/0:22:22,0:40:-0.00,-7.27,-96.72	0/0:52:52,0:40:0.00,-16.30,-228.21	0/0:13:13,0:40:-0.00,-4.56,-57.27	0/0:24:24,0:40:-0.00,-7.88,-105.49	0/0:10:10,0:40:-0.00,-3.66,-44.12	0/0:26:26,0:40:-0.00,-8.48,-114.25	0/0:21:21,0:40:-0.00,-6.97,-92.34	0/0:24:24,0:40:-0.00,-7.88,-105.49	1/1:32:0,32:40:-139.97,-9.99,-0.00	0/1:38:22,16:40:-58.04,0.00,-84.63	0/1:32:15,17:40:-64.23,0.00,-55.75	1/1:8:0,8:34:-34.77,-2.77,-0.00	0/1:12:3,9:40:-35.18,-0.00,-9.18	./.	1/1:9:0,9:37:-39.16,-3.07,-0.00	1/1:7:0,7:31:-30.39,-2.47,-0.00	1/1:6:0,6:27:-26.01,-2.17,-0.00	./.	./.	1/1:8:0,8:34:-34.77,-2.77,-0.00	0/1:8:4,4:40:-14.47,-0.00,-14.77	1/1:6:0,6:27:-26.01,-2.17,-0.00	1/1:13:0,13:40:-56.69,-4.27,-0.00	0/1:8:4,4:40:-14.47,-0.00,-14.77	0/1:8:6,2:40:-5.71,-0.00,-23.53	1/1:7:0,7:31:-30.39,-2.47,-0.00	1/1:6:0,6:27:-26.01,-2.17,-0.00	1/1:19:0,19:40:-82.99,-6.08,-0.00	1/1:18:0,18:40:-78.60,-5.78,-0.00	1/1:5:0,5:24:-21.63,-1.87,-0.01	./.	1/1:9:0,9:37:-39.16,-3.07,-0.00	0/0:5:5,0:27:-0.00,-2.16,-22.21	0/0:8:8,0:37:-0.00,-3.06,-35.36	0/0:29:29,0:40:-0.00,-9.38,-127.40	0/0:15:15,0:40:-0.00,-5.17,-66.04	0/0:6:6,0:31:-0.00,-2.46,-26.59	0/0:11:11,0:40:-0.00,-3.96,-48.51	0/0:4:4,0:24:-0.01,-1.86,-17.83	1/1:10:0,10:40:-43.54,-3.37,-0.00	0/1:8:3,5:40:-18.86,-0.00,-10.38	1/1:3:0,3:17:-12.88,-1.29,-0.02	1/1:7:0,7:31:-30.39,-2.47,-0.00	0/0:5:5,0:27:-0.00,-2.16,-22.21	./.	./.	0/0:14:14,0:40:-0.00,-4.87,-61.66
1034	6000001	3792:33	G	A	0	PASS	NS=59;AF=0.212	GT:DP:AD:GQ:GL	0/1:26:12,14:40:-53.41,0.00,-46.23	0/1:19:8,11:40:-42.37,0.00,-30.80	0/1:50:22,28:40:-107.55,0.00,-82.84	0/1:38:17,21:40:-80.48,0.00,-64.53	0/1:31:14,17:40:-65.06,0.00,-53.49	0/1:43:15,28:40:-109.66,0.00,-54.26	0/1:20:9,11:40:-42.07,0.00,-34.89	0/0:9:9,0:35:-0.00,-2.83,-41.03	0/1:35:12,23:40:-90.15,0.00,-43.52	0/1:29:8,21:40:-83.19,0.00,-27.79	0/1:43:19,24:40:-92.13,0.00,-71.79	0/1:45:15,30:40:-117.82,0.00,-53.66	0/1:30:15,15:40:-56.59,0.00,-58.18	0/1:27:9,18:40:-70.65,0.00,-32.78	0/1:78:31,47:40:-182.40,0.00,-113.86	0/1:23:13,10:40:-36.78,0.00,-51.52	0/1:52:23,29:40:-111.33,0.00,-86.62	0/1:34:18,16:40:-59.77,0.00,-70.12	0/1:22:7,15:40:-59.00,0.00,-25.52	0/1:52:27,25:40:-93.80,0.00,-104.15	0/1:13:4,9:40:-35.41,0.00,-15.08	0/1:24:14,10:40:-36.48,0.00,-55.60	0/1:10:1,9:35:-36.32,-0.00,-2.83	0/1:26:8,18:40:-70.95,0.00,-28.70	0/1:21:10,11:40:-41.77,0.00,-38.97	0/1:24:12,12:40:-45.25,0.00,-46.83	0/0:32:32,0:40:-0.00,-9.76,-141.84	0/0:38:38,0:40:-0.00,-11.56,-168.14	0/0:32:32,0:40:-0.00,-9.76,-141.84	0/0:8:8,0:31:-0.00,-2.53,-36.65	0/0:12:12,0:40:-0.00,-3.74,-54.18	./.	0/0:9:9,0:35:-0.00,-2.83,-41.03	0/0:7:7,0:28:-0.00,-2.23,-32.27	0/0:6:6,0:25:-0.01,-1.93,-27.89	./.	./.	0/0:8:8,0:31:-0.00,-2.53,-36.65	0/0:8:8,0:31:-0.00,-2.53,-36.65	0/0:6:6,0:25:-0.01,-1.93,-27.89	0/0:13:13,0:40:-0.00,-4.04,-58.56	0/0:8:8,0:31:-0.00,-2.53,-36.65	0/0:8:8,0:31:-0.00,-2.53,-36.65	0/0:7:7,0:28:-0.00,-2.23,-32.27	0/0:6:6,0:25:-0.01,-1.93,-27.89	0/0:19:19,0:40:-0.00,-5.84,-84.86	0/0:18:18,0:40:-0.00,-5.54,-80.48	0/0:5:5,0:22:-0.01,-1.64,-23.51	./.	0/0:9:9,0:35:-0.00,-2.83,-41.03	0/0:5:5,0:22:-0.01,-1.64,-23.51	0/0:8:8,0:31:-0.00,-2.53,-36.65	0/0:29:29,0:40:-0.00,-8.85,-128.69	0/0:15:15,0:40:-0.00,-4.64,-67.33	0/0:6:6,0:25:-0.01,-1.93,-27.89	0/0:11:11,0:40:-0.00,-3.43,-49.80	0/0:4:4,0:18:-0.02,-1.35,-19.13	0/0:10:10,0:38:-0.00,-3.13,-45.41	0/0:8:8,0:31:-0.00,-2.53,-36.65	0/0:3:3,0:15:-0.04,-1.06,-14.77	0/0:7:7,0:28:-0.00,-2.23,-32.27	0/0:5:5,0:22:-0.01,-1.64,-23.51	./.	./.	0/0:14:14,0:40:-0.00,-4.34,-62.95
1035	6100001	3907:30	T	A	0	PASS	NS=61;AF=0.213	GT:DP:AD:GQ:GL	0/1:7:3,4:40:-14.51,-0.00,-11.90	0/1:10:8,2:40:-5.24,-0.00,-31.89	0/1:31:9,22:40:-82.50,0.00,-29.75	0/1:26:12,14:40:-50.58,0.00,-43.79	0/1:26:14,12:40:-42.22,0.00,-52.15	0/1:29:7,22:40:-83.10,0.00,-21.99	0/1:12:8,4:40:-13.00,-0.00,-31.29	0/1:14:9,5:40:-16.58,0.00,-34.87	0/1:27:15,12:40:-41.92,0.00,-56.03	0/1:27:16,11:40:-37.74,0.00,-60.21	0/1:25:16,9:40:-29.98,0.00,-60.81	0/1:15:9,6:40:-20.46,0.00,-34.57	0/1:13:5,8:40:-29.42,0.00,-18.45	0/1:10:3,7:40:-26.14,-0.00,-11.00	0/1:42:27,15:40:-49.94,0.00,-101.66	0/1:21:10,11:40:-39.54,0.00,-36.94	0/1:15:11,4:40:-12.10,-0.00,-42.92	0/1:21:12,9:40:-31.19,0.00,-45.30	0/1:13:7,6:40:-21.06,0.00,-26.81	0/1:11:1,10:29:-38.38,-0.00,-2.34	0/1:10:6,4:40:-13.60,-0.00,-23.53	0/1:18:10,8:40:-27.91,0.00,-37.84	0/1:7:6,1:25:-1.97,-0.00,-24.44	0/1:16:9,7:40:-24.33,0.00,-34.26	0/1:10:8,2:40:-5.24,-0.00,-31.89	0/1:8:5,3:40:-10.03,-0.00,-19.96	0/0:10:10,0:38:-0.00,-3.11,-43.36	0/0:14:14,0:40:-0.00,-4.32,-60.08	0/0:9:9,0:34:-0.00,-2.81,-39.18	0/0:5:5,0:21:-0.01,-1.62,-22.48	0/0:12:12,0:40:-0.00,-3.72,-51.72	0/0:8:8,0:31:-0.00,-2.51,-35.01	0/0:4:4,0:18:-0.02,-1.33,-18.31	./.	0/0:16:16,0:40:-0.00,-4.92,-68.44	0/0:6:6,0:25:-0.01,-1.91,-26.65	0/0:5:5,0:21:-0.01,-1.62,-22.48	0/0:3:3,0:15:-0.04,-1.05,-14.15	0/0:6:6,0:25:-0.01,-1.91,-26.65	0/0:5:5,0:21:-0.01,-1.62,-22.48	0/0:3:3,0:15:-0.04,-1.05,-14.15	0/0:5:5,0:21:-0.01,-1.62,-22.48	0/0:5:5,0:21:-0.01,-1.62,-22.48	0/0:8:8,0:31:-0.00,-2.51,-35.01	0/0:4:4,0:18:-0.02,-1.33,-18.31	0/0:24:24,0:40:-0.00,-7.33,-101.87	0/0:12:12,0:40:-0.00,-3.72,-51.72	./.	0/0:15:15,0:40:-0.00,-4.62,-64.26	0/0:6:6,0:25:-0.01,-1.91,-26.65	0/0:5:5,0:21:-0.01,-1.62,-22.48	0/0:3:3,0:15:-0.04,-1.05,-14.15	0/0:18:18,0:40:-0.00,-5.52,-76.79	0/0:10:10,0:38:-0.00,-3.11,-43.36	0/0:10:10,0:38:-0.00,-3.11,-43.36	0/0:6:6,0:25:-0.01,-1.91,-26.65	0/0:9:9,0:34:-0.00,-2.81,-39.18	0/0:4:4,0:18:-0.02,-1.33,-18.31	0/0:6:6,0:25:-0.01,-1.91,-26.65	0/0:11:11,0:40:-0.00,-3.41,-47.54	./.	./.	0/0:10:10,0:38:-0.00,-3.11,-43.36	0/0:6:6,0:25:-0.01,-1.91,-26.65	0/0:8:8,0:31:-0.00,-2.51,-35.01
1035	6200001	3907:31	G	A	0	PASS	NS=61;AF=0.098	GT:DP:AD:GQ:GL	0/0:7:7,0:33:-0.00,-2.69,-30.98	0/0:10:10,0:40:-0.00,-3.60,-43.52	0/0:31:31,0:40:-0.00,-9.92,-131.27	0/0:26:26,0:40:-0.00,-8.41,-110.38	0/0:26:26,0:40:-0.00,-8.41,-110.38	0/0:29:29,0:40:-0.00,-9.32,-122.92	0/0:12:12,0:40:-0.00,-4.20,-51.87	0/0:14:14,0:40:-0.00,-4.80,-60.23	0/0:27:27,0:40:-0.00,-8.71,-114.56	0/0:27:27,0:40:-0.00,-8.71,-114.56	0/0:25:25,0:40:-0.00,-8.11,-106.20	0/0:15:15,0:40:-0.00,-5.10,-64.41	0/0:13:13,0:40:-0.00,-4.50,-56.05	0/0:10:10,0:40:-0.00,-3.60,-43.52	0/1:42:27,15:40:-49.46,0.00,-101.33	0/1:21:10,11:40:-39.06,0.00,-36.61	0/1:15:11,4:40:-11.61,-0.00,-42.59	0/1:21:12,9:40:-30.70,0.00,-44.97	0/1:13:7,6:40:-20.57,0.00,-26.48	0/1:11:1,10:26:-37.90,-0.00,-2.01	0/1:10:6,4:40:-13.12,-0.00,-23.20	0/1:18:10,8:40:-27.43,0.00,-37.51	0/1:7:6,1:20:-1.50,-0.01,-24.12	0/1:16:9,7:40:-23.85,0.00,-33.93	0/1:10:8,2:40:-4.76,-0.00,-31.56	0/1:8:5,3:40:-9.54,-0.00,-19.63	0/0:10:10,0:40:-0.00,-3.60,-43.52	0/0:14:14,0:40:-0.00,-4.80,-60.23	0/0:9:9,0:40:-0.00,-3.30,-39.34	0/0:5:5,0:27:-0.00,-2.10,-22.62	0/0:12:12,0:40:-0.00,-4.20,-51.87	0/0:8:8,0:36:-0.00,-3.00,-35.16	0/0:4:4,0:23:-0.01,-1.80,-18.45	./.	0/0:16:16,0:40:-0.00,-5.40,-68.59	0/0:6:6,0:30:-0.00,-2.39,-26.80	0/0:5:5,0:27:-0.00,-2.10,-22.62	0/0:3:3,0:20:-0.01,-1.50,-14.28	0/0:6:6,0:30:-0.00,-2.39,-26.80	0/0:5:5,0:27:-0.00,-2.10,-22.62	0/0:3:3,0:20:-0.01,-1.50,-14.28	0/0:5:5,0:27:-0.00,-2.10,-22.62	0/0:5:5,0:27:-0.00,-2.10,-22.62	0/0:8:8,0:36:-0.00,-3.00,-35.16	0/0:4:4,0:23:-0.01,-1.80,-18.45	0/0:24:24,0:40:-0.00,-7.81,-102.02	0/0:12:12,0:40:-0.00,-4.20,-51.87	./.	0/0:15:15,0:40:-0.00,-5.10,-64.41	0/0:6:6,0:30:-0.00,-2.39,-26.80	0/0:5:5,0:27:-0.00,-2.10,-22.62	0/0:3:3,0:20:-0.01,-1.50,-14.28	0/0:18:18,0:40:-0.00,-6.01,-76.95	0/0:10:10,0:40:-0.00,-3.60,-43.52	0/0:10:10,0:40:-0.00,-3.60,-43.52	0/0:6:6,0:30:-0.00,-2.39,-26.80	0/0:9:9,0:40:-0.00,-3.30,-39.34	0/0:4:4,0:23:-0.01,-1.80,-18.45	0/0:6:6,0:30:-0.00,-2.39,-26.80	0/0:11:11,0:40:-0.00,-3.90,-47.69	./.	./.	0/0:10:10,0:40:-0.00,-3.60,-43.52	0/0:6:6,0:30:-0.00,-2.39,-26.80	0/0:8:8,0:36:-0.00,-3.00,-35.16
1035	6300001	3907:48	A	T	0	PASS	NS=61;AF=0.025	GT:DP:AD:GQ:GL	0/0:7:7,0:40:-0.00,-3.30,-31.05	0/0:10:10,0:40:-0.00,-4.20,-43.59	0/0:31:31,0:40:-0.00,-10.52,-131.35	0/0:26:26,0:40:-0.00,-9.02,-110.45	0/0:26:26,0:40:-0.00,-9.02,-110.45	0/0:29:29,0:40:-0.00,-9.92,-122.99	0/0:12:12,0:40:-0.00,-4.80,-51.95	0/0:14:14,0:40:-0.00,-5.40,-60.30	0/0:27:27,0:40:-0.00,-9.32,-114.63	0/0:27:27,0:40:-0.00,-9.32,-114.63	0/0:25:25,0:40:-0.00,-8.71,-106.27	0/0:15:15,0:40:-0.00,-5.70,-64.48	0/0:13:13,0:40:-0.00,-5.10,-56.13	0/0:10:10,0:40:-0.00,-4.20,-43.59	0/0:42:42,0:40:-0.00,-13.83,-177.31	0/0:21:21,0:40:-0.00,-7.51,-89.56	0/0:15:15,0:40:-0.00,-5.70,-64.48	0/0:21:21,0:40:-0.00,-7.51,-89.56	0/0:13:13,0:40:-0.00,-5.10,-56.13	0/0:11:11,0:40:-0.00,-4.50,-47.77	0/0:10:10,0:40:-0.00,-4.20,-43.59	0/0:18:18,0:40:-0.00,-6.61,-77.02	0/0:7:7,0:40:-0.00,-3.30,-31.05	0/0:16:16,0:40:-0.00,-6.01,-68.66	0/0:10:10,0:40:-0.00,-4.20,-43.59	0/0:8:8,0:40:-0.00,-3.60,-35.23	0/0:10:10,0:40:-0.00,-4.20,-43.59	0/1:14:6,8:40:-28.03,0.00,-21.47	0/0:9:9,0:40:-0.00,-3.90,-39.41	0/0:5:5,0:33:-0.00,-2.70,-22.69	0/0:12:12,0:40:-0.00,-4.80,-51.95	0/1:8:5,3:40:-8.94,-0.00,-19.10	0/0:4:4,0:30:-0.00,-2.40,-18.52	./.	0/0:16:16,0:40:-0.00,-6.01,-68.66	0/0:6:6,0:36:-0.00,-3.00,-26.87	0/0:5:5,0:33:-0.00,-2.70,-22.69	0/0:3:3,0:27:-0.00,-2.10,-14.34	0/0:6:6,0:36:-0.00,-3.00,-26.87	0/0:5:5,0:33:-0.00,-2.70,-22.69	0/0:3:3,0:27:-0.00,-2.10,-14.34	0/0:5:5,0:33:-0.00,-2.70,-22.69	0/0:5:5,0:33:-0.00,-2.70,-22.69	0/0:8:8,0:40:-0.00,-3.60,-35.23	0/0:4:4,0:30:-0.00,-2.40,-18.52	0/0:24:24,0:40:-0.00,-8.41,-102.09	0/0:12:12,0:40:-0.00,-4.80,-51.95	./.	0/0:15:15,0:40:-0.00,-5.70,-64.48	0/0:6:6,0:36:-0.00,-3.00,-26.87	0/0:5:5,0:33:-0.00,-2.70,-22.69	0/0:3:3,0:27:-0.00,-2.10,-14.34	0/0:18:18,0:40:-0.00,-6.61,-77.02	0/0:10:10,0:40:-0.00,-4.20,-43.59	0/0:10:10,0:40:-0.00,-4.20,-43.59	0/0:6:6,0:36:-0.00,-3.00,-26.87	0/0:9:9,0:40:-0.00,-3.90,-39.41	0/0:4:4,0:30:-0.00,-2.40,-18.52	0/1:6:5,1:17:-1.21,-0.03,-19.73	0/0:11:11,0:40:-0.00,-4.50,-47.77	./.	./.	0/0:10:10,0:40:-0.00,-4.20,-43.59	0/0:6:6,0:36:-0.00,-3.00,-26.87	0/0:8:8,0:40:-0.00,-3.60,-35.23
1036	6400001	3961:5	G	A	0	PASS	NS=60;AF=0.050	GT:DP:AD:GQ:GL	0/0:20:20,0:40:-0.00,-6.90,-89.53	0/0:17:17,0:40:-0.00,-6.00,-76.37	0/0:15:15,0:40:-0.00,-5.40,-67.59	0/0:12:12,0:40:-0.00,-4.49,-54.43	0/0:43:43,0:40:-0.00,-13.83,-190.46	0/0:12:12,0:40:-0.00,-4.49,-54.43	0/0:13:13,0:40:-0.00,-4.80,-58.82	0/0:10:10,0:40:-0.00,-3.89,-45.65	0/0:15:15,0:40:-0.00,-5.40,-67.59	0/0:9:9,0:40:-0.00,-3.59,-41.27	0/0:26:26,0:40:-0.00,-8.71,-115.86	0/0:14:14,0:40:-0.00,-5.10,-63.21	0/0:21:21,0:40:-0.00,-7.20,-93.92	0/0:24:24,0:40:-0.00,-8.11,-107.09	./.	0/0:23:23,0:40:-0.00,-7.81,-102.70	0/0:17:17,0:40:-0.00,-6.00,-76.37	0/0:19:19,0:40:-0.00,-6.60,-85.15	0/0:8:8,0:40:-0.00,-3.29,-36.88	0/0:39:39,0:40:-0.00,-12.62,-172.91	0/0:15:15,0:40:-0.00,-5.40,-67.59	0/0:10:10,0:40:-0.00,-3.89,-45.65	0/0:19:19,0:40:-0.00,-6.60,-85.15	0/0:22:22,0:40:-0.00,-7.50,-98.31	0/0:10:10,0:40:-0.00,-3.89,-45.65	0/0:22:22,0:40:-0.00,-7.50,-98.31	0/1:41:17,24:40:-92.09,0.00,-63.15	./.	./.	0/0:34:34,0:40:-0.00,-11.12,-150.97	0/0:46:46,0:40:-0.00,-14.73,-203.62	0/0:14:14,0:40:-0.00,-5.10,-63.21	0/1:12:5,7:40:-26.22,0.00,-19.22	0/0:33:33,0:40:-0.00,-10.82,-146.58	0/0:31:31,0:40:-0.00,-10.21,-137.80	0/1:20:7,13:40:-50.14,0.00,-25.59	0/0:25:25,0:40:-0.00,-8.41,-111.47	0/0:15:15,0:40:-0.00,-5.40,-67.59	0/0:11:11,0:40:-0.00,-4.19,-50.04	0/0:18:18,0:40:-0.00,-6.30,-80.76	0/0:18:18,0:40:-0.00,-6.30,-80.76	0/0:14:14,0:40:-0.00,-5.10,-63.21	./.	0/0:20:20,0:40:-0.00,-6.90,-89.53	0/0:18:18,0:40:-0.00,-6.30,-80.76	0/0:24:24,0:40:-0.00,-8.11,-107.09	0/0:41:41,0:40:-0.00,-13.22,-181.68	0/0:26:26,0:40:-0.00,-8.71,-115.86	0/0:27:27,0:40:-0.00,-9.01,-120.25	0/1:28:16,12:40:-43.35,0.00,-62.67	0/0:20:20,0:40:-0.00,-6.90,-89.53	0/0:5:5,0:30:-0.00,-2.39,-23.71	0/0:36:36,0:40:-0.00,-11.72,-159.74	0/1:21:8,13:40:-49.84,0.00,-29.67	0/0:12:12,0:40:-0.00,-4.49,-54.43	./.	0/0:17:17,0:40:-0.00,-6.00,-76.37	0/0:10:10,0:40:-0.00,-3.89,-45.65	0/0:20:20,0:40:-0.00,-6.90,-89.53	0/0:16:16,0:40:-0.00,-5.70,-71.98	0/1:9:5,4:40:-13.96,-0.00,-20.12	0/0:15:15,0:40:-0.00,-5.40,-67.59	0/0:16:16,0:40:-0.00,-5.70,-71.98	0/0:34:34,0:40:-0.00,-11.12,-150.97	0/0:20:20,0:40:-0.00,-6.90,-89.53
1036	6500001	3961:12	A	T	0	PASS	NS=60;AF=0.275	GT:DP:AD:GQ:GL	1/1:20:0,20:40:-87.30,-6.44,-0.00	1/1:17:0,17:40:-74.14,-5.54,-0.00	1/1:15:0,15:40:-65.36,-4.94,-0.00	1/1:12:0,12:40:-52.20,-4.03,-0.00	1/1:43:0,43:40:-188.23,-13.36,-0.00	1/1:12:0,12:40:-52.20,-4.03,-0.00	1/1:13:0,13:40:-56.59,-4.33,-0.00	1/1:10:0,10:40:-43.42,-3.43,-0.00	1/1:15:0,15:40:-65.36,-4.94,-0.00	1/1:9:0,9:38:-39.04,-3.13,-0.00	1/1:26:0,26:40:-113.63,-8.25,-0.00	1/1:14:0,14:40:-60.98,-4.64,-0.00	1/1:21:0,21:40:-91.69,-6.74,-0.00	1/1:24:0,24:40:-104.86,-7.65,-0.00	./.	0/1:23:10,13:40:-49.24,0.00,-36.54	0/0:17:17,0:40:-0.00,-6.00,-75.06	0/0:19:19,0:40:-0.00,-6.60,-83.83	0/1:8:6,2:40:-5.49,-0.00,-23.50	0/0:39:39,0:40:-0.00,-12.62,-171.59	0/0:15:15,0:40:-0.00,-5.39,-66.28	0/0:10:10,0:40:-0.00,-3.89,-44.34	0/0:19:19,0:40:-0.00,-6.60,-83.83	0/1:22:9,13:40:-49.54,0.00,-32.45	0/1:10:7,3:40:-9.27,-0.00,-27.29	0/1:22:12,10:40:-36.38,0.00,-45.61	0/0:41:41,0:40:-0.00,-13.22,-180.37	./.	./.	0/0:34:34,0:40:-0.00,-11.11,-149.65	0/0:46:46,0:40:-0.00,-14.73,-202.31	0/0:14:14,0:40:-0.00,-5.09,-61.89	0/0:12:12,0:40:-0.00,-4.49,-53.12	0/0:33:33,0:40:-0.00,-10.81,-145.26	0/0:31:31,0:40:-0.00,-10.21,-136.49	0/0:20:20,0:40:-0.00,-6.90,-88.22	0/0:25:25,0:40:-0.00,-8.40,-110.16	0/0:15:15,0:40:-0.00,-5.39,-66.28	0/0:11:11,0:40:-0.00,-4.19,-48.73	0/0:18:18,0:40:-0.00,-6.30,-79.44	0/0:18:18,0:40:-0.00,-6.30,-79.44	0/0:14:14,0:40:-0.00,-5.09,-61.89	./.	0/0:20:20,0:40:-0.00,-6.90,-88.22	0/0:18:18,0:40:-0.00,-6.30,-79.44	0/0:24:24,0:40:-0.00,-8.10,-105.77	0/0:41:41,0:40:-0.00,-13.22,-180.37	0/0:26:26,0:40:-0.00,-8.71,-114.55	0/0:27:27,0:40:-0.00,-9.01,-118.94	0/0:28:28,0:40:-0.00,-9.31,-123.32	0/0:20:20,0:40:-0.00,-6.90,-88.22	0/0:5:5,0:30:-0.00,-2.39,-22.40	0/0:36:36,0:40:-0.00,-11.72,-158.43	0/0:21:21,0:40:-0.00,-7.20,-92.61	0/0:12:12,0:40:-0.00,-4.49,-53.12	./.	0/0:17:17,0:40:-0.00,-6.00,-75.06	0/0:10:10,0:40:-0.00,-3.89,-44.34	0/0:20:20,0:40:-0.00,-6.90,-88.22	0/0:16:16,0:40:-0.00,-5.70,-70.67	0/0:9:9,0:40:-0.00,-3.59,-39.95	0/0:15:15,0:40:-0.00,-5.39,-66.28	0/0:16:16,0:40:-0.00,-5.70,-70.67	0/0:34:34,0:40:-0.00,-11.11,-149.65	0/0:20:20,0:40:-0.00,-6.90,-88.22
1037	6600001	3962:28	G	A	0	PASS	NS=59;AF=0.178	GT:DP:AD:GQ:GL	0/0:33:33,0:40:-0.00,-10.58,-149.97	./.	./.	0/0:51:51,0:40:-0.00,-16.00,-231.34	./.	0/0:31:31,0:40:-0.00,-9.98,-140.92	0/0:31:31,0:40:-0.00,-9.98,-140.92	./.	./.	0/0:41:41,0:40:-0.00,-12.99,-186.13	0/0:59:59,0:40:-0.00,-18.40,-267.50	0/0:33:33,0:40:-0.00,-10.58,-149.97	0/0:37:37,0:40:-0.00,-11.78,-168.05	0/0:31:31,0:40:-0.00,-9.98,-140.92	0/0:29:29,0:40:-0.00,-9.37,-131.88	0/0:30:30,0:40:-0.00,-9.67,-136.40	0/0:46:46,0:40:-0.00,-14.49,-208.73	0/0:41:41,0:40:-0.00,-12.99,-186.13	0/0:17:17,0:40:-0.00,-5.76,-77.64	0/0:42:42,0:40:-0.00,-13.29,-190.65	0/0:45:45,0:40:-0.00,-14.19,-204.21	0/0:38:38,0:40:-0.00,-12.08,-172.57	0/0:53:53,0:40:0.00,-16.60,-240.38	0/0:53:53,0:40:0.00,-16.60,-240.38	0/0:45:45,0:40:-0.00,-14.19,-204.21	0/0:53:53,0:40:0.00,-16.60,-240.38	0/0:15:15,0:40:-0.00,-5.16,-68.60	0/1:42:27,15:40:-54.52,0.00,-109.56	0/0:36:36,0:40:-0.00,-11.48,-163.53	0/0:38:38,0:40:-0.00,-12.08,-172.57	0/0:53:52,1:40:-0.00,-12.08,-231.34	0/0:30:30,0:40:-0.00,-9.67,-136.40	0/0:15:15,0:40:-0.00,-5.16,-68.60	0/0:10:10,0:40:-0.00,-3.65,-45.99	1/1:21:0,21:40:-94.15,-6.18,-0.00	0/1:20:14,6:40:-20.46,0.00,-57.41	0/1:24:11,13:40:-50.90,0.00,-42.64	1/1:20:0,20:40:-89.63,-5.88,-0.00	0/1:13:7,6:40:-22.57,0.00,-27.87	1/1:26:0,26:40:-116.75,-7.68,-0.00	0/1:20:13,7:40:-24.98,0.00,-52.89	1/1:13:0,13:40:-57.98,-3.77,-0.00	0/0:5:5,0:27:-0.00,-2.15,-23.39	1/1:11:0,11:38:-48.94,-3.17,-0.00	0/0:6:6,0:31:-0.00,-2.45,-27.91	0/1:32:18,14:40:-53.01,0.00,-71.88	1/1:28:0,28:40:-125.79,-8.29,-0.00	0/1:22:14,8:40:-28.90,0.00,-56.81	0/1:36:19,17:40:-65.37,0.00,-75.20	0/1:26:14,12:40:-45.78,0.00,-55.60	0/0:21:21,0:40:-0.00,-6.97,-95.72	0/0:9:9,0:40:-0.00,-3.35,-41.47	0/0:36:36,0:40:-0.00,-11.48,-163.53	0/0:22:22,0:40:-0.00,-7.27,-100.24	0/0:24:24,0:40:-0.00,-7.87,-109.28	0/0:9:9,0:40:-0.00,-3.35,-41.47	0/0:10:10,0:40:-0.00,-3.65,-45.99	0/0:13:13,0:40:-0.00,-4.56,-59.55	0/0:24:24,0:40:-0.00,-7.87,-109.28	0/0:13:13,0:40:-0.00,-4.56,-59.55	0/0:9:9,0:40:-0.00,-3.35,-41.47	0/0:25:25,0:40:-0.00,-8.17,-113.80	0/0:20:20,0:40:-0.00,-6.66,-91.20	./.	0/0:22:22,0:40:-0.00,-7.27,-100.24
1038	6700001	3991:63	G	C	0	PASS	NS=61;AF=0.033	GT:DP:AD:GQ:GL	0/0:18:18,0:40:-0.00,-6.45,-58.28	0/0:18:18,0:40:-0.00,-6.45,-58.28	0/0:26:26,0:40:-0.00,-8.85,-83.39	0/0:17:17,0:40:-0.00,-6.15,-55.14	0/0:27:27,0:40:-0.00,-9.15,-86.53	0/0:20:20,0:40:-0.00,-7.05,-64.56	0/0:12:12,0:40:-0.00,-4.64,-39.45	0/0:17:17,0:40:-0.00,-6.15,-55.14	0/0:25:25,0:40:-0.00,-8.55,-80.25	0/0:30:30,0:40:-0.00,-10.05,-95.95	0/0:11:11,0:40:-0.00,-4.34,-36.31	0/0:8:8,0:40:-0.00,-3.44,-26.90	0/0:24:24,0:40:-0.00,-8.25,-77.12	0/0:20:20,0:40:-0.00,-7.05,-64.56	0/0:15:15,0:40:-0.00,-5.54,-48.87	0/0:17:17,0:40:-0.00,-6.15,-55.14	./.	0/0:34:34,0:40:-0.00,-11.26,-108.50	0/0:11:11,0:40:-0.00,-4.34,-36.31	0/0:38:38,0:40:-0.00,-12.46,-121.06	0/0:20:19,0:40:-0.00,-6.75,-61.42	0/0:15:15,0:40:-0.00,-5.54,-48.87	0/0:9:9,0:40:-0.00,-3.74,-30.04	0/0:23:23,0:40:-0.00,-7.95,-73.98	0/0:23:23,0:40:-0.00,-7.95,-73.98	0/0:35:35,0:40:-0.00,-11.56,-111.64	0/0:39:39,0:40:-0.00,-12.76,-124.20	0/0:60:60,0:40:-0.00,-19.08,-190.11	0/0:57:57,0:40:-0.00,-18.17,-180.69	0/0:31:31,0:40:-0.00,-10.36,-99.09	0/0:75:75,0:40:0.00,-23.59,-237.19	0/0:15:15,0:40:-0.00,-5.54,-48.87	0/0:19:19,0:40:-0.00,-6.75,-61.42	0/0:26:26,0:40:-0.00,-8.85,-83.39	0/0:23:23,0:40:-0.00,-7.95,-73.98	0/0:18:18,0:40:-0.00,-6.45,-58.28	0/0:19:19,0:40:-0.00,-6.75,-61.42	0/0:17:17,0:40:-0.00,-6.15,-55.14	0/0:19:19,0:40:-0.00,-6.75,-61.42	0/0:27:27,0:40:-0.00,-9.15,-86.53	0/1:18:7,11:40:-28.08,0.00,-17.31	0/0:26:26,0:40:-0.00,-8.85,-83.39	0/0:13:13,0:40:-0.00,-4.94,-42.59	0/1:9:4,4:40:-9.12,-0.00,-10.90	0/0:19:19,0:40:-0.00,-6.75,-61.42	./.	0/0:34:34,0:40:-0.00,-11.26,-108.50	0/1:25:12,13:40:-32.25,0.00,-30.90	0/1:36:11,25:40:-66.61,0.00,-24.45	0/0:18:18,0:40:-0.00,-6.45,-58.28	./.	./.	0/0:29:29,0:40:-0.00,-9.75,-92.81	0/0:16:16,0:40:-0.00,-5.84,-52.01	0/0:20:20,0:40:-0.00,-7.05,-64.56	0/0:24:24,0:40:-0.00,-8.25,-77.12	0/0:13:13,0:40:-0.00,-4.94,-42.59	0/0:19:19,0:40:-0.00,-6.75,-61.42	0/0:20:20,0:40:-0.00,-7.05,-64.56	0/0:30:30,0:40:-0.00,-10.05,-95.95	0/0:25:25,0:40:-0.00,-8.55,-80.25	0/0:17:17,0:40:-0.00,-6.15,-55.14	0/0:17:17,0:40:-0.00,-6.15,-55.14	0/0:16:16,0:40:-0.00,-5.84,-52.01	0/0:46:46,0:40:-0.00,-14.87,-146.17
1039	6800001	4005:66	G	A	0	PASS	NS=60;AF=0.083	GT:DP:AD:GQ:GL	0/0:18:18,0:40:-0.00,-6.08,-77.89	0/0:31:31,0:40:-0.00,-9.99,-132.88	0/0:34:34,0:40:-0.00,-10.90,-145.58	0/0:26:26,0:40:-0.00,-8.49,-111.73	0/0:53:53,0:40:0.00,-16.62,-225.95	./.	0/0:8:8,0:37:-0.00,-3.07,-35.58	0/0:28:28,0:40:-0.00,-9.09,-120.19	0/0:20:20,0:40:-0.00,-6.68,-86.35	0/0:18:18,0:40:-0.00,-6.08,-77.89	0/0:24:24,0:40:-0.00,-7.89,-103.27	0/0:20:20,0:40:-0.00,-6.68,-86.35	0/0:20:20,0:40:-0.00,-6.68,-86.35	0/0:7:7,0:34:-0.00,-2.77,-31.35	0/1:19:10,9:40:-31.69,0.00,-37.66	0/1:22:12,10:40:-35.02,0.00,-45.22	0/0:6:6,0:31:-0.00,-2.47,-27.12	0/1:18:15,3:40:-6.61,-0.00,-59.12	0/1:9:4,5:40:-17.78,-0.00,-15.29	./.	0/1:16:8,8:40:-28.36,0.00,-30.10	0/1:12:10,2:40:-4.19,-0.00,-39.77	0/1:10:4,6:40:-21.71,-0.00,-14.99	0/1:12:9,3:40:-8.42,-0.00,-35.54	0/1:6:4,2:40:-5.99,-0.00,-16.19	0/1:9:5,4:40:-13.55,-0.00,-19.52	0/0:13:13,0:40:-0.00,-4.58,-56.74	0/0:27:27,0:40:-0.00,-8.79,-115.96	0/0:15:15,0:40:-0.00,-5.18,-65.20	0/0:3:3,0:21:-0.01,-1.58,-14.44	0/0:13:13,0:40:-0.00,-4.58,-56.74	0/0:19:19,0:40:-0.00,-6.38,-82.12	0/0:10:10,0:40:-0.00,-3.67,-44.05	0/0:14:14,0:40:-0.00,-4.88,-60.97	0/0:20:20,0:40:-0.00,-6.68,-86.35	0/0:3:3,0:21:-0.01,-1.58,-14.44	0/0:14:14,0:40:-0.00,-4.88,-60.97	0/0:17:17,0:40:-0.00,-5.78,-73.66	0/0:13:13,0:40:-0.00,-4.58,-56.74	0/0:9:9,0:40:-0.00,-3.37,-39.81	0/0:11:11,0:40:-0.00,-3.97,-48.28	0/0:6:6,0:31:-0.00,-2.47,-27.12	0/0:8:8,0:37:-0.00,-3.07,-35.58	0/0:6:6,0:31:-0.00,-2.47,-27.12	0/0:5:5,0:28:-0.00,-2.17,-22.90	0/0:19:19,0:40:-0.00,-6.38,-82.12	0/0:15:15,0:40:-0.00,-5.18,-65.20	./.	0/0:16:16,0:40:-0.00,-5.48,-69.43	0/0:14:14,0:40:-0.00,-4.88,-60.97	./.	./.	0/0:16:16,0:40:-0.00,-5.48,-69.43	0/0:12:12,0:40:-0.00,-4.28,-52.51	0/0:4:4,0:24:-0.01,-1.87,-18.67	0/0:5:5,0:28:-0.00,-2.17,-22.90	0/0:3:3,0:21:-0.01,-1.58,-14.44	0/0:12:12,0:40:-0.00,-4.28,-52.51	0/0:5:5,0:28:-0.00,-2.17,-22.90	0/0:5:5,0:28:-0.00,-2.17,-22.90	0/0:10:10,0:40:-0.00,-3.67,-44.05	0/0:7:7,0:34:-0.00,-2.77,-31.35	0/0:5:5,0:28:-0.00,-2.17,-22.90	0/0:10:10,0:40:-0.00,-3.67,-44.05	0/0:20:20,0:40:-0.00,-6.68,-86.35
1040	6900001	4024:6	A	G	0	PASS	NS=62;AF=0.024	GT:DP:AD:GQ:GL	0/0:11:11,0:40:-0.00,-4.54,-49.88	0/0:35:35,0:40:-0.00,-11.76,-154.79	0/0:12:12,0:40:-0.00,-4.84,-54.25	0/0:11:11,0:40:-0.00,-4.54,-49.88	0/0:13:13,0:40:-0.00,-5.14,-58.62	0/0:7:7,0:40:-0.00,-3.33,-32.40	0/0:6:6,0:37:-0.00,-3.03,-28.03	0/0:12:12,0:40:-0.00,-4.84,-54.25	0/0:16:16,0:40:-0.00,-6.04,-71.74	0/0:34:34,0:40:-0.00,-11.46,-150.42	0/0:7:7,0:40:-0.00,-3.33,-32.40	0/0:17:17,0:40:-0.00,-6.34,-76.11	0/0:16:16,0:40:-0.00,-6.04,-71.74	0/0:16:16,0:40:-0.00,-6.04,-71.74	0/0:47:47,0:40:-0.00,-15.38,-207.24	0/0:21:21,0:40:-0.00,-7.55,-93.59	0/0:34:34,0:40:-0.00,-11.46,-150.42	0/0:21:21,0:40:-0.00,-7.55,-93.59	0/0:18:18,0:40:-0.00,-6.65,-80.48	0/0:35:35,0:40:-0.00,-11.76,-154.79	0/0:20:20,0:40:-0.00,-7.25,-89.22	0/0:20:20,0:40:-0.00,-7.25,-89.22	0/0:24:24,0:40:-0.00,-8.45,-106.71	0/0:26:26,0:40:-0.00,-9.05,-115.45	0/0:25:25,0:40:-0.00,-8.75,-111.08	0/0:17:17,0:40:-0.00,-6.34,-76.11	0/1:48:28,20:40:-71.74,0.00,-108.51	0/1:52:20,32:40:-122.99,0.00,-72.34	0/1:32:14,18:40:-67.82,0.00,-52.14	0/0:7:7,0:40:-0.00,-3.33,-32.40	0/0:11:11,0:40:-0.00,-4.54,-49.88	0/0:14:14,0:40:-0.00,-5.44,-63.00	0/0:13:13,0:40:-0.00,-5.14,-58.62	./.	0/0:12:12,0:40:-0.00,-4.84,-54.25	0/0:20:20,0:40:-0.00,-7.25,-89.22	0/0:4:4,0:30:-0.00,-2.43,-19.29	0/0:14:14,0:40:-0.00,-5.44,-63.00	0/0:13:13,0:40:-0.00,-5.14,-58.62	0/0:22:22,0:40:-0.00,-7.85,-97.96	0/0:6:6,0:37:-0.00,-3.03,-28.03	0/0:12:12,0:40:-0.00,-4.84,-54.25	0/0:8:8,0:40:-0.00,-3.64,-36.77	0/0:23:23,0:40:-0.00,-8.15,-102.34	0/0:10:10,0:40:-0.00,-4.24,-45.51	0/0:24:24,0:40:-0.00,-8.45,-106.71	0/0:14:14,0:40:-0.00,-5.44,-63.00	0/0:19:19,0:40:-0.00,-6.95,-84.85	0/0:36:36,0:40:-0.00,-12.06,-159.16	0/0:24:24,0:40:-0.00,-8.45,-106.71	0/0:6:6,0:37:-0.00,-3.03,-28.03	0/0:6:6,0:37:-0.00,-3.03,-28.03	0/0:26:26,0:40:-0.00,-9.05,-115.45	0/0:18:18,0:40:-0.00,-6.65,-80.48	0/0:11:11,0:40:-0.00,-4.54,-49.88	0/0:20:20,0:40:-0.00,-7.25,-89.22	./.	0/0:14:14,0:40:-0.00,-5.44,-63.00	0/0:12:12,0:40:-0.00,-4.84,-54.25	0/0:15:15,0:40:-0.00,-5.74,-67.37	./.	0/0:11:11,0:40:-0.00,-4.54,-49.88	0/0:18:18,0:40:-0.00,-6.65,-80.48	0/0:18:18,0:40:-0.00,-6.65,-80.48	0/0:41:41,0:40:-0.00,-13.57,-181.01
1040	7000001	4024:16	T	A	0	PASS	NS=62;AF=0.040	GT:DP:AD:GQ:GL	0/0:11:11,0:40:-0.00,-4.80,-49.40	0/0:35:35,0:40:-0.00,-12.02,-154.31	0/0:12:12,0:40:-0.00,-5.10,-53.77	0/0:11:11,0:40:-0.00,-4.80,-49.40	0/0:13:13,0:40:-0.00,-5.40,-58.15	0/0:7:7,0:40:-0.00,-3.59,-31.92	0/0:6:6,0:40:-0.00,-3.29,-27.55	0/0:12:12,0:40:-0.00,-5.10,-53.77	0/0:16:16,0:40:-0.00,-6.30,-71.26	0/0:34:34,0:40:-0.00,-11.72,-149.94	0/0:7:7,0:40:-0.00,-3.59,-31.92	0/0:17:17,0:40:-0.00,-6.60,-75.63	0/0:16:16,0:40:-0.00,-6.30,-71.26	0/0:16:16,0:40:-0.00,-6.30,-71.26	0/0:47:47,0:40:-0.00,-15.63,-206.76	0/0:21:21,0:40:-0.00,-7.81,-93.11	0/0:34:34,0:40:-0.00,-11.72,-149.94	0/0:21:21,0:40:-0.00,-7.81,-93.11	0/0:18:18,0:40:-0.00,-6.90,-80.00	0/0:35:35,0:40:-0.00,-12.02,-154.31	0/0:20:20,0:40:-0.00,-7.51,-88.74	0/0:20:20,0:40:-0.00,-7.51,-88.74	0/0:24:24,0:40:-0.00,-8.71,-106.23	0/0:26:26,0:40:-0.00,-9.31,-114.97	0/0:25:25,0:40:-0.00,-9.01,-110.60	0/0:17:17,0:40:-0.00,-6.60,-75.63	1/1:48:0,48:40:-208.49,-14.61,-0.00	1/1:52:0,52:40:-225.97,-15.82,-0.00	0/1:32:14,18:40:-67.56,0.00,-51.40	0/0:7:7,0:40:-0.00,-3.59,-31.92	0/0:11:11,0:40:-0.00,-4.80,-49.40	0/0:14:14,0:40:-0.00,-5.70,-62.52	0/0:13:13,0:40:-0.00,-5.40,-58.15	./.	0/0:12:12,0:40:-0.00,-5.10,-53.77	0/0:20:20,0:40:-0.00,-7.51,-88.74	0/0:4:4,0:33:-0.00,-2.69,-18.81	0/0:14:14,0:40:-0.00,-5.70,-62.52	0/0:13:13,0:40:-0.00,-5.40,-58.15	0/0:22:22,0:40:-0.00,-8.11,-97.48	0/0:6:6,0:40:-0.00,-3.29,-27.55	0/0:12:12,0:40:-0.00,-5.10,-53.77	0/0:8:8,0:40:-0.00,-3.89,-36.29	0/0:23:23,0:40:-0.00,-8.41,-101.86	0/0:10:10,0:40:-0.00,-4.50,-45.03	0/0:24:24,0:40:-0.00,-8.71,-106.23	0/0:14:14,0:40:-0.00,-5.70,-62.52	0/0:19:19,0:40:-0.00,-7.21,-84.37	0/0:36:36,0:40:-0.00,-12.32,-158.68	0/0:24:24,0:40:-0.00,-8.71,-106.23	0/0:6:6,0:40:-0.00,-3.29,-27.55	0/0:6:6,0:40:-0.00,-3.29,-27.55	0/0:26:26,0:40:-0.00,-9.31,-114.97	0/0:18:18,0:40:-0.00,-6.90,-80.00	0/0:11:11,0:40:-0.00,-4.80,-49.40	0/0:20:20,0:40:-0.00,-7.51,-88.74	./.	0/0:14:14,0:40:-0.00,-5.70,-62.52	0/0:12:12,0:40:-0.00,-5.10,-53.77	0/0:15:15,0:40:-0.00,-6.00,-66.89	./.	0/0:11:11,0:40:-0.00,-4.80,-49.40	0/0:18:18,0:40:-0.00,-6.90,-80.00	0/0:18:18,0:40:-0.00,-6.90,-80.00	0/0:41:41,0:40:-0.00,-13.83,-180.53
1041	7100001	4117:40	C	T	0	PASS	NS=59;AF=0.025	GT:DP:AD:GQ:GL	0/0:17:17,0:40:-0.00,-6.28,-76.17	0/0:29:29,0:40:-0.00,-9.89,-128.68	0/0:34:34,0:40:-0.00,-11.40,-150.55	0/0:28:28,0:40:-0.00,-9.59,-124.30	0/0:12:12,0:40:-0.00,-4.78,-54.30	0/0:33:33,0:40:-0.00,-11.10,-146.18	0/0:18:18,0:40:-0.00,-6.58,-80.55	0/0:24:24,0:40:-0.00,-8.39,-106.80	0/0:28:28,0:40:-0.00,-9.59,-124.30	0/0:26:26,0:40:-0.00,-8.99,-115.55	0/0:38:38,0:40:-0.00,-12.60,-168.05	0/0:27:27,0:40:-0.00,-9.29,-119.92	./.	0/0:33:33,0:40:-0.00,-11.10,-146.18	0/0:28:28,0:40:-0.00,-9.59,-124.30	0/0:25:25,0:40:-0.00,-8.69,-111.17	0/0:36:36,0:40:-0.00,-12.00,-159.30	0/0:32:32,0:40:-0.00,-10.80,-141.80	./.	0/0:11:11,0:40:-0.00,-4.47,-49.92	0/0:26:26,0:40:-0.00,-8.99,-115.55	0/0:17:17,0:40:-0.00,-6.28,-76.17	0/0:19:19,0:40:-0.00,-6.88,-84.92	0/0:30:30,0:40:-0.00,-10.19,-133.05	0/0:25:25,0:40:-0.00,-8.69,-111.17	0/0:33:33,0:40:-0.00,-11.10,-146.18	./.	0/0:23:23,0:40:-0.00,-8.09,-102.42	0/0:45:45,0:40:-0.00,-14.71,-198.68	0/0:34:34,0:40:-0.00,-11.40,-150.55	0/0:50:50,0:40:-0.00,-16.21,-220.55	0/0:11:11,0:40:-0.00,-4.47,-49.92	0/0:13:13,0:40:-0.00,-5.08,-58.67	0/0:12:12,0:40:-0.00,-4.78,-54.30	0/0:11:11,0:40:-0.00,-4.47,-49.92	0/0:7:7,0:39:-0.00,-3.27,-32.42	0/0:12:12,0:40:-0.00,-4.78,-54.30	0/0:7:7,0:39:-0.00,-3.27,-32.42	0/0:4:4,0:30:-0.00,-2.37,-19.30	0/0:10:10,0:40:-0.00,-4.17,-45.55	0/0:9:9,0:40:-0.00,-3.87,-41.17	0/0:17:17,0:40:-0.00,-6.28,-76.17	0/0:5:5,0:33:-0.00,-2.67,-23.67	0/0:12:12,0:40:-0.00,-4.78,-54.30	0/0:9:9,0:40:-0.00,-3.87,-41.17	0/0:30:30,0:40:-0.00,-10.19,-133.05	./.	0/0:26:26,0:40:-0.00,-8.99,-115.55	0/0:20:20,0:40:-0.00,-7.18,-89.30	0/0:12:12,0:40:-0.00,-4.78,-54.30	./.	./.	0/0:23:23,0:40:-0.00,-8.09,-102.42	0/0:19:19,0:40:-0.00,-6.88,-84.92	0/0:14:14,0:40:-0.00,-5.38,-63.05	0/0:8:8,0:40:-0.00,-3.57,-36.80	0/0:11:11,0:40:-0.00,-4.47,-49.92	0/0:19:19,0:40:-0.00,-6.88,-84.92	0/0:12:12,0:40:-0.00,-4.78,-54.30	0/0:14:14,0:40:-0.00,-5.38,-63.05	0/0:12:12,0:40:-0.00,-4.78,-54.30	0/0:9:9,0:40:-0.00,-3.87,-41.17	0/1:13:7,6:40:-21.17,0.00,-27.35	0/1:8:3,5:40:-18.30,-0.00,-11.35	0/1:16:6,10:40:-37.77,0.00,-22.07
1042	7200001	4120:15	C	T	0	PASS	NS=61;AF=0.066	GT:DP:AD:GQ:GL	0/0:28:28,0:40:-0.00,-9.20,-126.58	0/1:36:11,25:40:-99.84,0.00,-39.19	0/0:20:20,0:40:-0.00,-6.79,-90.92	./.	0/0:23:23,0:40:-0.00,-7.69,-104.29	0/0:28:28,0:40:-0.00,-9.20,-126.58	0/1:7:5,2:40:-6.04,-0.00,-21.17	0/1:20:10,10:40:-37.79,0.00,-39.55	0/1:21:4,17:40:-68.69,-0.00,-12.50	0/1:11:8,3:40:-9.29,-0.00,-33.34	0/0:30:30,0:40:-0.00,-9.80,-135.49	0/1:9:5,4:40:-14.35,-0.00,-20.57	0/1:25:15,10:40:-36.28,0.00,-60.33	0/1:27:13,14:40:-53.51,0.00,-50.81	0/0:41:41,0:40:-0.00,-13.11,-184.53	./.	0/0:48:48,0:40:-0.00,-15.22,-215.74	0/0:35:35,0:40:-0.00,-11.31,-157.78	./.	0/0:40:40,0:40:-0.00,-12.81,-180.07	0/0:39:39,0:40:-0.00,-12.51,-175.61	0/0:21:21,0:40:-0.00,-7.09,-95.37	0/0:37:37,0:40:-0.00,-11.91,-166.70	0/0:49:49,0:40:-0.00,-15.52,-220.19	0/0:33:33,0:40:-0.00,-10.70,-148.87	0/0:57:57,0:40:0.00,-17.93,-255.86	0/0:43:43,0:40:-0.00,-13.72,-193.45	0/0:42:42,0:40:-0.00,-13.41,-188.99	0/0:38:38,0:40:-0.00,-12.21,-171.16	0/0:30:30,0:40:-0.00,-9.80,-135.49	./.	0/0:14:14,0:40:-0.00,-4.99,-64.17	0/0:18:18,0:40:-0.00,-6.19,-82.00	0/0:7:7,0:35:-0.00,-2.88,-32.96	0/0:11:11,0:40:-0.00,-4.08,-50.79	0/0:6:6,0:32:-0.00,-2.58,-28.51	0/0:12:12,0:40:-0.00,-4.38,-55.25	0/0:10:10,0:40:-0.00,-3.78,-46.34	0/0:10:10,0:40:-0.00,-3.78,-46.34	0/0:6:6,0:32:-0.00,-2.58,-28.51	0/0:11:11,0:40:-0.00,-4.08,-50.79	0/0:8:8,0:38:-0.00,-3.18,-37.42	0/0:14:14,0:40:-0.00,-4.99,-64.17	0/0:16:16,0:40:-0.00,-5.59,-73.08	0/0:20:20,0:40:-0.00,-6.79,-90.92	0/0:39:39,0:40:-0.00,-12.51,-175.61	0/0:28:28,0:40:-0.00,-9.20,-126.58	0/0:26:26,0:40:-0.00,-8.60,-117.66	0/0:38:38,0:40:-0.00,-12.21,-171.16	0/0:26:26,0:40:-0.00,-8.60,-117.66	0/0:7:7,0:35:-0.00,-2.88,-32.96	0/0:10:10,0:40:-0.00,-3.78,-46.34	0/0:24:24,0:40:-0.00,-8.00,-108.75	0/0:24:24,0:40:-0.00,-8.00,-108.75	0/0:15:15,0:40:-0.00,-5.29,-68.63	0/0:11:11,0:40:-0.00,-4.08,-50.79	0/0:17:17,0:40:-0.00,-5.89,-77.54	0/0:11:11,0:40:-0.00,-4.08,-50.79	0/0:17:17,0:40:-0.00,-5.89,-77.54	0/0:7:7,0:35:-0.00,-2.88,-32.96	0/0:15:15,0:40:-0.00,-5.29,-68.63	0/0:14:14,0:40:-0.00,-4.99,-64.17	0/0:19:19,0:40:-0.00,-6.49,-86.46	0/0:13:13,0:40:-0.00,-4.68,-59.71	0/0:73:73,0:40:0.00,-22.75,-327.18
1042	7300001	4120:22	G	T	0	PASS	NS=61;AF=0.082	GT:DP:AD:GQ:GL	0/0:28:28,0:40:-0.00,-9.10,-126.56	0/0:36:36,0:40:-0.00,-11.51,-162.23	0/0:20:20,0:40:-0.00,-6.69,-90.90	./.	0/0:23:23,0:40:-0.00,-7.60,-104.27	0/0:28:28,0:40:-0.00,-9.10,-126.56	0/0:7:7,0:34:-0.00,-2.78,-32.95	0/0:20:20,0:40:-0.00,-6.69,-90.90	0/0:21:21,0:40:-0.00,-6.99,-95.36	0/0:11:11,0:40:-0.00,-3.98,-50.78	0/0:30:30,0:40:-0.00,-9.70,-135.48	0/0:9:9,0:40:-0.00,-3.38,-41.86	0/0:25:25,0:40:-0.00,-8.20,-113.19	0/0:27:27,0:40:-0.00,-8.80,-122.10	0/1:41:15,26:40:-102.89,0.00,-55.60	./.	0/1:48:18,30:40:-118.62,0.00,-66.86	0/1:35:20,15:40:-55.66,0.00,-79.69	./.	0/1:40:24,16:40:-58.61,0.00,-96.02	0/1:39:16,23:40:-90.12,0.00,-60.66	0/1:21:11,10:40:-37.59,0.00,-43.79	0/1:37:20,17:40:-63.97,0.00,-79.09	0/1:49:26,23:40:-87.11,0.00,-102.22	0/1:33:16,17:40:-65.18,0.00,-62.46	0/1:57:27,30:40:-115.91,0.00,-104.27	0/0:43:43,0:40:-0.00,-13.62,-193.43	0/0:42:42,0:40:-0.00,-13.31,-188.97	0/0:38:38,0:40:-0.00,-12.11,-171.14	0/0:30:30,0:40:-0.00,-9.70,-135.48	./.	0/0:14:14,0:40:-0.00,-4.89,-64.15	0/0:18:18,0:40:-0.00,-6.09,-81.98	0/0:7:7,0:34:-0.00,-2.78,-32.95	0/0:11:11,0:40:-0.00,-3.98,-50.78	0/0:6:6,0:31:-0.00,-2.48,-28.49	0/0:12:12,0:40:-0.00,-4.28,-55.24	0/0:10:10,0:40:-0.00,-3.68,-46.32	0/0:10:10,0:40:-0.00,-3.68,-46.32	0/0:6:6,0:31:-0.00,-2.48,-28.49	0/0:11:11,0:40:-0.00,-3.98,-50.78	0/0:8:8,0:37:-0.00,-3.08,-37.41	0/0:14:14,0:40:-0.00,-4.89,-64.15	0/0:16:16,0:40:-0.00,-5.49,-73.07	0/0:20:20,0:40:-0.00,-6.69,-90.90	0/0:39:39,0:40:-0.00,-12.41,-175.60	0/0:28:28,0:40:-0.00,-9.10,-126.56	0/0:26:26,0:40:-0.00,-8.50,-117.65	0/0:38:38,0:40:-0.00,-12.11,-171.14	0/0:26:26,0:40:-0.00,-8.50,-117.65	0/0:7:7,0:34:-0.00,-2.78,-32.95	0/0:10:10,0:40:-0.00,-3.68,-46.32	0/0:24:24,0:40:-0.00,-7.90,-108.73	0/0:24:24,0:40:-0.00,-7.90,-108.73	0/0:15:15,0:40:-0.00,-5.19,-68.61	0/0:11:11,0:40:-0.00,-3.98,-50.78	0/0:17:17,0:40:-0.00,-5.79,-77.53	0/0:11:11,0:40:-0.00,-3.98,-50.78	0/0:17:17,0:40:-0.00,-5.79,-77.53	0/0:7:7,0:34:-0.00,-2.78,-32.95	0/0:15:15,0:40:-0.00,-5.19,-68.61	0/0:14:14,0:40:-0.00,-4.89,-64.15	0/0:19:19,0:40:-0.00,-6.39,-86.44	0/0:13:13,0:40:-0.00,-4.59,-59.69	0/0:73:73,0:40:-0.00,-22.65,-327.17
1043	7400001	4129:66	T	C	0	PASS	NS=59;AF=0.034	GT:DP:AD:GQ:GL	0/0:33:33,0:40:-0.00,-10.98,-148.81	0/0:31:31,0:40:-0.00,-10.37,-139.90	0/0:17:17,0:40:-0.00,-6.16,-77.53	0/0:26:26,0:40:-0.00,-8.87,-117.62	0/0:32:32,0:40:-0.00,-10.68,-144.35	./.	./.	0/0:12:12,0:40:-0.00,-4.66,-55.25	0/0:49:49,0:40:-0.00,-15.79,-220.09	0/0:46:46,0:40:-0.00,-14.89,-206.72	0/0:35:35,0:40:-0.00,-11.58,-157.72	0/0:26:26,0:40:-0.00,-8.87,-117.62	0/0:36:36,0:40:-0.00,-11.88,-162.17	0/0:34:34,0:40:-0.00,-11.28,-153.26	0/0:26:26,0:40:-0.00,-8.87,-117.62	0/0:37:37,0:40:-0.00,-12.18,-166.63	0/0:50:50,0:40:-0.00,-16.09,-224.55	0/0:26:26,0:40:-0.00,-8.87,-117.62	0/0:19:19,0:40:-0.00,-6.76,-86.44	0/0:33:33,0:40:-0.00,-10.98,-148.81	0/0:25:25,0:40:-0.00,-8.57,-113.17	0/0:25:25,0:40:-0.00,-8.57,-113.17	0/0:22:22,0:40:-0.00,-7.67,-99.80	0/0:28:28,0:40:-0.00,-9.47,-126.53	0/0:32:32,0:40:-0.00,-10.68,-144.35	0/0:38:38,0:40:-0.00,-12.48,-171.08	0/0:47:47,0:40:-0.00,-15.19,-211.18	./.	./.	0/0:25:25,0:40:-0.00,-8.57,-113.17	0/0:44:44,0:40:-0.00,-14.29,-197.81	0/0:16:16,0:40:-0.00,-5.86,-73.07	0/0:10:10,0:40:-0.00,-4.05,-46.34	0/0:5:5,0:32:-0.00,-2.55,-24.07	0/0:6:6,0:35:-0.00,-2.85,-28.52	0/1:17:11,6:40:-20.57,0.00,-44.63	0/0:13:13,0:40:-0.00,-4.96,-59.71	0/0:13:13,0:40:-0.00,-4.96,-59.71	0/0:5:5,0:32:-0.00,-2.55,-24.07	0/0:22:22,0:40:-0.00,-7.67,-99.80	0/0:6:6,0:35:-0.00,-2.85,-28.52	0/0:14:14,0:40:-0.00,-5.26,-64.16	0/0:17:17,0:40:-0.00,-6.16,-77.53	0/0:11:11,0:40:-0.00,-4.35,-50.79	0/0:3:3,0:25:-0.00,-1.95,-15.16	0/1:41:15,26:40:-102.45,0.00,-55.23	0/0:26:26,0:40:-0.00,-8.87,-117.62	0/0:17:17,0:40:-0.00,-6.16,-77.53	0/1:27:22,5:40:-13.10,-0.00,-90.63	0/1:21:8,13:40:-50.55,0.00,-30.06	./.	./.	0/0:22:22,0:40:-0.00,-7.67,-99.80	0/0:33:33,0:40:-0.00,-10.98,-148.81	0/0:19:19,0:40:-0.00,-6.76,-86.44	0/0:7:7,0:38:-0.00,-3.15,-32.97	0/0:5:5,0:32:-0.00,-2.55,-24.07	0/0:11:11,0:40:-0.00,-4.35,-50.79	0/0:13:13,0:40:-0.00,-4.96,-59.71	0/0:11:11,0:40:-0.00,-4.35,-50.79	0/0:9:9,0:40:-0.00,-3.75,-41.88	0/0:17:17,0:40:-0.00,-6.16,-77.53	0/0:12:12,0:40:-0.00,-4.66,-55.25	0/0:10:10,0:40:-0.00,-4.05,-46.34	0/0:51:51,0:40:-0.00,-16.40,-229.00
1044	7500001	4140:56	G	A	0	PASS	NS=60;AF=0.158	GT:DP:AD:GQ:GL	0/0:11:11,0:40:-0.00,-4.21,-46.98	0/0:5:5,0:30:-0.00,-2.41,-21.80	0/0:6:6,0:33:-0.00,-2.71,-26.00	0/0:24:24,0:40:-0.00,-8.12,-101.52	0/0:15:15,0:40:-0.00,-5.42,-63.76	./.	0/0:12:12,0:40:-0.00,-4.51,-51.17	0/0:21:21,0:40:-0.00,-7.22,-88.94	./.	./.	0/0:9:9,0:40:-0.00,-3.61,-38.59	0/0:9:9,0:40:-0.00,-3.61,-38.59	0/0:14:14,0:40:-0.00,-5.11,-59.57	0/0:11:11,0:40:-0.00,-4.21,-46.98	0/1:34:25,9:40:-26.63,0.00,-94.59	1/1:21:0,21:40:-87.29,-6.40,-0.00	1/1:15:0,15:40:-62.11,-4.59,-0.00	0/1:13:6,7:40:-24.56,0.00,-21.19	0/1:15:2,13:40:-49.13,-0.00,-3.80	1/1:6:0,6:24:-24.36,-1.89,-0.01	0/1:12:2,10:40:-37.45,-0.00,-4.70	1/1:10:0,10:37:-41.14,-3.09,-0.00	1/1:8:0,8:31:-32.74,-2.49,-0.00	0/1:14:6,8:40:-28.45,-0.00,-20.88	1/1:9:0,9:34:-36.94,-2.79,-0.00	1/1:3:0,3:14:-11.81,-1.02,-0.04	0/0:43:43,0:40:-0.00,-13.84,-181.25	0/0:28:28,0:40:-0.00,-9.33,-118.31	0/0:29:29,0:40:-0.00,-9.63,-122.50	0/0:8:8,0:40:-0.00,-3.31,-34.39	0/0:26:26,0:40:-0.00,-8.73,-109.92	0/0:4:4,0:27:-0.00,-2.11,-17.61	0/0:6:6,0:33:-0.00,-2.71,-26.00	0/0:7:7,0:37:-0.00,-3.01,-30.20	0/0:10:10,0:40:-0.00,-3.91,-42.78	0/0:4:4,0:27:-0.00,-2.11,-17.61	0/0:5:5,0:30:-0.00,-2.41,-21.80	0/0:7:7,0:37:-0.00,-3.01,-30.20	0/0:4:4,0:27:-0.00,-2.11,-17.61	0/0:12:12,0:40:-0.00,-4.51,-51.17	0/0:8:8,0:40:-0.00,-3.31,-34.39	./.	0/0:10:10,0:40:-0.00,-3.91,-42.78	0/0:12:12,0:40:-0.00,-4.51,-51.17	0/0:18:18,0:40:-0.00,-6.32,-76.35	0/0:16:16,0:40:-0.00,-5.72,-67.96	0/0:25:25,0:40:-0.00,-8.43,-105.72	0/0:11:11,0:40:-0.00,-4.21,-46.98	0/0:21:21,0:40:-0.00,-7.22,-88.94	0/0:8:8,0:40:-0.00,-3.31,-34.39	0/0:7:7,0:37:-0.00,-3.01,-30.20	0/0:7:7,0:37:-0.00,-3.01,-30.20	0/0:20:20,0:40:-0.00,-6.92,-84.74	0/0:14:14,0:40:-0.00,-5.11,-59.57	0/0:7:7,0:37:-0.00,-3.01,-30.20	./.	0/0:14:14,0:40:-0.00,-5.11,-59.57	0/0:17:17,0:40:-0.00,-6.02,-72.15	0/0:11:11,0:40:-0.00,-4.21,-46.98	0/0:6:6,0:33:-0.00,-2.71,-26.00	0/0:16:16,0:40:-0.00,-5.72,-67.96	0/0:5:5,0:30:-0.00,-2.41,-21.80	0/0:3:3,0:24:-0.01,-1.81,-13.42	0/0:18:18,0:40:-0.00,-6.32,-76.35	0/0:21:21,0:40:-0.00,-7.22,-88.94
1045	7600001	4171:16	G	T	0	PASS	NS=59;AF=0.068	GT:DP:AD:GQ:GL	0/0:35:35,0:40:-0.00,-11.20,-158.54	0/0:29:29,0:40:-0.00,-9.40,-131.66	0/0:44:44,0:40:-0.00,-13.91,-198.86	0/0:35:35,0:40:-0.00,-11.20,-158.54	0/0:38:38,0:40:-0.00,-12.11,-171.98	0/0:22:22,0:40:-0.00,-7.29,-100.30	0/0:18:18,0:40:-0.00,-6.09,-82.38	0/0:27:27,0:40:-0.00,-8.79,-122.70	0/0:27:27,0:40:-0.00,-8.79,-122.70	0/0:31:31,0:40:-0.00,-10.00,-140.62	0/0:25:25,0:40:-0.00,-8.19,-113.74	0/0:51:51,0:40:-0.00,-16.02,-230.22	0/0:43:43,0:40:-0.00,-13.61,-194.38	0/0:32:32,0:40:-0.00,-10.30,-145.10	0/1:46:28,18:40:-66.13,0.00,-112.67	0/1:32:14,18:40:-70.34,0.00,-54.16	./.	./.	./.	./.	0/1:20:11,9:40:-33.63,0.00,-44.33	0/1:16:6,10:40:-39.32,0.00,-23.14	0/1:26:11,15:40:-58.71,0.00,-42.53	0/1:39:21,18:40:-68.23,0.00,-83.41	0/1:45:25,20:40:-75.39,0.00,-99.53	0/1:55:28,27:40:-103.74,0.00,-109.96	0/0:43:43,0:40:-0.00,-13.61,-194.38	0/0:34:34,0:40:-0.00,-10.90,-154.06	0/0:30:30,0:40:-0.00,-9.70,-136.14	0/0:30:30,0:40:-0.00,-9.70,-136.14	0/0:57:57,0:40:0.00,-17.83,-257.10	0/0:11:11,0:40:-0.00,-3.98,-51.02	0/0:17:17,0:40:-0.00,-5.78,-77.90	0/0:11:11,0:40:-0.00,-3.98,-51.02	0/0:17:17,0:40:-0.00,-5.78,-77.90	0/0:9:9,0:40:-0.00,-3.38,-42.06	0/0:12:12,0:40:-0.00,-4.28,-55.50	0/0:27:27,0:40:-0.00,-8.79,-122.70	0/0:11:11,0:40:-0.00,-3.98,-51.02	0/0:23:23,0:40:-0.00,-7.59,-104.78	0/0:14:14,0:40:-0.00,-4.88,-64.46	0/0:13:13,0:40:-0.00,-4.58,-59.98	0/0:11:11,0:40:-0.00,-3.98,-51.02	0/0:8:8,0:37:-0.00,-3.08,-37.58	0/0:17:17,0:40:-0.00,-5.78,-77.90	0/0:33:33,0:40:-0.00,-10.60,-149.58	./.	0/0:28:28,0:40:-0.00,-9.10,-127.18	0/0:21:21,0:40:-0.00,-6.99,-95.82	0/0:16:16,0:40:-0.00,-5.48,-73.42	0/0:15:15,0:40:-0.00,-5.18,-68.94	0/0:5:5,0:28:-0.00,-2.18,-24.14	0/0:37:37,0:40:-0.00,-11.80,-167.50	0/0:16:16,0:40:-0.00,-5.48,-73.42	0/0:12:12,0:40:-0.00,-4.28,-55.50	0/0:6:6,0:31:-0.00,-2.47,-28.62	0/0:10:10,0:40:-0.00,-3.68,-46.54	0/0:14:14,0:40:-0.00,-4.88,-64.46	0/0:12:12,0:40:-0.00,-4.28,-55.50	0/0:6:6,0:31:-0.00,-2.47,-28.62	0/0:21:21,0:40:-0.00,-6.99,-95.82	0/0:8:8,0:37:-0.00,-3.08,-37.58	./.	0/0:10:10,0:40:-0.00,-3.68,-46.54	0/0:56:56,0:40:0.00,-17.52,-252.62
1046	7700001	4269:8	C	T	0	PASS	NS=60;AF=0.100	GT:DP:AD:GQ:GL	0/0:28:28,0:40:-0.00,-9.06,-124.37	0/0:34:34,0:40:-0.00,-10.86,-150.72	0/0:19:19,0:40:-0.00,-6.35,-84.85	0/0:28:28,0:40:-0.00,-9.06,-124.37	0/0:42:42,0:40:-0.00,-13.27,-185.85	0/0:13:13,0:40:-0.00,-4.54,-58.51	0/0:16:16,0:40:-0.00,-5.44,-71.68	0/0:28:28,0:40:-0.00,-9.06,-124.37	0/0:37:37,0:40:-0.00,-11.77,-163.89	0/0:28:28,0:40:-0.00,-9.06,-124.37	./.	0/0:30:30,0:40:-0.00,-9.66,-133.15	0/0:25:25,0:40:-0.00,-8.15,-111.20	0/0:27:27,0:40:-0.00,-8.76,-119.98	./.	1/1:10:0,10:28:-42.49,-2.21,-0.00	0/1:61:27,34:40:-130.30,0.00,-100.99	0/1:41:25,16:40:-57.29,0.00,-98.23	0/1:20:14,6:40:-19.70,0.00,-56.25	0/1:13:9,4:40:-13.02,-0.00,-36.40	0/1:9:3,6:40:-23.01,-0.00,-11.26	0/1:20:11,9:40:-32.87,0.00,-43.08	0/1:12:7,5:40:-17.71,0.00,-27.92	0/1:26:13,13:40:-48.63,0.00,-50.05	0/1:19:10,9:40:-33.17,0.00,-38.99	0/1:28:12,16:40:-61.20,0.00,-45.06	0/0:37:37,0:40:-0.00,-11.77,-163.89	0/0:42:42,0:40:-0.00,-13.27,-185.85	0/0:33:33,0:40:-0.00,-10.56,-146.33	0/0:12:12,0:40:-0.00,-4.24,-54.12	0/0:7:7,0:34:-0.00,-2.74,-32.16	0/0:11:11,0:40:-0.00,-3.94,-49.73	0/0:12:12,0:40:-0.00,-4.24,-54.12	0/0:13:13,0:40:-0.00,-4.54,-58.51	0/0:14:14,0:40:-0.00,-4.84,-62.90	0/0:6:6,0:30:-0.00,-2.44,-27.77	0/0:11:11,0:40:-0.00,-3.94,-49.73	0/0:14:14,0:40:-0.00,-4.84,-62.90	0/0:6:6,0:30:-0.00,-2.44,-27.77	0/0:12:12,0:40:-0.00,-4.24,-54.12	0/0:16:16,0:40:-0.00,-5.44,-71.68	0/0:10:10,0:40:-0.00,-3.64,-45.34	0/0:14:14,0:40:-0.00,-4.84,-62.90	0/0:13:13,0:40:-0.00,-4.54,-58.51	0/0:19:19,0:40:-0.00,-6.35,-84.85	0/0:36:36,0:40:-0.00,-11.46,-159.50	0/0:17:17,0:40:-0.00,-5.75,-76.07	0/0:13:13,0:40:-0.00,-4.54,-58.51	0/0:19:19,0:40:-0.00,-6.35,-84.85	0/0:15:15,0:40:-0.00,-5.14,-67.29	./.	./.	0/0:20:20,0:40:-0.00,-6.65,-89.24	0/0:9:9,0:40:-0.00,-3.34,-40.95	0/0:15:15,0:40:-0.00,-5.14,-67.29	./.	0/0:13:13,0:40:-0.00,-4.54,-58.51	0/0:14:14,0:40:-0.00,-4.84,-62.90	0/0:10:10,0:40:-0.00,-3.64,-45.34	0/0:8:8,0:37:-0.00,-3.04,-36.55	0/0:7:7,0:34:-0.00,-2.74,-32.16	0/0:20:20,0:40:-0.00,-6.65,-89.24	0/0:9:9,0:40:-0.00,-3.34,-40.95	0/0:19:19,0:40:-0.00,-6.35,-84.85	0/0:31:31,0:40:-0.00,-9.96,-137.55
1046	7800001	4269:15	G	A	0	PASS	NS=61;AF=0.205	GT:DP:AD:GQ:GL	0/1:28:13,15:40:-57.24,0.00,-49.76	0/1:34:19,15:40:-55.44,0.00,-74.30	0/1:19:15,4:40:-11.65,-0.00,-61.25	0/1:28:5,23:40:-92.37,-0.00,-14.64	0/1:42:18,24:40:-92.55,0.00,-67.50	0/1:13:5,8:40:-31.02,0.00,-19.15	0/1:16:5,11:40:-43.29,0.00,-18.25	0/1:28:18,10:40:-35.29,0.00,-71.72	0/1:37:25,12:40:-41.36,0.00,-99.75	0/1:28:7,21:40:-83.59,0.00,-23.42	./.	0/1:30:19,11:40:-39.08,0.00,-75.51	0/1:25:11,14:40:-53.75,0.00,-41.88	0/1:27:12,15:40:-57.54,0.00,-45.67	./.	1/1:10:0,10:25:-42.61,-1.91,-0.01	0/1:61:27,34:40:-130.74,0.00,-101.30	0/1:41:25,16:40:-57.72,0.00,-98.54	0/1:20:14,6:40:-20.13,0.00,-56.56	0/1:13:9,4:40:-13.46,-0.00,-36.72	0/1:9:3,6:40:-23.44,-0.00,-11.57	0/1:20:11,9:40:-33.30,0.00,-43.39	0/1:12:7,5:40:-18.15,0.00,-28.23	0/1:26:13,13:40:-49.06,0.00,-50.37	0/1:19:10,9:40:-33.61,0.00,-39.30	0/1:28:12,16:40:-61.63,0.00,-45.37	0/0:37:37,0:40:-0.00,-11.33,-163.77	0/0:42:42,0:40:-0.00,-12.84,-185.72	0/0:33:33,0:40:-0.00,-10.13,-146.20	0/0:12:12,0:40:-0.00,-3.81,-53.99	0/0:7:7,0:29:-0.00,-2.30,-32.04	0/0:11:11,0:40:-0.00,-3.50,-49.60	0/0:12:12,0:40:-0.00,-3.81,-53.99	0/0:13:13,0:40:-0.00,-4.11,-58.39	0/0:14:14,0:40:-0.00,-4.41,-62.78	0/0:6:6,0:26:-0.00,-2.00,-27.65	0/0:11:11,0:40:-0.00,-3.50,-49.60	0/0:14:14,0:40:-0.00,-4.41,-62.78	0/0:6:6,0:26:-0.00,-2.00,-27.65	0/0:12:12,0:40:-0.00,-3.81,-53.99	0/0:16:16,0:40:-0.00,-5.01,-71.56	0/0:10:10,0:39:-0.00,-3.20,-45.21	0/0:14:14,0:40:-0.00,-4.41,-62.78	0/0:13:13,0:40:-0.00,-4.11,-58.39	0/0:19:19,0:40:-0.00,-5.91,-84.73	0/0:36:36,0:40:-0.00,-11.03,-159.38	0/0:17:17,0:40:-0.00,-5.31,-75.95	0/0:13:13,0:40:-0.00,-4.11,-58.39	0/0:19:19,0:40:-0.00,-5.91,-84.73	0/0:15:15,0:40:-0.00,-4.71,-67.17	./.	./.	0/0:20:20,0:40:-0.00,-6.21,-89.12	0/0:9:9,0:35:-0.00,-2.90,-40.82	0/0:15:15,0:40:-0.00,-4.71,-67.17	0/0:13:13,0:40:-0.00,-4.11,-58.39	0/0:13:13,0:40:-0.00,-4.11,-58.39	0/0:14:14,0:40:-0.00,-4.41,-62.78	0/0:10:10,0:39:-0.00,-3.20,-45.21	0/0:8:8,0:32:-0.00,-2.60,-36.43	0/0:7:7,0:29:-0.00,-2.30,-32.04	0/0:20:20,0:40:-0.00,-6.21,-89.12	0/0:9:9,0:35:-0.00,-2.90,-40.82	0/0:19:19,0:40:-0.00,-5.91,-84.73	0/0:31:31,0:40:-0.00,-9.52,-137.42
1046	7900001	4269:29	C	G	0	PASS	NS=61;AF=0.041	GT:DP:AD:GQ:GL	0/0:28:28,0:40:-0.00,-9.76,-95.09	0/0:34:32,2:40:-0.00,-4.87,-101.79	0/0:19:19,0:40:-0.00,-7.05,-64.95	0/0:28:28,0:40:-0.00,-9.76,-95.09	0/0:42:42,0:40:-0.00,-13.97,-141.97	0/0:13:13,0:40:-0.00,-5.25,-44.85	0/0:16:16,0:40:-0.00,-6.15,-54.90	0/0:28:28,0:40:-0.00,-9.76,-95.09	0/0:37:37,0:40:-0.00,-12.47,-125.23	0/0:28:28,0:40:-0.00,-9.76,-95.09	./.	0/0:30:30,0:40:-0.00,-10.36,-101.79	0/0:25:25,0:40:-0.00,-8.86,-85.04	0/0:27:27,0:40:-0.00,-9.46,-91.74	0/0:26:26,0:40:-0.00,-9.16,-88.39	0/0:10:10,0:40:-0.00,-4.34,-34.81	0/0:61:60,0:40:0.00,-19.39,-202.26	0/0:41:41,0:40:-0.00,-13.67,-138.63	0/0:20:20,0:40:-0.00,-7.35,-68.30	0/0:13:13,0:40:-0.00,-5.25,-44.85	0/0:9:9,0:40:-0.00,-4.04,-31.46	0/0:20:20,0:40:-0.00,-7.35,-68.30	0/0:12:12,0:40:-0.00,-4.95,-41.50	0/0:26:26,0:40:-0.00,-9.16,-88.39	0/0:19:19,0:40:-0.00,-7.05,-64.95	0/0:28:28,0:40:-0.00,-9.76,-95.09	0/0:37:37,0:40:-0.00,-12.47,-125.23	0/0:42:42,0:40:-0.00,-13.97,-141.97	0/0:33:33,0:40:-0.00,-11.26,-111.83	0/0:12:12,0:40:-0.00,-4.95,-41.50	0/0:7:7,0:40:-0.00,-3.44,-24.76	0/0:11:11,0:40:-0.00,-4.65,-38.16	0/0:12:12,0:40:-0.00,-4.95,-41.50	0/0:13:13,0:40:-0.00,-5.25,-44.85	0/0:14:14,0:40:-0.00,-5.55,-48.20	0/0:6:6,0:38:-0.00,-3.14,-21.41	1/1:11:0,11:40:-35.52,-3.33,-0.00	1/1:14:0,14:40:-45.57,-4.23,-0.00	./.	0/0:12:12,0:40:-0.00,-4.95,-41.50	0/0:16:16,0:40:-0.00,-6.15,-54.90	0/0:10:10,0:40:-0.00,-4.34,-34.81	0/0:14:14,0:40:-0.00,-5.55,-48.20	0/0:13:13,0:40:-0.00,-5.25,-44.85	0/0:19:19,0:40:-0.00,-7.05,-64.95	0/0:36:36,0:40:-0.00,-12.17,-121.88	0/0:17:17,0:40:-0.00,-6.45,-58.25	0/0:13:13,0:40:-0.00,-5.25,-44.85	0/0:19:19,0:40:-0.00,-7.05,-64.95	0/1:15:6,9:40:-24.29,0.00,-15.56	./.	./.	0/0:20:20,0:40:-0.00,-7.35,-68.30	0/0:9:9,0:40:-0.00,-4.04,-31.46	0/0:15:15,0:40:-0.00,-5.85,-51.55	0/0:13:13,0:40:-0.00,-5.25,-44.85	0/0:13:13,0:40:-0.00,-5.25,-44.85	0/0:14:14,0:40:-0.00,-5.55,-48.20	0/0:10:10,0:40:-0.00,-4.34,-34.81	0/0:8:8,0:40:-0.00,-3.74,-28.11	0/0:7:7,0:40:-0.00,-3.44,-24.76	0/0:20:20,0:40:-0.00,-7.35,-68.30	0/0:9:9,0:40:-0.00,-4.04,-31.46	0/0:19:19,0:40:-0.00,-7.05,-64.95	0/0:31:31,0:40:-0.00,-10.66,-105.14
1047	8000001	4306:19	G	A	0	PASS	NS=62;AF=0.202	GT:DP:AD:GQ:GL	0/1:19:11,8:40:-29.24,0.00,-44.00	0/1:29:16,13:40:-48.18,0.00,-62.94	0/1:38:25,13:40:-45.47,0.00,-99.74	0/1:38:25,13:40:-45.47,0.00,-99.74	0/1:38:8,30:40:-120.09,0.00,-25.12	0/1:35:13,22:40:-85.88,0.00,-47.97	0/1:18:14,4:40:-11.98,-0.00,-57.47	0/1:21:11,10:40:-37.42,0.00,-43.40	0/1:49:29,20:40:-72.88,0.00,-113.98	0/1:25:16,9:40:-31.82,0.00,-64.15	0/1:25:17,8:40:-27.43,0.00,-68.53	0/1:46:23,23:40:-86.95,0.00,-88.55	0/1:33:22,11:40:-38.19,0.00,-88.07	0/1:29:15,14:40:-52.57,0.00,-58.55	0/1:50:22,28:40:-107.70,0.00,-82.96	0/1:29:16,13:40:-48.18,0.00,-62.94	0/1:48:12,36:40:-143.42,0.00,-39.66	0/1:33:11,22:40:-86.48,0.00,-39.79	0/1:17:8,9:40:-34.23,0.00,-31.44	0/0:26:25,1:40:-0.00,-3.60,-106.95	0/1:29:18,11:40:-39.40,0.00,-71.72	0/1:12:5,7:40:-26.96,0.00,-19.77	0/1:17:9,8:40:-29.84,0.00,-35.83	0/1:39:18,21:40:-80.28,0.00,-68.71	0/1:33:14,19:40:-73.31,0.00,-52.96	0/1:34:16,18:40:-68.62,0.00,-61.44	0/0:23:23,0:40:-0.00,-7.08,-102.56	0/0:25:25,0:40:-0.00,-7.68,-111.33	0/0:21:21,0:40:-0.00,-6.48,-93.78	0/0:13:13,0:40:-0.00,-4.07,-58.66	0/0:34:34,0:40:-0.00,-10.39,-150.84	0/0:9:9,0:35:-0.00,-2.87,-41.10	0/0:9:9,0:35:-0.00,-2.87,-41.10	0/0:8:8,0:32:-0.00,-2.57,-36.71	0/0:13:13,0:40:-0.00,-4.07,-58.66	0/0:7:7,0:29:-0.00,-2.27,-32.33	0/0:5:5,0:22:-0.01,-1.67,-23.55	0/0:5:5,0:22:-0.01,-1.67,-23.55	0/0:5:5,0:22:-0.01,-1.67,-23.55	0/0:3:3,0:15:-0.04,-1.10,-14.80	0/0:4:4,0:19:-0.02,-1.38,-19.17	0/0:7:7,0:29:-0.00,-2.27,-32.33	0/0:9:9,0:35:-0.00,-2.87,-41.10	0/0:5:5,0:22:-0.01,-1.67,-23.55	0/0:9:9,0:35:-0.00,-2.87,-41.10	0/0:21:21,0:40:-0.00,-6.48,-93.78	0/0:13:13,0:40:-0.00,-4.07,-58.66	0/0:10:10,0:38:-0.00,-3.17,-45.49	./.	0/0:17:17,0:40:-0.00,-5.28,-76.22	./.	./.	0/0:22:22,0:40:-0.00,-6.78,-98.17	0/0:21:21,0:40:-0.00,-6.48,-93.78	0/0:4:4,0:19:-0.02,-1.38,-19.17	0/0:11:11,0:40:-0.00,-3.47,-49.88	0/0:15:15,0:40:-0.00,-4.67,-67.44	0/0:6:6,0:25:-0.00,-1.97,-27.94	0/0:11:11,0:40:-0.00,-3.47,-49.88	0/0:5:5,0:22:-0.01,-1.67,-23.55	0/0:6:6,0:25:-0.00,-1.97,-27.94	0/0:4:4,0:19:-0.02,-1.38,-19.17	0/0:12:12,0:40:-0.00,-3.77,-54.27	0/0:6:6,0:25:-0.00,-1.97,-27.94	0/0:18:18,0:40:-0.00,-5.58,-80.61
1048	8100001	4355:64	C	T	0	PASS	NS=59;AF=0.212	GT:DP:AD:GQ:GL	0/1:39:27,12:40:-42.81,0.00,-112.79	0/1:37:11,26:40:-107.24,0.00,-40.45	0/1:34:24,10:40:-35.20,0.00,-100.62	0/1:31:15,16:40:-63.46,0.00,-60.49	0/1:25:15,10:40:-37.91,0.00,-62.30	0/1:45:24,21:40:-82.04,0.00,-97.31	0/1:18:10,8:40:-30.90,0.00,-41.61	./.	0/1:51:18,33:40:-134.94,0.00,-68.15	0/1:36:22,14:40:-52.84,0.00,-90.90	0/1:36:15,21:40:-84.75,0.00,-58.99	0/1:51:36,15:40:-52.88,0.00,-150.21	0/1:31:14,17:40:-68.02,0.00,-55.94	0/1:39:20,19:40:-74.73,0.00,-80.88	0/1:57:18,39:40:-160.49,0.00,-66.34	0/1:29:12,17:40:-68.62,0.00,-47.42	0/1:89:49,40:40:-155.41,0.00,-198.04	0/1:50:22,28:40:-112.45,0.00,-86.69	0/1:40:14,26:40:-106.34,0.00,-53.23	0/1:31:10,21:40:-86.25,0.00,-37.70	0/1:29:17,12:40:-45.83,0.00,-70.21	0/1:18:7,11:40:-44.58,0.00,-27.94	0/1:31:20,11:40:-40.66,0.00,-83.29	0/1:49:23,26:40:-103.63,0.00,-91.55	0/1:37:12,25:40:-102.68,0.00,-45.01	0/1:39:20,19:40:-74.73,0.00,-80.88	0/0:36:36,0:40:-0.00,-10.99,-165.72	./.	./.	0/0:32:32,0:40:-0.00,-9.79,-147.48	0/0:68:68,0:40:0.00,-20.62,-311.60	0/0:26:26,0:40:-0.00,-7.98,-120.13	0/0:24:24,0:40:-0.00,-7.38,-111.01	0/0:14:14,0:40:-0.00,-4.37,-65.42	0/0:15:15,0:40:-0.00,-4.67,-69.98	0/0:14:14,0:40:-0.00,-4.37,-65.42	0/0:21:21,0:40:-0.00,-6.47,-97.33	0/0:16:16,0:40:-0.00,-4.97,-74.54	0/0:17:17,0:40:-0.00,-5.27,-79.10	0/0:16:16,0:40:-0.00,-4.97,-74.54	0/0:14:14,0:40:-0.00,-4.37,-65.42	0/0:26:26,0:40:-0.00,-7.98,-120.13	0/0:13:13,0:40:-0.00,-4.07,-60.86	0/0:24:24,0:40:-0.00,-7.38,-111.01	0/0:18:18,0:40:-0.00,-5.57,-83.66	0/0:32:32,0:40:-0.00,-9.79,-147.48	0/0:31:31,0:40:-0.00,-9.48,-142.92	0/0:32:32,0:40:-0.00,-9.79,-147.48	./.	0/0:17:17,0:40:-0.00,-5.27,-79.10	0/0:15:15,0:40:-0.00,-4.67,-69.98	0/0:10:10,0:38:-0.00,-3.16,-47.18	./.	./.	0/0:20:20,0:40:-0.00,-6.17,-92.77	0/0:25:25,0:40:-0.00,-7.68,-115.57	0/0:20:20,0:40:-0.00,-6.17,-92.77	0/0:18:18,0:40:-0.00,-5.57,-83.66	0/0:20:20,0:40:-0.00,-6.17,-92.77	0/0:17:17,0:40:-0.00,-5.27,-79.10	0/0:23:23,0:40:-0.00,-7.08,-106.45	0/0:12:12,0:40:-0.00,-3.76,-56.30	0/0:21:21,0:40:-0.00,-6.47,-97.33	0/0:21:21,0:40:-0.00,-6.47,-97.33	0/0:37:37,0:40:-0.00,-11.29,-170.28
1049	8200001	4413:28	A	C	0	PASS	NS=59;AF=0.025	GT:DP:AD:GQ:GL	0/0:70:70,0:40:-0.00,-22.19,-329.11	0/0:82:82,0:40:0.00,-25.80,-385.22	0/0:22:22,0:40:-0.00,-7.74,-104.66	0/0:38:38,0:40:-0.00,-12.55,-179.48	0/0:31:31,0:40:-0.00,-10.45,-146.75	0/0:53:53,0:40:-0.00,-17.07,-249.62	0/0:22:22,0:40:-0.00,-7.74,-104.66	./.	0/0:45:45,0:40:-0.00,-14.66,-212.21	0/0:42:42,0:40:-0.00,-13.76,-198.18	0/0:30:30,0:40:-0.00,-10.14,-142.07	0/0:39:39,0:40:-0.00,-12.85,-184.16	0/0:55:55,0:40:-0.00,-17.67,-258.97	0/0:68:68,0:40:0.00,-21.58,-319.76	0/0:32:32,0:40:-0.00,-10.75,-151.42	0/0:71:71,0:40:0.00,-22.49,-333.79	./.	0/0:33:33,0:40:-0.00,-11.05,-156.10	0/0:52:52,0:40:0.00,-16.77,-244.94	0/0:43:43,0:40:-0.00,-14.06,-202.86	0/0:48:48,0:40:-0.00,-15.56,-226.24	0/0:37:37,0:40:-0.00,-12.25,-174.80	0/0:38:38,0:40:-0.00,-12.55,-179.48	0/0:46:46,0:40:-0.00,-14.96,-216.89	./.	0/0:59:59,0:40:-0.00,-18.87,-277.68	0/0:81:81,0:40:0.00,-25.50,-380.55	0/1:74:32,42:40:-173.00,0.00,-128.03	0/0:90:90,0:40:-0.00,-28.21,-422.63	0/0:54:54,0:40:-0.00,-17.37,-254.30	0/0:93:93,0:40:-0.00,-29.11,-436.66	0/0:52:52,0:40:0.00,-16.77,-244.94	0/0:26:26,0:40:-0.00,-8.94,-123.37	0/0:22:22,0:40:-0.00,-7.74,-104.66	0/0:33:33,0:40:-0.00,-11.05,-156.10	0/0:19:19,0:40:-0.00,-6.83,-90.64	0/0:29:29,0:40:-0.00,-9.84,-137.40	0/0:21:21,0:40:-0.00,-7.44,-99.99	0/0:31:31,0:40:-0.00,-10.45,-146.75	0/0:31:31,0:40:-0.00,-10.45,-146.75	0/0:33:33,0:40:-0.00,-11.05,-156.10	0/0:17:17,0:40:-0.00,-6.23,-81.29	0/0:13:13,0:40:-0.00,-5.03,-62.58	0/0:18:18,0:40:-0.00,-6.53,-85.96	./.	0/0:26:26,0:40:-0.00,-8.94,-123.37	0/0:47:47,0:40:-0.00,-15.26,-221.56	0/0:25:25,0:40:-0.00,-8.64,-118.69	0/0:41:41,0:40:-0.00,-13.46,-193.51	0/0:20:20,0:40:-0.00,-7.13,-95.31	./.	./.	0/0:56:56,0:40:-0.00,-17.97,-263.65	0/0:35:35,0:40:-0.00,-11.65,-165.45	0/0:8:8,0:40:-0.00,-3.52,-39.20	0/0:32:32,0:40:-0.00,-10.75,-151.42	0/0:15:15,0:40:-0.00,-5.63,-71.93	0/0:26:26,0:40:-0.00,-8.94,-123.37	0/0:27:27,0:40:-0.00,-9.24,-128.04	0/0:17:17,0:40:-0.00,-6.23,-81.29	0/0:26:26,0:40:-0.00,-8.94,-123.37	0/1:22:11,11:40:-43.70,0.00,-45.49	0/0:29:29,0:40:-0.00,-9.84,-137.40	0/1:26:10,16:40:-65.87,0.00,-39.61	0/0:100:100,0:40:-0.00,-31.22,-469.39
1049	8300001	4413:40	G	A	0	PASS	NS=59;AF=0.195	GT:DP:AD:GQ:GL	0/1:70:37,33:40:-98.68,0.00,-114.83	0/1:82:45,37:40:-109.61,0.00,-140.29	0/1:22:15,7:40:-18.64,0.00,-49.32	0/1:38:21,17:40:-50.17,0.00,-66.31	0/1:31:14,17:40:-52.27,0.00,-42.98	0/1:53:34,19:40:-52.92,0.00,-109.04	0/1:22:16,6:40:-15.00,0.00,-52.95	./.	0/1:45:31,14:40:-37.16,0.00,-100.55	0/1:42:16,26:40:-81.67,0.00,-46.93	0/1:30:18,12:40:-34.40,0.00,-57.81	0/1:39:22,17:40:-49.86,0.00,-69.64	0/1:55:26,29:40:-88.66,0.00,-79.36	0/1:68:31,37:40:-113.82,0.00,-93.62	0/1:32:25,7:40:-15.63,0.00,-82.65	0/1:71:38,33:40:-98.38,0.00,-118.16	./.	0/1:33:7,26:40:-84.38,0.00,-16.93	0/1:52:22,30:40:-93.20,0.00,-65.73	0/1:43:19,24:40:-74.10,0.00,-57.54	0/1:48:19,29:40:-90.77,0.00,-56.03	0/1:37:21,16:40:-46.83,0.00,-66.61	0/1:38:14,24:40:-75.61,0.00,-40.87	0/1:46:21,24:40:-73.50,0.00,-64.20	./.	0/1:59:22,37:40:-116.53,0.00,-63.62	0/0:81:81,0:40:0.00,-24.56,-295.98	0/0:74:74,0:40:0.00,-22.45,-270.54	0/0:90:90,0:40:-0.00,-27.27,-328.69	0/0:54:54,0:40:-0.00,-16.43,-197.86	0/0:93:93,0:40:0.00,-28.17,-339.60	0/0:52:52,0:40:-0.00,-15.83,-190.59	0/0:26:26,0:40:-0.00,-8.01,-96.10	0/0:22:22,0:40:-0.00,-6.80,-81.56	0/0:33:33,0:40:-0.00,-10.11,-121.54	0/0:19:19,0:40:-0.00,-5.90,-70.66	0/0:29:29,0:40:-0.00,-8.91,-107.00	0/0:21:21,0:40:-0.00,-6.50,-77.93	0/0:31:31,0:40:-0.00,-9.51,-114.27	0/0:31:31,0:40:-0.00,-9.51,-114.27	0/0:33:33,0:40:-0.00,-10.11,-121.54	0/0:17:17,0:40:-0.00,-5.30,-63.39	0/0:13:13,0:40:-0.00,-4.09,-48.85	0/0:18:18,0:40:-0.00,-5.60,-67.02	./.	0/0:26:26,0:40:-0.00,-8.01,-96.10	0/0:47:47,0:40:-0.00,-14.33,-172.42	0/0:25:25,0:40:-0.00,-7.71,-92.46	0/0:41:41,0:40:-0.00,-12.52,-150.61	0/0:20:20,0:40:-0.00,-6.20,-74.29	./.	./.	0/0:56:56,0:40:0.00,-17.03,-205.13	0/0:35:35,0:40:-0.00,-10.72,-128.81	0/0:8:8,0:32:-0.00,-2.59,-30.68	0/0:32:32,0:40:-0.00,-9.81,-117.90	0/0:15:15,0:40:-0.00,-4.70,-56.12	0/0:26:26,0:40:-0.00,-8.01,-96.10	0/0:27:27,0:40:-0.00,-8.31,-99.73	0/0:17:17,0:40:-0.00,-5.30,-63.39	0/0:26:26,0:40:-0.00,-8.01,-96.10	0/0:22:22,0:40:-0.00,-6.80,-81.56	0/0:29:29,0:40:-0.00,-8.91,-107.00	0/0:26:26,0:40:-0.00,-8.01,-96.10	0/0:100:100,0:40:0.00,-30.28,-365.04
1050	8400001	4420:13	T	C	0	PASS	NS=59;AF=0.068	GT:DP:AD:GQ:GL	0/0:50:50,0:40:0.00,-16.35,-232.15	0/0:58:58,0:40:0.00,-18.76,-269.10	0/0:43:43,0:40:-0.00,-14.24,-199.81	0/0:59:59,0:40:0.00,-19.06,-273.72	0/0:81:81,0:40:0.00,-25.68,-375.35	0/0:52:52,0:40:-0.00,-16.95,-241.39	0/0:4:4,0:31:-0.00,-2.50,-19.66	0/0:28:28,0:40:-0.00,-9.73,-130.52	0/0:64:64,0:40:-0.00,-20.56,-296.82	0/0:35:35,0:40:-0.00,-11.84,-162.86	0/0:41:41,0:40:-0.00,-13.64,-190.57	0/0:43:43,0:40:-0.00,-14.24,-199.81	0/0:50:50,0:40:0.00,-16.35,-232.15	./.	0/0:49:49,0:40:-0.00,-16.05,-227.53	0/0:59:59,0:40:0.00,-19.06,-273.72	0/0:35:35,0:40:-0.00,-11.84,-162.86	0/0:62:62,0:40:0.00,-19.96,-287.58	0/0:27:27,0:40:-0.00,-9.43,-125.90	0/0:36:36,0:40:-0.00,-12.14,-167.48	0/0:43:43,0:40:-0.00,-14.24,-199.81	0/0:43:43,0:40:-0.00,-14.24,-199.81	0/0:28:28,0:40:-0.00,-9.73,-130.52	0/0:52:52,0:40:-0.00,-16.95,-241.39	0/0:36:36,0:40:-0.00,-12.14,-167.48	./.	0/0:58:58,0:40:0.00,-18.76,-269.10	./.	./.	0/0:48:48,0:40:-0.00,-15.75,-222.91	0/1:69:32,37:40:-148.84,0.00,-126.93	0/0:47:47,0:40:-0.00,-15.45,-218.29	0/0:21:21,0:40:-0.00,-7.62,-98.19	0/0:19:19,0:40:-0.00,-7.02,-88.95	0/0:26:26,0:40:-0.00,-9.13,-121.28	0/0:17:17,0:40:-0.00,-6.42,-79.71	0/0:28:28,0:40:-0.00,-9.73,-130.52	0/0:20:20,0:40:-0.00,-7.32,-93.57	0/0:17:17,0:40:-0.00,-6.42,-79.71	0/0:21:21,0:40:-0.00,-7.62,-98.19	0/0:15:15,0:40:-0.00,-5.81,-70.47	0/0:14:14,0:40:-0.00,-5.51,-65.85	0/0:21:21,0:40:-0.00,-7.62,-98.19	1/1:29:0,29:40:-132.78,-8.85,-0.00	0/0:11:11,0:40:-0.00,-4.61,-52.00	./.	./.	0/0:32:32,0:40:-0.00,-10.93,-149.00	0/0:33:33,0:40:-0.00,-11.23,-153.62	0/0:23:23,0:40:-0.00,-8.22,-107.43	0/0:14:14,0:40:-0.00,-5.51,-65.85	0/0:8:8,0:40:-0.00,-3.71,-38.14	0/0:42:42,0:40:-0.00,-13.94,-195.19	0/0:33:33,0:40:-0.00,-11.23,-153.62	0/0:27:27,0:40:-0.00,-9.43,-125.90	0/0:26:26,0:40:-0.00,-9.13,-121.28	0/0:22:22,0:40:-0.00,-7.92,-102.81	0/1:23:13,10:40:-37.97,0.00,-53.01	1/1:28:0,28:40:-128.16,-8.55,-0.00	0/0:10:10,0:40:-0.00,-4.31,-47.38	1/1:25:0,25:40:-114.30,-7.64,-0.00	0/0:25:25,0:40:-0.00,-8.82,-116.67	0/0:20:20,0:40:-0.00,-7.32,-93.57	0/0:20:20,0:40:-0.00,-7.32,-93.57	0/0:59:59,0:40:0.00,-19.06,-273.72
1051	8500001	4428:8	T	C	0	PASS	NS=63;AF=0.103	GT:DP:AD:GQ:GL	0/0:17:17,0:40:-0.00,-5.87,-74.53	0/0:15:15,0:40:-0.00,-5.26,-65.91	0/0:16:16,0:40:-0.00,-5.57,-70.22	0/0:15:15,0:40:-0.00,-5.26,-65.91	0/0:14:14,0:40:-0.00,-4.96,-61.60	0/0:15:15,0:40:-0.00,-5.26,-65.91	0/0:14:14,0:40:-0.00,-4.96,-61.60	0/0:13:13,0:40:-0.00,-4.66,-57.29	0/0:12:12,0:40:-0.00,-4.36,-52.98	0/0:6:6,0:32:-0.00,-2.56,-27.12	0/0:6:6,0:32:-0.00,-2.56,-27.12	0/0:15:15,0:40:-0.00,-5.26,-65.91	0/0:9:9,0:40:-0.00,-3.46,-40.05	0/0:19:19,0:40:-0.00,-6.47,-83.15	0/0:16:16,0:40:-0.00,-5.57,-70.22	0/0:8:8,0:38:-0.00,-3.16,-35.74	0/0:20:20,0:40:-0.00,-6.77,-87.46	0/0:12:12,0:40:-0.00,-4.36,-52.98	0/0:22:22,0:40:-0.00,-7.37,-96.08	0/0:12:12,0:40:-0.00,-4.36,-52.98	0/0:15:15,0:40:-0.00,-5.26,-65.91	0/0:13:13,0:40:-0.00,-4.66,-57.29	0/0:9:9,0:40:-0.00,-3.46,-40.05	0/0:17:17,0:40:-0.00,-5.87,-74.53	0/0:8:8,0:38:-0.00,-3.16,-35.74	0/0:6:6,0:32:-0.00,-2.56,-27.12	0/0:29:29,0:40:-0.00,-9.48,-126.24	0/0:28:28,0:40:-0.00,-9.18,-121.93	0/0:19:19,0:40:-0.00,-6.47,-83.15	0/0:23:23,0:40:-0.00,-7.67,-100.39	0/1:11:3,8:40:-30.42,-0.00,-10.13	0/0:9:9,0:40:-0.00,-3.46,-40.05	0/0:17:17,0:40:-0.00,-5.87,-74.53	0/0:20:20,0:40:-0.00,-6.77,-87.46	0/1:22:13,9:40:-31.41,0.00,-49.92	0/1:28:14,14:40:-51.16,0.00,-52.42	0/0:20:20,0:40:-0.00,-6.77,-87.46	0/0:9:9,0:40:-0.00,-3.46,-40.05	0/0:12:12,0:40:-0.00,-4.36,-52.98	0/0:22:22,0:40:-0.00,-7.37,-96.08	0/0:9:9,0:40:-0.00,-3.46,-40.05	0/1:13:4,9:40:-34.12,-0.00,-13.84	0/1:24:11,13:40:-48.05,0.00,-40.70	0/0:13:13,0:40:-0.00,-4.66,-57.29	0/1:15:12,3:40:-7.66,-0.00,-47.72	0/1:22:17,5:40:-14.18,-0.00,-67.16	0/0:24:24,0:40:-0.00,-7.97,-104.70	0/1:16:5,11:40:-41.84,0.00,-17.25	0/0:24:24,0:40:-0.00,-7.97,-104.70	0/1:23:11,12:40:-44.04,0.00,-41.00	0/0:11:11,0:40:-0.00,-4.06,-48.67	0/0:9:9,0:40:-0.00,-3.46,-40.05	1/1:35:0,35:40:-149.57,-10.02,-0.00	1/1:13:0,13:40:-54.76,-3.40,-0.00	0/0:17:17,0:40:-0.00,-5.87,-74.53	0/0:21:21,0:40:-0.00,-7.07,-91.77	0/0:11:11,0:40:-0.00,-4.06,-48.67	0/0:21:21,0:40:-0.00,-7.07,-91.77	0/0:20:20,0:40:-0.00,-6.77,-87.46	./.	0/0:13:13,0:40:-0.00,-4.66,-57.29	./.	0/0:12:12,0:40:-0.00,-4.36,-52.98	0/0:13:13,0:40:-0.00,-4.66,-57.29	0/0:28:28,0:40:-0.00,-9.18,-121.93
1052	8600001	4440:59	G	T	0	PASS	NS=60;AF=0.092	GT:DP:AD:GQ:GL	0/0:53:53,0:40:0.00,-17.10,-243.86	0/0:51:51,0:40:0.00,-16.50,-234.70	0/0:22:22,0:40:-0.00,-7.77,-101.85	0/0:62:62,0:40:0.00,-19.81,-285.09	./.	0/0:35:35,0:40:-0.00,-11.68,-161.40	./.	0/0:17:17,0:40:-0.00,-6.26,-78.95	0/0:62:62,0:40:0.00,-19.81,-285.09	0/0:44:44,0:40:-0.00,-14.39,-202.63	0/0:31:31,0:40:-0.00,-10.48,-143.08	0/0:63:63,0:40:0.00,-20.11,-289.67	0/0:32:32,0:40:-0.00,-10.78,-147.66	0/0:45:45,0:40:-0.00,-14.69,-207.21	0/0:25:25,0:40:-0.00,-8.67,-115.59	0/0:32:32,0:40:-0.00,-10.78,-147.66	0/0:31:31,0:40:-0.00,-10.48,-143.08	0/0:25:25,0:40:-0.00,-8.67,-115.59	0/0:11:11,0:40:-0.00,-4.46,-51.46	0/0:12:12,0:40:-0.00,-4.76,-56.04	0/0:13:13,0:40:-0.00,-5.06,-60.62	0/0:23:23,0:40:-0.00,-8.07,-106.43	0/0:18:18,0:40:-0.00,-6.56,-83.53	0/0:34:34,0:40:-0.00,-11.38,-156.82	0/0:26:26,0:40:-0.00,-8.97,-120.17	0/0:28:28,0:40:-0.00,-9.57,-129.34	0/0:58:58,0:40:0.00,-18.60,-266.76	./.	./.	0/0:36:36,0:40:-0.00,-11.98,-165.98	0/0:72:72,0:40:-0.00,-22.82,-330.90	0/0:19:19,0:40:-0.00,-6.86,-88.11	0/0:23:23,0:40:-0.00,-8.07,-106.43	0/0:23:23,0:40:-0.00,-8.07,-106.43	0/0:33:33,0:40:-0.00,-11.08,-152.24	0/0:19:19,0:40:-0.00,-6.86,-88.11	0/0:31:31,0:40:-0.00,-10.48,-143.08	0/1:26:14,12:40:-46.00,0.00,-56.23	0/0:31:31,0:40:-0.00,-10.48,-143.08	0/0:18:18,0:40:-0.00,-6.56,-83.53	0/0:25:25,0:40:-0.00,-8.67,-115.59	0/0:32:32,0:40:-0.00,-10.78,-147.66	0/0:24:24,0:40:-0.00,-8.37,-111.01	0/0:31:31,0:40:-0.00,-10.48,-143.08	0/0:18:18,0:40:-0.00,-6.56,-83.53	0/0:48:48,0:40:-0.00,-15.59,-220.95	0/0:35:35,0:40:-0.00,-11.68,-161.40	0/0:31:31,0:40:-0.00,-10.48,-143.08	0/0:45:45,0:40:-0.00,-14.69,-207.21	./.	0/0:11:11,0:40:-0.00,-4.46,-51.46	0/0:10:10,0:40:-0.00,-4.15,-46.88	0/1:46:24,22:40:-85.79,0.00,-96.02	1/1:18:0,18:40:-81.39,-5.49,-0.00	1/1:17:0,17:40:-76.81,-5.19,-0.00	1/1:25:0,25:40:-113.45,-7.60,-0.00	1/1:30:0,30:40:-136.36,-9.10,-0.00	0/0:19:19,0:40:-0.00,-6.86,-88.11	0/1:17:6,11:40:-44.13,0.00,-22.29	0/0:21:21,0:40:-0.00,-7.47,-97.27	0/0:22:22,0:40:-0.00,-7.77,-101.85	0/0:30:30,0:40:-0.00,-10.18,-138.50	0/0:41:41,0:40:-0.00,-13.49,-188.89	0/0:17:17,0:40:-0.00,-6.26,-78.95	0/0:48:48,0:40:-0.00,-15.59,-220.95
1053	8700001	4442:7	G	A	0	PASS	NS=63;AF=0.206	GT:DP:AD:GQ:GL	0/1:27:13,14:40:-54.50,0.00,-51.62	0/1:48:18,30:40:-119.95,0.00,-67.73	0/1:54:29,25:40:-95.72,0.00,-115.26	0/1:27:13,14:40:-54.50,0.00,-51.62	0/1:39:18,21:40:-82.29,0.00,-70.44	0/1:29:6,23:40:-94.27,0.00,-19.62	0/1:19:13,6:40:-21.03,0.00,-54.03	0/1:36:22,14:40:-51.79,0.00,-89.28	0/1:28:14,14:40:-54.20,0.00,-55.80	0/1:27:16,11:40:-41.05,0.00,-65.08	0/1:25:11,14:40:-55.11,0.00,-43.25	0/1:43:30,13:40:-45.20,0.00,-123.06	0/1:32:16,16:40:-61.97,0.00,-63.57	0/1:39:26,13:40:-46.41,0.00,-106.32	0/1:32:21,11:40:-39.54,0.00,-86.00	0/1:52:28,24:40:-91.83,0.00,-111.38	0/1:35:18,17:40:-65.55,0.00,-71.64	0/1:21:13,8:40:-29.40,0.00,-53.43	0/1:8:5,3:40:-10.88,-0.00,-21.45	0/1:42:25,17:40:-63.45,0.00,-100.93	0/1:26:11,15:40:-59.29,0.00,-42.95	0/1:18:6,12:40:-48.24,0.00,-22.93	0/1:16:10,6:40:-21.93,0.00,-41.47	0/1:27:15,12:40:-45.53,0.00,-60.59	0/1:34:18,16:40:-61.37,0.00,-71.94	0/1:36:16,20:40:-78.71,0.00,-62.37	0/0:23:23,0:40:-0.00,-7.09,-104.77	0/0:34:34,0:40:-0.00,-10.40,-154.12	0/0:50:50,0:40:-0.00,-15.22,-225.89	0/0:36:36,0:40:-0.00,-11.01,-163.09	0/0:52:52,0:40:-0.00,-15.82,-234.86	0/0:12:12,0:40:-0.00,-3.78,-55.43	0/0:16:16,0:40:-0.00,-4.99,-73.37	0/0:13:13,0:40:-0.00,-4.08,-59.92	0/0:17:17,0:40:-0.00,-5.29,-77.86	0/0:10:10,0:38:-0.00,-3.18,-46.46	0/0:17:17,0:40:-0.00,-5.29,-77.86	0/0:8:8,0:32:-0.00,-2.58,-37.49	0/0:11:11,0:40:-0.00,-3.48,-50.94	0/0:8:8,0:32:-0.00,-2.58,-37.49	0/0:15:15,0:40:-0.00,-4.68,-68.89	0/0:7:7,0:29:-0.00,-2.28,-33.00	0/0:14:14,0:40:-0.00,-4.38,-64.40	0/0:17:17,0:40:-0.00,-5.29,-77.86	0/0:17:17,0:40:-0.00,-5.29,-77.86	0/0:33:33,0:40:-0.00,-10.10,-149.63	0/0:36:36,0:40:-0.00,-11.01,-163.09	0/0:18:18,0:40:-0.00,-5.59,-82.34	0/0:21:21,0:40:-0.00,-6.49,-95.80	0/0:21:21,0:40:-0.00,-6.49,-95.80	0/0:16:16,0:40:-0.00,-4.99,-73.37	0/0:5:5,0:22:-0.01,-1.68,-24.04	./.	./.	0/0:14:14,0:40:-0.00,-4.38,-64.40	0/0:15:15,0:40:-0.00,-4.68,-68.89	0/0:15:15,0:40:-0.00,-4.68,-68.89	0/0:6:6,0:25:-0.00,-1.98,-28.52	0/0:10:10,0:38:-0.00,-3.18,-46.46	0/0:4:4,0:19:-0.02,-1.39,-19.56	0/0:8:8,0:32:-0.00,-2.58,-37.49	0/0:6:6,0:25:-0.00,-1.98,-28.52	0/0:22:22,0:40:-0.00,-6.79,-100.29	0/0:8:8,0:32:-0.00,-2.58,-37.49	0/0:54:54,0:40:0.00,-16.42,-243.83
1053	8800001	4442:20	G	A	0	PASS	NS=63;AF=0.095	GT:DP:AD:GQ:GL	0/0:27:27,0:40:-0.00,-8.75,-122.85	0/0:48:48,0:40:-0.00,-15.08,-217.05	0/0:54:54,0:40:0.00,-16.88,-243.96	0/0:27:27,0:40:-0.00,-8.75,-122.85	0/0:39:39,0:40:-0.00,-12.37,-176.68	0/0:29:29,0:40:-0.00,-9.36,-131.82	0/0:19:19,0:40:-0.00,-6.35,-86.96	0/0:36:36,0:40:-0.00,-11.46,-163.22	0/0:28:28,0:40:-0.00,-9.06,-127.33	0/0:27:27,0:40:-0.00,-8.75,-122.85	0/0:25:25,0:40:-0.00,-8.15,-113.88	0/0:43:43,0:40:-0.00,-13.57,-194.62	0/0:32:32,0:40:-0.00,-10.26,-145.28	0/0:39:39,0:40:-0.00,-12.37,-176.68	0/1:32:11,21:40:-83.94,0.00,-40.82	0/1:52:24,28:40:-109.32,0.00,-93.11	0/1:35:17,18:40:-69.58,0.00,-66.83	0/1:21:8,13:40:-51.37,0.00,-30.67	0/1:8:3,5:40:-19.39,-0.00,-12.16	0/1:42:17,25:40:-98.87,0.00,-64.72	0/1:26:15,11:40:-40.89,0.00,-60.57	0/1:18:12,6:40:-20.87,0.00,-49.52	0/1:16:6,10:40:-39.41,0.00,-23.21	0/1:27:12,15:40:-58.53,0.00,-46.81	0/1:34:16,18:40:-69.88,0.00,-62.64	0/1:36:20,16:40:-60.31,0.00,-79.98	0/0:23:23,0:40:-0.00,-7.55,-104.91	0/0:34:34,0:40:-0.00,-10.86,-154.25	0/0:50:50,0:40:-0.00,-15.68,-226.02	0/0:36:36,0:40:-0.00,-11.46,-163.22	0/0:52:52,0:40:0.00,-16.28,-234.99	0/0:12:12,0:40:-0.00,-4.24,-55.56	0/0:16:16,0:40:-0.00,-5.44,-73.51	0/0:13:13,0:40:-0.00,-4.54,-60.05	0/0:17:17,0:40:-0.00,-5.74,-77.99	0/0:10:10,0:40:-0.00,-3.64,-46.59	0/0:17:17,0:40:-0.00,-5.74,-77.99	0/0:8:8,0:37:-0.00,-3.04,-37.62	0/0:11:11,0:40:-0.00,-3.94,-51.08	0/0:8:8,0:37:-0.00,-3.04,-37.62	0/0:15:15,0:40:-0.00,-5.14,-69.02	0/0:7:7,0:34:-0.00,-2.73,-33.13	0/0:14:14,0:40:-0.00,-4.84,-64.53	0/0:17:17,0:40:-0.00,-5.74,-77.99	0/0:17:17,0:40:-0.00,-5.74,-77.99	0/0:33:33,0:40:-0.00,-10.56,-149.76	0/0:36:36,0:40:-0.00,-11.46,-163.22	0/0:18:18,0:40:-0.00,-6.04,-82.48	0/0:21:21,0:40:-0.00,-6.95,-95.93	0/0:21:21,0:40:-0.00,-6.95,-95.93	0/0:16:16,0:40:-0.00,-5.44,-73.51	0/0:5:5,0:27:-0.00,-2.13,-24.17	./.	./.	0/0:14:14,0:40:-0.00,-4.84,-64.53	0/0:15:15,0:40:-0.00,-5.14,-69.02	0/0:15:15,0:40:-0.00,-5.14,-69.02	0/0:6:6,0:30:-0.00,-2.43,-28.65	0/0:10:10,0:40:-0.00,-3.64,-46.59	0/0:4:4,0:24:-0.01,-1.84,-19.68	0/0:8:8,0:37:-0.00,-3.04,-37.62	0/0:6:6,0:30:-0.00,-2.43,-28.65	0/0:22:22,0:40:-0.00,-7.25,-100.42	0/0:8:8,0:37:-0.00,-3.04,-37.62	0/0:54:54,0:40:0.00,-16.88,-243.96
1054	8900001	4450:17	C	T	0	PASS	NS=59;AF=0.042	GT:DP:AD:GQ:GL	0/0:26:26,0:40:-0.00,-8.96,-117.11	0/0:29:29,0:40:-0.00,-9.86,-130.45	0/0:17:17,0:40:-0.00,-6.25,-77.09	0/0:22:22,0:40:-0.00,-7.76,-99.32	0/0:23:23,0:40:-0.00,-8.06,-103.77	0/0:11:11,0:40:-0.00,-4.44,-50.41	0/0:7:7,0:39:-0.00,-3.24,-32.62	0/0:10:10,0:40:-0.00,-4.14,-45.96	0/0:11:11,0:40:-0.00,-4.44,-50.41	0/0:11:11,0:40:-0.00,-4.44,-50.41	0/0:10:10,0:40:-0.00,-4.14,-45.96	0/0:7:7,0:39:-0.00,-3.24,-32.62	0/0:25:25,0:40:-0.00,-8.66,-112.67	0/0:17:17,0:40:-0.00,-6.25,-77.09	0/0:21:21,0:40:-0.00,-7.45,-94.88	0/0:37:37,0:40:-0.00,-12.27,-166.03	0/0:18:18,0:40:-0.00,-6.55,-81.54	0/0:6:6,0:36:-0.00,-2.94,-28.17	0/0:20:20,0:40:-0.00,-7.15,-90.43	0/0:27:27,0:40:-0.00,-9.26,-121.56	0/0:22:22,0:40:-0.00,-7.76,-99.32	0/0:24:24,0:40:-0.00,-8.36,-108.22	0/0:20:20,0:40:-0.00,-7.15,-90.43	0/0:25:25,0:40:-0.00,-8.66,-112.67	0/0:13:13,0:40:-0.00,-5.05,-59.30	0/0:39:39,0:40:-0.00,-12.87,-174.93	0/0:68:68,0:40:-0.00,-21.60,-303.89	./.	./.	0/0:20:20,0:40:-0.00,-7.15,-90.43	0/0:39:39,0:40:-0.00,-12.87,-174.93	0/0:26:26,0:40:-0.00,-8.96,-117.11	0/0:17:17,0:40:-0.00,-6.25,-77.09	0/0:18:18,0:40:-0.00,-6.55,-81.54	0/0:15:15,0:40:-0.00,-5.65,-68.19	0/0:16:16,0:40:-0.00,-5.95,-72.64	0/0:40:40,0:40:-0.00,-13.17,-179.37	0/0:26:26,0:40:-0.00,-8.96,-117.11	0/0:30:30,0:40:-0.00,-10.16,-134.90	0/1:18:11,7:40:-24.58,0.00,-43.86	0/0:22:22,0:40:-0.00,-7.76,-99.32	0/0:23:23,0:40:-0.00,-8.06,-103.77	0/0:16:16,0:40:-0.00,-5.95,-72.64	0/0:14:14,0:40:-0.00,-5.35,-63.75	0/0:18:18,0:40:-0.00,-6.55,-81.54	./.	0/0:47:47,0:40:-0.00,-15.28,-210.50	0/0:29:29,0:40:-0.00,-9.86,-130.45	./.	0/0:25:25,0:40:-0.00,-8.66,-112.67	./.	./.	0/0:35:35,0:40:-0.00,-11.67,-157.14	0/0:30:30,0:40:-0.00,-10.16,-134.90	0/0:21:21,0:40:-0.00,-7.45,-94.88	0/0:21:21,0:40:-0.00,-7.45,-94.88	0/0:8:8,0:40:-0.00,-3.54,-37.06	1/1:19:0,19:40:-83.01,-5.36,-0.00	0/0:21:21,0:40:-0.00,-7.45,-94.88	0/1:23:15,8:40:-27.52,0.00,-60.14	0/1:9:5,4:40:-13.95,-0.00,-19.88	0/0:8:8,0:40:-0.00,-3.54,-37.06	0/0:24:24,0:40:-0.00,-8.36,-108.22	0/0:22:22,0:40:-0.00,-7.76,-99.32	0/0:84:84,0:40:-0.00,-26.42,-375.05
1054	9000001	4450:53	A	G	0	PASS	NS=59;AF=0.492	GT:DP:AD:GQ:GL	0/0:26:26,0:40:-0.00,-8.43,-88.53	0/0:29:29,0:40:-0.00,-9.33,-98.74	0/0:17:17,0:40:-0.00,-5.72,-57.88	0/0:22:22,0:40:-0.00,-7.23,-74.91	0/0:23:23,0:40:-0.00,-7.53,-78.31	0/0:11:11,0:40:-0.00,-3.92,-37.45	0/0:7:7,0:33:-0.00,-2.71,-23.83	0/0:10:10,0:40:-0.00,-3.62,-34.04	0/0:11:11,0:40:-0.00,-3.92,-37.45	0/0:11:11,0:40:-0.00,-3.92,-37.45	0/0:10:10,0:40:-0.00,-3.62,-34.04	0/0:7:7,0:33:-0.00,-2.71,-23.83	0/0:25:25,0:40:-0.00,-8.13,-85.12	0/0:17:17,0:40:-0.00,-5.72,-57.88	0/0:21:21,0:40:-0.00,-6.93,-71.50	0/0:37:37,0:40:-0.00,-11.74,-125.99	0/0:18:18,0:40:-0.00,-6.02,-61.29	0/0:6:6,0:30:-0.00,-2.41,-20.42	0/0:20:20,0:40:-0.00,-6.63,-68.10	0/0:27:27,0:40:-0.00,-8.73,-91.93	0/0:22:22,0:40:-0.00,-7.23,-74.91	0/0:24:24,0:40:-0.00,-7.83,-81.72	0/0:20:20,0:40:-0.00,-6.63,-68.10	0/0:25:25,0:40:-0.00,-8.13,-85.12	0/0:13:13,0:40:-0.00,-4.52,-44.26	0/0:39:39,0:40:-0.00,-12.34,-132.80	1/1:68:0,68:40:-231.57,-21.08,0.00	./.	./.	1/1:20:0,20:40:-68.11,-6.63,-0.00	1/1:39:0,39:40:-132.81,-12.35,-0.00	1/1:26:0,26:40:-88.55,-8.44,-0.00	1/1:17:0,17:40:-57.90,-5.73,-0.00	1/1:18:0,18:40:-61.30,-6.03,-0.00	1/1:15:0,15:40:-51.09,-5.13,-0.00	1/1:16:0,16:40:-54.49,-5.43,-0.00	0/0:40:40,0:40:-0.00,-12.64,-136.20	1/1:26:0,26:40:-88.55,-8.44,-0.00	1/1:30:0,30:40:-102.17,-9.64,-0.00	1/1:18:0,18:40:-61.30,-6.03,-0.00	1/1:22:0,22:40:-74.92,-7.24,-0.00	1/1:23:0,23:40:-78.33,-7.54,-0.00	1/1:16:0,16:40:-54.49,-5.43,-0.00	0/1:14:11,3:40:-5.40,-0.00,-32.63	1/1:18:0,17:40:-57.90,-5.73,-0.00	./.	1/1:47:0,47:40:-160.06,-14.76,-0.00	1/1:29:0,29:40:-98.76,-9.34,-0.00	./.	1/1:25:0,25:40:-85.14,-8.14,-0.00	./.	./.	0/1:35:13,22:40:-63.78,0.00,-33.12	0/1:30:17,13:40:-34.63,0.00,-48.25	0/1:21:12,9:40:-23.72,0.00,-33.93	0/1:21:12,9:40:-23.72,0.00,-33.93	0/1:8:4,4:40:-10.61,-0.00,-10.60	1/1:19:0,19:40:-64.71,-6.33,-0.00	1/1:21:0,21:40:-71.52,-6.93,-0.00	1/1:23:0,23:40:-78.33,-7.54,-0.00	1/1:9:0,9:40:-30.66,-3.32,-0.00	1/1:8:0,8:37:-27.25,-3.02,-0.00	1/1:24:0,24:40:-81.74,-7.84,-0.00	1/1:22:0,22:40:-74.92,-7.24,-0.00	1/1:84:0,84:40:-286.05,-25.89,0.00
1055	9100001	4453:13	C	T	0	PASS	NS=61;AF=0.205	GT:DP:AD:GQ:GL	0/1:41:34,7:40:-18.15,0.00,-137.90	0/1:29:20,9:40:-30.51,0.00,-80.24	0/1:31:16,15:40:-56.17,0.00,-62.13	0/1:37:19,18:40:-67.49,0.00,-73.46	./.	0/1:34:16,18:40:-68.39,0.00,-61.23	0/1:14:12,2:40:-4.39,-0.00,-49.75	0/1:25:11,14:40:-53.60,0.00,-42.06	0/1:42:31,11:40:-35.35,0.00,-124.47	0/1:23:10,13:40:-49.82,0.00,-38.29	0/1:49:35,14:40:-46.37,0.00,-139.86	0/1:47:24,23:40:-86.36,0.00,-92.33	0/1:34:22,12:40:-42.14,0.00,-87.49	0/1:29:16,13:40:-48.02,0.00,-62.74	0/1:42:16,26:40:-100.99,0.00,-58.82	0/1:23:17,6:40:-19.19,0.00,-68.92	0/1:35:21,14:40:-50.59,0.00,-82.81	0/1:22:8,14:40:-54.50,0.00,-29.83	0/1:26:14,12:40:-44.54,0.00,-54.89	0/1:31:10,21:40:-82.42,0.00,-35.88	0/1:9:7,2:40:-5.90,-0.00,-29.37	0/1:14:9,5:40:-17.52,0.00,-36.62	0/1:21:11,10:40:-37.30,0.00,-43.26	0/1:22:12,10:40:-37.00,0.00,-47.34	0/1:20:12,8:40:-28.85,0.00,-47.94	0/1:26:12,14:40:-53.30,0.00,-46.14	0/0:33:33,0:40:-0.00,-10.08,-146.01	0/0:27:27,0:40:-0.00,-8.27,-119.75	0/0:39:39,0:40:-0.00,-11.88,-172.26	0/0:20:20,0:40:-0.00,-6.16,-89.11	./.	0/0:9:9,0:35:-0.00,-2.85,-40.98	0/0:6:6,0:25:-0.00,-1.95,-27.85	0/0:4:4,0:18:-0.02,-1.37,-19.11	0/0:6:6,0:25:-0.00,-1.95,-27.85	0/0:7:7,0:28:-0.00,-2.25,-32.23	0/0:9:9,0:35:-0.00,-2.85,-40.98	0/0:7:7,0:28:-0.00,-2.25,-32.23	0/0:6:6,0:25:-0.00,-1.95,-27.85	0/0:10:10,0:38:-0.00,-3.15,-45.35	0/0:7:7,0:28:-0.00,-2.25,-32.23	./.	0/0:11:11,0:40:-0.00,-3.46,-49.73	0/0:8:8,0:32:-0.00,-2.55,-36.60	0/0:9:9,0:35:-0.00,-2.85,-40.98	0/0:21:21,0:40:-0.00,-6.47,-93.49	0/0:11:11,0:40:-0.00,-3.46,-49.73	0/0:14:14,0:40:-0.00,-4.36,-62.86	0/0:22:22,0:40:-0.00,-6.77,-97.87	0/0:11:11,0:40:-0.00,-3.46,-49.73	0/0:5:5,0:22:-0.01,-1.66,-23.48	0/0:4:4,0:18:-0.02,-1.37,-19.11	0/0:19:19,0:40:-0.00,-5.86,-84.74	0/0:15:15,0:40:-0.00,-4.66,-67.23	./.	0/0:15:15,0:40:-0.00,-4.66,-67.23	0/0:4:4,0:18:-0.02,-1.37,-19.11	0/0:11:11,0:40:-0.00,-3.46,-49.73	0/0:7:7,0:28:-0.00,-2.25,-32.23	0/0:10:10,0:38:-0.00,-3.15,-45.35	0/0:9:9,0:35:-0.00,-2.85,-40.98	0/0:4:4,0:18:-0.02,-1.37,-19.11	0/0:10:10,0:38:-0.00,-3.15,-45.35	0/0:9:9,0:35:-0.00,-2.85,-40.98	0/0:44:44,0:40:-0.00,-13.39,-194.14
1056	9200001	4516:15	T	A	0	PASS	NS=64;AF=0.047	GT:DP:AD:GQ:GL	0/0:6:6,0:35:-0.00,-2.87,-26.48	0/0:14:14,0:40:-0.00,-5.28,-59.81	0/0:14:14,0:40:-0.00,-5.28,-59.81	0/0:22:22,0:40:-0.00,-7.69,-93.14	0/0:26:26,0:40:-0.00,-8.89,-109.80	0/0:7:7,0:38:-0.00,-3.17,-30.65	0/0:9:9,0:40:-0.00,-3.78,-38.98	0/0:14:14,0:40:-0.00,-5.28,-59.81	0/0:14:14,0:40:-0.00,-5.28,-59.81	0/0:13:13,0:40:-0.00,-4.98,-55.64	0/0:20:20,0:40:-0.00,-7.09,-84.80	0/0:17:17,0:40:-0.00,-6.18,-72.31	0/0:8:8,0:40:-0.00,-3.48,-34.81	0/0:5:5,0:32:-0.00,-2.57,-22.31	0/0:19:19,0:40:-0.00,-6.79,-80.64	0/0:8:8,0:40:-0.00,-3.48,-34.81	0/0:15:15,0:40:-0.00,-5.58,-63.97	0/0:17:17,0:40:-0.00,-6.18,-72.31	0/0:11:11,0:40:-0.00,-4.38,-47.31	0/0:10:10,0:40:-0.00,-4.08,-43.14	0/0:5:5,0:32:-0.00,-2.57,-22.31	0/0:6:6,0:35:-0.00,-2.87,-26.48	0/0:9:9,0:40:-0.00,-3.78,-38.98	0/0:15:15,0:40:-0.00,-5.58,-63.97	0/0:13:13,0:40:-0.00,-4.98,-55.64	0/0:9:9,0:40:-0.00,-3.78,-38.98	0/0:4:4,0:29:-0.00,-2.27,-18.15	0/0:6:6,0:35:-0.00,-2.87,-26.48	0/0:22:22,0:40:-0.00,-7.69,-93.14	0/0:20:20,0:40:-0.00,-7.09,-84.80	0/0:12:12,0:40:-0.00,-4.68,-51.48	0/0:8:8,0:40:-0.00,-3.48,-34.81	0/0:13:13,0:40:-0.00,-4.98,-55.64	0/0:7:7,0:38:-0.00,-3.17,-30.65	0/0:14:14,0:40:-0.00,-5.28,-59.81	./.	0/0:11:11,0:40:-0.00,-4.38,-47.31	0/0:6:6,0:35:-0.00,-2.87,-26.48	0/0:10:10,0:40:-0.00,-4.08,-43.14	0/0:5:5,0:32:-0.00,-2.57,-22.31	0/0:9:9,0:40:-0.00,-3.78,-38.98	0/0:8:8,0:40:-0.00,-3.48,-34.81	0/0:16:16,0:40:-0.00,-5.88,-68.14	0/0:5:5,0:32:-0.00,-2.57,-22.31	0/0:10:10,0:40:-0.00,-4.08,-43.14	0/0:32:32,0:40:-0.00,-10.70,-134.80	0/0:21:21,0:40:-0.00,-7.39,-88.97	0/0:5:5,0:32:-0.00,-2.57,-22.31	0/0:4:4,0:29:-0.00,-2.27,-18.15	0/0:9:9,0:40:-0.00,-3.78,-38.98	0/0:3:3,0:25:-0.00,-1.97,-13.99	0/0:4:4,0:29:-0.00,-2.27,-18.15	0/0:21:21,0:40:-0.00,-7.39,-88.97	0/0:14:14,0:40:-0.00,-5.28,-59.81	0/0:14:14,0:40:-0.00,-5.28,-59.81	0/0:6:6,0:35:-0.00,-2.87,-26.48	0/0:12:12,0:40:-0.00,-4.68,-51.48	1/1:8:0,8:26:-31.85,-2.00,-0.00	0/1:13:9,4:40:-11.68,-0.00,-34.00	0/0:3:3,0:25:-0.00,-1.97,-13.99	0/0:6:6,0:35:-0.00,-2.87,-26.48	0/0:8:8,0:40:-0.00,-3.48,-34.81	0/1:7:4,3:40:-9.32,-0.00,-14.97	0/1:11:5,6:40:-20.62,0.00,-17.94	0/1:20:6,14:40:-51.24,0.00,-19.39
1056	9300001	4516:29	C	T	0	PASS	NS=64;AF=0.258	GT:DP:AD:GQ:GL	0/0:6:6,0:29:-0.00,-2.34,-25.56	0/0:14:14,0:40:-0.00,-4.74,-58.88	0/0:14:14,0:40:-0.00,-4.74,-58.88	0/0:22:22,0:40:-0.00,-7.15,-92.21	0/0:26:26,0:40:-0.00,-8.36,-108.88	0/0:7:7,0:33:-0.00,-2.64,-29.72	0/0:9:9,0:39:-0.00,-3.24,-38.05	0/0:14:14,0:40:-0.00,-4.74,-58.88	0/0:14:14,0:40:-0.00,-4.74,-58.88	0/0:13:13,0:40:-0.00,-4.44,-54.72	0/0:20:20,0:40:-0.00,-6.55,-83.88	0/0:17:17,0:40:-0.00,-5.65,-71.38	0/0:8:8,0:36:-0.00,-2.94,-33.89	0/0:5:5,0:26:-0.00,-2.04,-21.39	0/0:19:19,0:40:-0.00,-6.25,-79.71	0/0:8:8,0:36:-0.00,-2.94,-33.89	0/0:15:15,0:40:-0.00,-5.04,-63.05	0/0:17:17,0:40:-0.00,-5.65,-71.38	0/0:11:11,0:40:-0.00,-3.84,-46.38	0/0:10:10,0:40:-0.00,-3.54,-42.22	0/0:5:5,0:26:-0.00,-2.04,-21.39	0/0:6:6,0:29:-0.00,-2.34,-25.56	0/0:9:9,0:39:-0.00,-3.24,-38.05	0/0:15:15,0:40:-0.00,-5.04,-63.05	0/0:13:13,0:40:-0.00,-4.44,-54.72	0/0:9:9,0:39:-0.00,-3.24,-38.05	1/1:4:0,4:17:-16.14,-1.21,-0.03	0/0:6:6,0:29:-0.00,-2.34,-25.56	0/1:22:9,13:40:-47.01,0.00,-30.90	1/1:20:0,20:40:-82.77,-5.99,-0.00	0/0:12:12,0:40:-0.00,-4.14,-50.55	0/0:8:8,0:36:-0.00,-2.94,-33.89	0/1:13:7,6:40:-20.55,0.00,-25.28	0/1:7:5,2:40:-5.70,-0.00,-18.75	0/1:14:8,6:40:-20.25,0.00,-29.14	./.	0/0:11:11,0:40:-0.00,-3.84,-46.38	0/0:6:6,0:29:-0.00,-2.34,-25.56	0/0:10:10,0:40:-0.00,-3.54,-42.22	1/1:5:0,5:20:-20.29,-1.49,-0.01	0/0:9:9,0:39:-0.00,-3.24,-38.05	0/0:8:8,0:36:-0.00,-2.94,-33.89	0/0:16:16,0:40:-0.00,-5.35,-67.21	1/1:5:0,5:20:-20.29,-1.49,-0.01	0/1:10:5,5:40:-17.29,0.00,-17.85	1/1:32:0,32:40:-132.76,-9.61,-0.00	1/1:21:0,21:40:-86.93,-6.29,-0.00	1/1:5:0,5:20:-20.29,-1.49,-0.01	1/1:4:0,4:17:-16.14,-1.21,-0.03	0/0:9:9,0:39:-0.00,-3.24,-38.05	0/0:3:3,0:19:-0.02,-1.45,-13.07	0/0:4:4,0:23:-0.01,-1.74,-17.23	1/1:21:0,21:40:-86.93,-6.29,-0.00	1/1:14:0,14:40:-57.77,-4.19,-0.00	0/0:14:14,0:40:-0.00,-4.74,-58.88	0/0:6:6,0:29:-0.00,-2.34,-25.56	0/0:12:12,0:40:-0.00,-4.14,-50.55	0/0:8:8,0:36:-0.00,-2.94,-33.89	0/1:13:4,9:40:-33.05,-0.00,-12.78	1/1:3:0,3:13:-12.00,-0.93,-0.05	0/1:6:1,5:30:-18.50,-0.00,-2.39	0/1:8:7,1:17:-1.25,-0.02,-26.81	0/1:7:3,4:40:-14.03,-0.00,-10.42	0/1:11:6,5:40:-16.99,0.00,-21.71	0/1:20:14,6:40:-18.45,0.00,-52.33
1056	9400001	4516:50	T	C	0	PASS	NS=64;AF=0.172	GT:DP:AD:GQ:GL	0/0:6:6,0:30:-0.00,-2.36,-25.90	0/0:14:14,0:40:-0.00,-4.76,-59.23	0/0:14:14,0:40:-0.00,-4.76,-59.23	0/0:22:22,0:40:-0.00,-7.17,-92.56	0/0:26:26,0:40:-0.00,-8.38,-109.22	0/0:7:7,0:33:-0.00,-2.66,-30.07	0/0:9:9,0:39:-0.00,-3.26,-38.40	0/0:14:14,0:40:-0.00,-4.76,-59.23	0/0:14:14,0:40:-0.00,-4.76,-59.23	0/0:13:13,0:40:-0.00,-4.46,-55.07	0/0:20:20,0:40:-0.00,-6.57,-84.23	0/0:17:17,0:40:-0.00,-5.67,-71.73	0/0:8:8,0:36:-0.00,-2.96,-34.24	0/0:5:5,0:26:-0.00,-2.06,-21.74	0/0:19:19,0:40:-0.00,-6.27,-80.06	0/0:8:8,0:36:-0.00,-2.96,-34.24	0/0:15:15,0:40:-0.00,-5.06,-63.40	0/0:17:17,0:40:-0.00,-5.67,-71.73	0/0:11:11,0:40:-0.00,-3.86,-46.73	0/0:10:10,0:40:-0.00,-3.56,-42.57	0/0:5:5,0:26:-0.00,-2.06,-21.74	0/0:6:6,0:30:-0.00,-2.36,-25.90	0/0:9:9,0:39:-0.00,-3.26,-38.40	0/0:15:15,0:40:-0.00,-5.06,-63.40	0/0:13:13,0:40:-0.00,-4.46,-55.07	0/0:9:9,0:39:-0.00,-3.26,-38.40	0/0:4:4,0:23:-0.01,-1.76,-17.58	1/1:6:0,6:20:-24.11,-1.46,-0.02	0/1:22:13,9:40:-30.32,0.00,-47.89	0/1:20:12,8:40:-26.76,0.00,-44.33	0/0:12:12,0:40:-0.00,-4.16,-50.90	0/1:8:5,3:40:-9.54,-0.00,-18.78	0/0:13:13,0:40:-0.00,-4.46,-55.07	0/1:7:5,2:40:-5.68,-0.00,-19.08	0/1:14:8,6:40:-20.23,0.00,-29.47	./.	0/1:11:9,2:40:-4.47,-0.00,-34.54	0/1:6:2,4:40:-14.31,-0.00,-6.88	1/1:10:0,10:33:-40.76,-2.65,-0.00	1/1:5:0,5:16:-19.95,-1.18,-0.03	0/0:9:9,0:39:-0.00,-3.26,-38.40	0/0:8:8,0:36:-0.00,-2.96,-34.24	1/1:16:0,16:40:-65.75,-4.46,-0.00	0/0:5:5,0:26:-0.00,-2.06,-21.74	0/0:10:10,0:40:-0.00,-3.56,-42.57	0/1:32:12,20:40:-73.14,0.00,-40.72	0/0:21:21,0:40:-0.00,-6.87,-88.39	0/0:5:5,0:26:-0.00,-2.06,-21.74	0/0:4:4,0:23:-0.01,-1.76,-17.58	0/0:9:9,0:39:-0.00,-3.26,-38.40	0/0:3:3,0:20:-0.02,-1.47,-13.42	0/0:4:4,0:23:-0.01,-1.76,-17.58	0/1:21:6,15:40:-55.62,0.00,-19.03	0/1:14:4,10:40:-36.90,-0.00,-12.81	0/0:14:14,0:40:-0.00,-4.76,-59.23	0/0:6:6,0:30:-0.00,-2.36,-25.90	0/0:12:12,0:40:-0.00,-4.16,-50.90	0/0:8:8,0:36:-0.00,-2.96,-34.24	0/1:13:4,9:40:-33.03,-0.00,-13.11	0/0:3:3,0:20:-0.02,-1.47,-13.42	0/0:6:6,0:30:-0.00,-2.36,-25.90	1/1:8:0,8:26:-32.43,-2.05,-0.00	0/0:7:7,0:33:-0.00,-2.66,-30.07	0/0:11:11,0:40:-0.00,-3.86,-46.73	0/1:20:14,6:40:-18.43,0.00,-52.66
1057	9500001	4543:38	C	T	0	PASS	NS=63;AF=0.087	GT:DP:AD:GQ:GL	0/0:17:17,0:40:-0.00,-5.75,-76.95	0/0:33:33,0:40:-0.00,-10.56,-147.73	0/0:34:34,0:40:-0.00,-10.86,-152.16	0/0:20:20,0:40:-0.00,-6.65,-90.22	0/0:43:43,0:40:-0.00,-13.57,-191.98	0/0:20:20,0:40:-0.00,-6.65,-90.22	0/0:23:23,0:40:-0.00,-7.55,-103.49	0/0:20:20,0:40:-0.00,-6.65,-90.22	0/0:19:19,0:40:-0.00,-6.35,-85.79	0/0:26:26,0:40:-0.00,-8.45,-116.76	0/0:19:19,0:40:-0.00,-6.35,-85.79	0/0:20:20,0:40:-0.00,-6.65,-90.22	0/0:26:26,0:40:-0.00,-8.45,-116.76	0/0:12:12,0:40:-0.00,-4.24,-54.82	0/1:54:33,21:40:-76.03,0.00,-130.85	./.	0/1:40:24,16:40:-58.12,0.00,-95.25	0/1:54:34,20:40:-71.60,0.00,-135.27	0/1:20:18,2:28:-2.20,-0.00,-74.72	0/1:36:13,23:40:-90.29,0.00,-47.78	0/1:22:9,13:40:-50.26,0.00,-34.30	0/1:22:6,16:40:-63.54,0.00,-21.03	0/1:24:15,9:40:-31.97,0.00,-60.24	0/1:27:12,15:40:-57.61,0.00,-46.07	0/1:22:10,12:40:-45.84,0.00,-38.73	0/1:33:19,14:40:-51.38,0.00,-75.23	0/0:25:25,0:40:-0.00,-8.15,-112.34	0/0:37:37,0:40:-0.00,-11.77,-165.43	0/0:66:66,0:40:0.00,-20.50,-293.73	0/0:29:29,0:40:-0.00,-9.36,-130.04	0/0:52:52,0:40:-0.00,-16.28,-231.79	0/0:16:16,0:40:-0.00,-5.44,-72.52	0/0:10:10,0:40:-0.00,-3.64,-45.98	0/0:8:8,0:37:-0.00,-3.04,-37.13	0/0:8:8,0:37:-0.00,-3.04,-37.13	0/0:6:6,0:30:-0.00,-2.44,-28.28	0/0:7:7,0:34:-0.00,-2.74,-32.70	0/0:9:9,0:40:-0.00,-3.34,-41.55	0/0:9:9,0:40:-0.00,-3.34,-41.55	0/0:13:13,0:40:-0.00,-4.54,-59.25	0/0:7:7,0:34:-0.00,-2.74,-32.70	0/0:7:7,0:34:-0.00,-2.74,-32.70	0/0:5:5,0:27:-0.00,-2.14,-23.86	0/0:12:12,0:40:-0.00,-4.24,-54.82	0/0:12:12,0:40:-0.00,-4.24,-54.82	0/0:29:29,0:40:-0.00,-9.36,-130.04	0/0:24:24,0:40:-0.00,-7.85,-107.92	0/0:19:19,0:40:-0.00,-6.35,-85.79	0/0:35:35,0:40:-0.00,-11.16,-156.58	0/0:24:24,0:40:-0.00,-7.85,-107.92	0/0:10:10,0:40:-0.00,-3.64,-45.98	0/0:7:7,0:34:-0.00,-2.74,-32.70	0/0:41:41,0:40:-0.00,-12.97,-183.13	0/0:13:13,0:40:-0.00,-4.54,-59.25	0/0:8:8,0:37:-0.00,-3.04,-37.13	0/0:8:8,0:37:-0.00,-3.04,-37.13	0/0:7:7,0:34:-0.00,-2.74,-32.70	0/0:10:10,0:40:-0.00,-3.64,-45.98	0/0:10:10,0:40:-0.00,-3.64,-45.98	0/0:10:10,0:40:-0.00,-3.64,-45.98	0/0:4:4,0:24:-0.01,-1.84,-19.44	./.	0/0:10:10,0:40:-0.00,-3.64,-45.98	0/0:9:9,0:40:-0.00,-3.34,-41.55	0/0:26:26,0:40:-0.00,-8.45,-116.76
1058	9600001	4557:25	A	G	0	PASS	NS=62;AF=0.210	GT:DP:AD:GQ:GL	0/1:32:19,13:40:-47.72,0.00,-75.85	0/1:26:16,10:40:-36.26,0.00,-64.38	0/1:46:17,29:40:-114.27,0.00,-62.79	0/1:27:9,18:40:-71.34,0.00,-33.13	0/1:30:14,16:40:-61.59,0.00,-54.34	0/1:25:15,10:40:-36.56,0.00,-60.26	0/1:28:12,16:40:-62.19,0.00,-46.09	0/1:51:26,25:40:-95.07,0.00,-101.09	0/1:35:12,23:40:-91.04,0.00,-43.99	0/1:42:28,14:40:-49.13,0.00,-112.64	0/1:31:17,14:40:-52.45,0.00,-67.30	0/1:51:32,19:40:-68.54,0.00,-127.62	0/1:35:17,18:40:-68.93,0.00,-66.10	0/1:22:12,10:40:-37.46,0.00,-47.90	0/1:28:15,13:40:-48.93,0.00,-59.36	0/1:36:13,23:40:-90.74,0.00,-48.11	0/1:49:21,28:40:-108.94,0.00,-79.57	0/1:31:15,16:40:-61.29,0.00,-58.46	0/1:19:7,12:40:-47.21,0.00,-26.69	0/1:42:17,25:40:-97.78,0.00,-63.99	0/1:18:9,9:40:-34.25,0.00,-35.83	0/1:19:8,11:40:-42.79,0.00,-31.11	0/1:9:6,3:40:-10.42,-0.00,-25.28	0/1:21:10,11:40:-42.19,0.00,-39.35	0/1:29:11,18:40:-70.74,0.00,-41.37	0/1:22:9,13:40:-50.73,0.00,-34.63	0/0:38:37,1:40:-0.00,-7.16,-160.80	0/0:30:30,0:40:-0.00,-9.17,-134.27	0/0:30:30,0:40:-0.00,-9.17,-134.27	0/0:12:12,0:40:-0.00,-3.75,-54.66	0/0:7:7,0:28:-0.00,-2.25,-32.55	./.	0/0:6:6,0:25:-0.00,-1.95,-28.13	0/0:10:10,0:38:-0.00,-3.15,-45.82	0/0:13:13,0:40:-0.00,-4.05,-59.08	0/0:16:16,0:40:-0.00,-4.96,-72.35	0/0:13:13,0:40:-0.00,-4.05,-59.08	0/0:6:6,0:25:-0.00,-1.95,-28.13	0/0:4:4,0:18:-0.02,-1.36,-19.30	0/0:18:18,0:40:-0.00,-5.56,-81.20	0/0:10:10,0:38:-0.00,-3.15,-45.82	0/0:6:6,0:25:-0.00,-1.95,-28.13	0/0:10:10,0:38:-0.00,-3.15,-45.82	0/0:11:11,0:40:-0.00,-3.45,-50.24	0/0:12:12,0:40:-0.00,-3.75,-54.66	0/0:20:19,1:23:-0.01,-1.74,-81.20	0/0:15:15,0:40:-0.00,-4.65,-67.93	0/0:22:22,0:40:-0.00,-6.76,-98.89	0/0:14:14,0:40:-0.00,-4.35,-63.51	0/0:19:19,0:40:-0.00,-5.86,-85.62	0/0:8:8,0:32:-0.00,-2.55,-36.97	0/0:5:5,0:22:-0.01,-1.65,-23.71	0/0:37:37,0:40:-0.00,-11.28,-165.22	0/0:14:14,0:40:-0.00,-4.35,-63.51	./.	./.	0/0:12:12,0:40:-0.00,-3.75,-54.66	0/0:11:11,0:40:-0.00,-3.45,-50.24	0/0:14:14,0:40:-0.00,-4.35,-63.51	0/0:9:9,0:35:-0.00,-2.85,-41.39	0/0:10:10,0:38:-0.00,-3.15,-45.82	0/0:7:7,0:28:-0.00,-2.25,-32.55	0/0:8:8,0:32:-0.00,-2.55,-36.97	0/0:11:11,0:40:-0.00,-3.45,-50.24	0/0:31:31,0:40:-0.00,-9.47,-138.69
1059	9700001	4614:15	T	A	0	PASS	NS=60;AF=0.033	GT:DP:AD:GQ:GL	0/0:30:30,0:40:-0.00,-10.07,-133.13	0/0:23:23,0:40:-0.00,-7.97,-102.48	0/0:10:10,0:40:-0.00,-4.05,-45.57	./.	0/0:51:51,0:40:0.00,-16.40,-225.07	0/0:16:16,0:40:-0.00,-5.86,-71.84	0/0:8:8,0:40:-0.00,-3.45,-36.81	0/0:5:5,0:32:-0.00,-2.55,-23.68	0/0:29:29,0:40:-0.00,-9.77,-128.75	0/0:17:17,0:40:-0.00,-6.16,-76.21	./.	0/0:22:22,0:40:-0.00,-7.67,-98.10	0/0:19:19,0:40:-0.00,-6.76,-84.97	0/0:17:17,0:40:-0.00,-6.16,-76.21	0/0:31:31,0:40:-0.00,-10.38,-137.51	0/0:30:30,0:40:-0.00,-10.07,-133.13	0/0:28:28,0:40:-0.00,-9.47,-124.37	0/0:28:28,0:40:-0.00,-9.47,-124.37	0/0:16:16,0:40:-0.00,-5.86,-71.84	0/0:32:32,0:40:-0.00,-10.68,-141.89	0/0:17:17,0:40:-0.00,-6.16,-76.21	0/0:15:15,0:40:-0.00,-5.56,-67.46	0/0:8:8,0:40:-0.00,-3.45,-36.81	0/0:19:19,0:40:-0.00,-6.76,-84.97	0/0:20:20,0:40:-0.00,-7.06,-89.35	0/0:15:15,0:40:-0.00,-5.56,-67.46	0/0:43:43,0:40:-0.00,-13.99,-190.04	0/0:42:42,0:40:-0.00,-13.69,-185.67	0/0:38:38,0:40:-0.00,-12.48,-168.15	0/0:13:13,0:40:-0.00,-4.96,-58.70	0/0:35:35,0:40:-0.00,-11.58,-155.02	0/0:11:11,0:40:-0.00,-4.36,-49.95	0/0:4:4,0:28:-0.00,-2.25,-19.30	0/0:7:7,0:38:-0.00,-3.15,-32.43	0/0:33:33,0:40:-0.00,-10.98,-146.26	0/0:26:26,0:40:-0.00,-8.87,-115.62	0/0:13:13,0:40:-0.00,-4.96,-58.70	0/0:16:16,0:40:-0.00,-5.86,-71.84	0/0:25:25,0:40:-0.00,-8.57,-111.24	0/0:18:18,0:40:-0.00,-6.46,-80.59	0/0:12:12,0:40:-0.00,-4.66,-54.32	0/0:11:11,0:40:-0.00,-4.36,-49.95	0/0:10:10,0:40:-0.00,-4.05,-45.57	0/0:12:12,0:40:-0.00,-4.66,-54.32	0/0:11:11,0:40:-0.00,-4.36,-49.95	0/0:11:11,0:40:-0.00,-4.36,-49.95	./.	0/0:22:22,0:40:-0.00,-7.67,-98.10	0/0:17:17,0:40:-0.00,-6.16,-76.21	0/0:30:30,0:40:-0.00,-10.07,-133.13	./.	./.	0/1:37:14,23:40:-88.51,0.00,-50.90	0/1:11:1,10:24:-39.43,-0.01,-1.82	0/0:19:19,0:40:-0.00,-6.76,-84.97	0/0:12:12,0:40:-0.00,-4.66,-54.32	0/0:12:12,0:40:-0.00,-4.66,-54.32	0/0:5:5,0:32:-0.00,-2.55,-23.68	0/0:9:9,0:40:-0.00,-3.75,-41.19	0/1:28:14,14:40:-51.82,0.00,-53.61	0/0:10:10,0:40:-0.00,-4.05,-45.57	0/1:10:6,4:40:-13.46,-0.00,-24.00	0/0:12:12,0:40:-0.00,-4.66,-54.32	0/0:14:14,0:40:-0.00,-5.26,-63.08	0/0:49:49,0:40:-0.00,-15.79,-216.31
1059	9800001	4614:27	T	C	0	PASS	NS=60;AF=0.058	GT:DP:AD:GQ:GL	0/0:30:30,0:40:-0.00,-10.04,-132.82	0/0:23:23,0:40:-0.00,-7.93,-102.17	0/0:10:10,0:40:-0.00,-4.02,-45.26	./.	0/0:51:51,0:40:-0.00,-16.36,-224.76	0/0:16:16,0:40:-0.00,-5.82,-71.53	0/0:8:8,0:40:-0.00,-3.42,-36.50	0/0:5:5,0:31:-0.00,-2.51,-23.37	0/0:29:29,0:40:-0.00,-9.74,-128.44	0/0:17:17,0:40:-0.00,-6.13,-75.90	./.	0/0:22:22,0:40:-0.00,-7.63,-97.79	0/0:19:19,0:40:-0.00,-6.73,-84.66	0/0:17:17,0:40:-0.00,-6.13,-75.90	0/0:31:31,0:40:-0.00,-10.34,-137.20	0/0:30:30,0:40:-0.00,-10.04,-132.82	0/0:28:28,0:40:-0.00,-9.44,-124.06	0/0:28:28,0:40:-0.00,-9.44,-124.06	0/0:16:16,0:40:-0.00,-5.82,-71.53	0/0:32:32,0:40:-0.00,-10.64,-141.57	0/0:17:17,0:40:-0.00,-6.13,-75.90	0/0:15:15,0:40:-0.00,-5.52,-67.15	0/0:8:8,0:40:-0.00,-3.42,-36.50	0/0:19:19,0:40:-0.00,-6.73,-84.66	0/0:20:20,0:40:-0.00,-7.03,-89.04	0/0:15:15,0:40:-0.00,-5.52,-67.15	0/0:43:43,0:40:-0.00,-13.95,-189.73	0/0:42:42,0:40:-0.00,-13.65,-185.35	0/0:38:38,0:40:-0.00,-12.45,-167.84	0/0:13:13,0:40:-0.00,-4.92,-58.39	0/0:35:35,0:40:-0.00,-11.54,-154.71	0/0:11:11,0:40:-0.00,-4.32,-49.64	0/0:4:4,0:28:-0.00,-2.21,-18.99	0/1:7:6,1:17:-1.29,-0.02,-24.65	0/0:33:33,0:40:-0.00,-10.94,-145.95	0/1:26:13,13:40:-48.08,0.00,-49.56	1/1:13:0,13:40:-55.44,-3.44,-0.00	0/0:16:16,0:40:-0.00,-5.82,-71.53	0/1:25:15,10:40:-35.25,0.00,-58.61	0/0:18:18,0:40:-0.00,-6.43,-80.28	0/1:12:8,4:40:-12.89,-0.00,-31.88	0/0:11:11,0:40:-0.00,-4.32,-49.64	0/0:10:10,0:40:-0.00,-4.02,-45.26	0/0:12:12,0:40:-0.00,-4.62,-54.01	0/0:11:11,0:40:-0.00,-4.32,-49.64	0/0:11:11,0:40:-0.00,-4.32,-49.64	./.	0/0:22:22,0:40:-0.00,-7.63,-97.79	0/0:17:17,0:40:-0.00,-6.13,-75.90	0/0:30:30,0:40:-0.00,-10.04,-132.82	./.	./.	0/0:37:37,0:40:-0.00,-12.15,-163.46	0/0:11:11,0:40:-0.00,-4.32,-49.64	0/0:19:19,0:40:-0.00,-6.73,-84.66	0/0:12:12,0:40:-0.00,-4.62,-54.01	0/0:12:12,0:40:-0.00,-4.62,-54.01	0/0:5:5,0:31:-0.00,-2.51,-23.37	0/1:9:5,4:40:-13.79,-0.00,-19.65	0/0:28:28,0:40:-0.00,-9.44,-124.06	0/0:10:10,0:40:-0.00,-4.02,-45.26	0/0:10:10,0:40:-0.00,-4.02,-45.26	0/0:12:12,0:40:-0.00,-4.62,-54.01	0/0:14:14,0:40:-0.00,-5.22,-62.77	0/0:49:49,0:40:-0.00,-15.76,-216.00
1059	9900001	4614:36	T	C	0	PASS	NS=60;AF=0.183	GT:DP:AD:GQ:GL	0/0:30:30,0:40:-0.00,-10.29,-131.99	0/0:23:23,0:40:-0.00,-8.18,-101.34	0/0:10:10,0:40:-0.00,-4.27,-44.43	./.	0/0:51:51,0:40:-0.00,-16.61,-223.92	0/0:16:16,0:40:-0.00,-6.07,-70.69	0/0:8:8,0:40:-0.00,-3.67,-35.67	0/0:5:5,0:34:-0.00,-2.76,-22.54	0/0:29:29,0:40:-0.00,-9.99,-127.61	0/0:17:17,0:40:-0.00,-6.37,-75.07	./.	0/0:22:22,0:40:-0.00,-7.88,-96.96	0/0:19:19,0:40:-0.00,-6.98,-83.83	0/0:17:17,0:40:-0.00,-6.37,-75.07	0/1:31:16,15:40:-55.08,0.00,-60.11	0/1:30:14,16:40:-59.76,0.00,-51.65	1/1:28:0,28:40:-121.94,-9.04,-0.00	1/1:28:0,28:40:-121.94,-9.04,-0.00	1/1:16:0,16:40:-69.40,-5.43,-0.00	1/1:32:0,32:40:-139.45,-10.24,-0.00	1/1:17:0,17:40:-73.78,-5.73,-0.00	1/1:15:0,15:40:-65.02,-5.13,-0.00	1/1:8:0,8:37:-34.38,-3.02,-0.00	1/1:19:0,19:40:-82.54,-6.33,-0.00	1/1:20:0,20:40:-86.91,-6.63,-0.00	1/1:15:0,15:40:-65.02,-5.13,-0.00	0/0:43:43,0:40:-0.00,-14.20,-188.90	0/0:42:42,0:40:-0.00,-13.90,-184.52	0/0:38:38,0:40:-0.00,-12.70,-167.01	0/0:13:13,0:40:-0.00,-5.17,-57.56	0/0:35:35,0:40:-0.00,-11.79,-153.88	0/0:11:11,0:40:-0.00,-4.57,-48.80	0/0:4:4,0:31:-0.00,-2.46,-18.16	0/0:7:7,0:40:-0.00,-3.36,-31.29	0/0:33:33,0:40:-0.00,-11.19,-145.12	0/0:26:26,0:40:-0.00,-9.08,-114.47	0/0:13:13,0:40:-0.00,-5.17,-57.56	0/0:16:16,0:40:-0.00,-6.07,-70.69	0/0:25:25,0:40:-0.00,-8.78,-110.10	0/0:18:18,0:40:-0.00,-6.68,-79.45	0/0:12:12,0:40:-0.00,-4.87,-53.18	0/0:11:11,0:40:-0.00,-4.57,-48.80	0/0:10:10,0:40:-0.00,-4.27,-44.43	0/0:12:12,0:40:-0.00,-4.87,-53.18	0/0:11:11,0:40:-0.00,-4.57,-48.80	0/0:11:11,0:40:-0.00,-4.57,-48.80	./.	0/0:22:22,0:40:-0.00,-7.88,-96.96	0/0:17:17,0:40:-0.00,-6.37,-75.07	0/0:30:30,0:40:-0.00,-10.29,-131.99	./.	./.	0/0:37:37,0:40:-0.00,-12.39,-162.63	0/0:11:11,0:40:-0.00,-4.57,-48.80	0/0:19:19,0:40:-0.00,-6.98,-83.83	0/0:12:12,0:40:-0.00,-4.87,-53.18	0/0:12:12,0:40:-0.00,-4.87,-53.18	0/0:5:5,0:34:-0.00,-2.76,-22.54	0/0:9:9,0:40:-0.00,-3.97,-40.05	0/0:28:28,0:40:-0.00,-9.69,-123.23	0/0:10:10,0:40:-0.00,-4.27,-44.43	0/0:10:10,0:40:-0.00,-4.27,-44.43	0/0:12:12,0:40:-0.00,-4.87,-53.18	0/0:14:14,0:40:-0.00,-5.47,-61.94	0/0:49:49,0:40:-0.00,-16.01,-215.17
1060	10000001	4644:19	A	T	0	PASS	NS=61;AF=0.041	GT:DP:AD:GQ:GL	0/0:54:54,0:40:0.00,-17.41,-247.89	0/0:55:55,0:40:0.00,-17.72,-252.45	0/0:36:36,0:40:-0.00,-12.00,-165.76	0/0:43:43,0:40:-0.00,-14.10,-197.70	0/0:70:70,0:40:0.00,-22.23,-320.90	0/0:73:73,0:40:-0.00,-23.13,-334.59	./.	./.	0/0:33:33,0:40:-0.00,-11.09,-152.07	0/0:32:32,0:40:-0.00,-10.79,-147.51	0/0:43:43,0:40:-0.00,-14.10,-197.70	0/0:25:25,0:40:-0.00,-8.69,-115.56	0/0:39:39,0:40:-0.00,-12.90,-179.45	0/0:34:34,0:40:-0.00,-11.39,-156.63	0/0:58:58,0:40:-0.00,-18.62,-266.14	0/0:66:66,0:40:0.00,-21.03,-302.65	0/0:31:31,0:40:-0.00,-10.49,-142.94	0/0:38:38,0:40:-0.00,-12.60,-174.88	0/0:19:19,0:40:-0.00,-6.88,-88.19	0/0:34:34,0:40:-0.00,-11.39,-156.63	0/0:16:16,0:40:-0.00,-5.98,-74.50	0/0:40:40,0:40:-0.00,-13.20,-184.01	0/0:23:23,0:40:-0.00,-8.08,-106.44	0/0:37:37,0:40:-0.00,-12.30,-170.32	0/0:24:24,0:40:-0.00,-8.38,-111.00	0/0:32:32,0:40:-0.00,-10.79,-147.51	0/0:59:59,0:40:0.00,-18.92,-270.71	0/0:53:53,0:40:0.00,-17.11,-243.33	0/0:46:46,0:40:-0.00,-15.01,-211.39	0/0:8:8,0:40:-0.00,-3.57,-37.99	0/0:19:19,0:40:-0.00,-6.88,-88.19	0/0:27:27,0:40:-0.00,-9.29,-124.69	0/0:29:29,0:40:-0.00,-9.89,-133.82	0/0:24:24,0:40:-0.00,-8.38,-111.00	0/0:20:20,0:40:-0.00,-7.18,-92.75	0/1:15:7,8:40:-30.83,0.00,-27.76	0/1:29:15,14:40:-53.99,0.00,-60.04	0/1:17:10,7:40:-25.66,0.00,-40.84	1/1:17:0,17:40:-76.08,-4.79,-0.00	0/0:33:33,0:40:-0.00,-11.09,-152.07	0/0:18:18,0:40:-0.00,-6.58,-83.62	0/0:20:20,0:40:-0.00,-7.18,-92.75	0/0:18:18,0:40:-0.00,-6.58,-83.62	0/0:19:19,0:40:-0.00,-6.88,-88.19	0/0:12:12,0:40:-0.00,-4.77,-56.25	0/0:40:40,0:40:-0.00,-13.20,-184.01	0/0:13:13,0:40:-0.00,-5.07,-60.81	0/0:32:32,0:40:-0.00,-10.79,-147.51	0/0:33:33,0:40:-0.00,-11.09,-152.07	0/0:29:29,0:40:-0.00,-9.89,-133.82	./.	./.	0/0:25:25,0:40:-0.00,-8.69,-115.56	0/0:30:30,0:40:-0.00,-10.19,-138.38	0/0:10:10,0:40:-0.00,-4.17,-47.12	0/0:15:15,0:40:-0.00,-5.68,-69.93	0/0:16:16,0:40:-0.00,-5.98,-74.50	0/0:10:10,0:40:-0.00,-4.17,-47.12	0/0:17:17,0:40:-0.00,-6.28,-79.06	0/0:21:21,0:40:-0.00,-7.48,-97.31	0/0:9:9,0:40:-0.00,-3.87,-42.56	0/0:8:8,0:40:-0.00,-3.57,-37.99	0/0:12:12,0:40:-0.00,-4.77,-56.25	0/0:29:29,0:40:-0.00,-9.89,-133.82	0/0:41:41,0:40:-0.00,-13.50,-188.57
1060	10100001	4644:20	C	A	0	PASS	NS=60;AF=0.100	GT:DP:AD:GQ:GL	0/1:54:30,24:40:-92.72,0.00,-121.82	0/1:55:25,30:40:-119.80,0.00,-98.70	0/1:36:18,18:40:-70.76,0.00,-72.48	0/1:43:20,23:40:-91.47,0.00,-79.50	0/1:70:21,49:40:-201.98,0.00,-75.93	0/1:73:48,25:40:-91.57,0.00,-198.23	./.	./.	0/1:33:21,12:40:-44.29,0.00,-87.07	0/1:32:13,19:40:-76.53,0.00,-50.87	0/1:43:21,22:40:-86.91,0.00,-84.06	0/1:25:14,11:40:-42.13,0.00,-57.54	0/1:39:19,20:40:-78.99,0.00,-76.14	0/1:34:23,11:40:-39.43,0.00,-95.90	./.	0/0:66:66,0:40:0.00,-20.40,-302.87	0/0:31:31,0:40:-0.00,-9.86,-143.17	0/0:38:38,0:40:-0.00,-11.97,-175.11	0/0:19:19,0:40:-0.00,-6.25,-88.41	0/0:34:34,0:40:-0.00,-10.77,-156.86	0/0:16:16,0:40:-0.00,-5.35,-74.72	0/0:40:40,0:40:-0.00,-12.57,-184.23	0/0:23:23,0:40:-0.00,-7.46,-106.66	0/0:37:37,0:40:-0.00,-11.67,-170.55	0/0:24:24,0:40:-0.00,-7.76,-111.23	0/0:32:32,0:40:-0.00,-10.17,-147.73	0/0:59:59,0:40:-0.00,-18.29,-270.93	0/0:53:53,0:40:0.00,-16.49,-243.55	0/0:46:46,0:40:-0.00,-14.38,-211.61	0/0:8:8,0:36:-0.00,-2.94,-38.22	0/0:19:19,0:40:-0.00,-6.25,-88.41	0/0:27:27,0:40:-0.00,-8.66,-124.92	0/0:29:29,0:40:-0.00,-9.26,-134.04	0/0:24:24,0:40:-0.00,-7.76,-111.23	0/0:20:20,0:40:-0.00,-6.55,-92.97	0/0:15:15,0:40:-0.00,-5.05,-70.16	0/0:29:29,0:40:-0.00,-9.26,-134.04	0/0:17:17,0:40:-0.00,-5.65,-79.29	0/0:17:17,0:40:-0.00,-5.65,-79.29	0/0:33:33,0:40:-0.00,-10.47,-152.29	0/0:18:18,0:40:-0.00,-5.95,-83.85	0/0:20:20,0:40:-0.00,-6.55,-92.97	0/0:18:18,0:40:-0.00,-5.95,-83.85	0/0:19:19,0:40:-0.00,-6.25,-88.41	0/0:12:12,0:40:-0.00,-4.14,-56.47	0/0:40:40,0:40:-0.00,-12.57,-184.23	0/0:13:13,0:40:-0.00,-4.45,-61.03	0/0:32:32,0:40:-0.00,-10.17,-147.73	0/0:33:33,0:40:-0.00,-10.47,-152.29	0/0:29:29,0:40:-0.00,-9.26,-134.04	./.	./.	0/0:25:25,0:40:-0.00,-8.06,-115.79	0/0:30:30,0:40:-0.00,-9.56,-138.60	0/0:10:10,0:40:-0.00,-3.54,-47.34	0/0:15:15,0:40:-0.00,-5.05,-70.16	0/0:16:16,0:40:-0.00,-5.35,-74.72	0/0:10:10,0:40:-0.00,-3.54,-47.34	0/0:17:17,0:40:-0.00,-5.65,-79.29	0/0:21:21,0:40:-0.00,-6.85,-97.54	0/0:9:9,0:39:-0.00,-3.24,-42.78	0/0:8:8,0:36:-0.00,-2.94,-38.22	0/0:12:12,0:40:-0.00,-4.14,-56.47	0/0:29:29,0:40:-0.00,-9.26,-134.04	0/0:41:41,0:40:-0.00,-12.87,-188.80
1061	10200001	4667:25	C	G	0	PASS	NS=59;AF=0.280	GT:DP:AD:GQ:GL	1/1:18:0,18:40:-79.36,-5.58,-0.00	1/1:10:0,10:38:-43.89,-3.17,-0.00	1/1:27:0,27:40:-119.26,-8.29,-0.00	./.	1/1:7:0,7:29:-30.59,-2.27,-0.00	1/1:14:0,14:40:-61.62,-4.37,-0.00	1/1:3:0,3:15:-12.88,-1.10,-0.04	1/1:3:0,3:15:-12.88,-1.10,-0.04	1/1:21:0,21:40:-92.66,-6.48,-0.00	1/1:15:0,15:40:-66.06,-4.67,-0.00	1/1:4:0,4:19:-17.30,-1.38,-0.02	1/1:17:0,17:40:-74.92,-5.28,-0.00	1/1:17:0,17:40:-74.92,-5.28,-0.00	1/1:21:0,21:40:-92.66,-6.48,-0.00	./.	0/1:39:25,14:40:-49.72,-0.00,-98.95	./.	./.	./.	./.	0/1:35:18,17:40:-64.23,-0.00,-69.12	0/1:37:18,19:40:-72.49,0.00,-68.51	0/1:22:9,13:40:-50.41,0.00,-33.12	0/1:45:19,26:40:-101.12,0.00,-70.54	0/1:43:17,26:40:-101.73,-0.00,-62.27	0/1:43:25,18:40:-66.25,-0.00,-97.75	0/0:55:55,0:40:0.00,-17.17,-244.32	0/0:32:32,0:40:-0.00,-10.24,-142.34	0/0:35:35,0:40:-0.00,-11.15,-155.64	0/0:38:38,0:40:-0.00,-12.05,-168.94	0/0:64:64,0:40:0.00,-19.88,-284.22	0/0:9:9,0:40:-0.00,-3.32,-40.36	0/0:14:14,0:40:-0.00,-4.83,-62.53	0/0:16:16,0:40:-0.00,-5.43,-71.40	0/0:14:14,0:40:-0.00,-4.83,-62.53	0/0:16:16,0:40:-0.00,-5.43,-71.40	0/0:24:24,0:40:-0.00,-7.84,-106.87	0/0:14:14,0:40:-0.00,-4.83,-62.53	0/0:16:16,0:40:-0.00,-5.43,-71.40	0/0:17:17,0:40:-0.00,-5.73,-75.83	0/0:14:14,0:40:-0.00,-4.83,-62.53	0/0:25:25,0:40:-0.00,-8.14,-111.30	0/0:17:17,0:40:-0.00,-5.73,-75.83	0/0:12:12,0:40:-0.00,-4.22,-53.66	0/0:11:11,0:40:-0.00,-3.92,-49.23	0/0:51:51,0:40:-0.00,-15.96,-226.58	0/0:28:28,0:40:-0.00,-9.04,-124.60	0/0:25:25,0:40:-0.00,-8.14,-111.30	0/0:44:44,0:40:-0.00,-13.86,-195.55	0/0:26:26,0:40:-0.00,-8.44,-115.74	0/0:17:17,0:40:-0.00,-5.73,-75.83	0/0:8:8,0:37:-0.00,-3.02,-35.93	0/0:31:31,0:40:-0.00,-9.94,-137.90	0/0:20:20,0:40:-0.00,-6.63,-89.13	0/0:16:16,0:40:-0.00,-5.43,-71.40	0/0:13:13,0:40:-0.00,-4.53,-58.09	0/0:22:22,0:40:-0.00,-7.23,-98.00	0/0:16:16,0:40:-0.00,-5.43,-71.40	0/0:12:12,0:40:-0.00,-4.22,-53.66	0/0:12:12,0:40:-0.00,-4.22,-53.66	0/0:9:9,0:40:-0.00,-3.32,-40.36	0/0:11:11,0:40:-0.00,-3.92,-49.23	0/0:22:22,0:40:-0.00,-7.23,-98.00	0/0:9:9,0:40:-0.00,-3.32,-40.36	0/0:36:36,0:40:-0.00,-11.45,-160.07
1061	10300001	4667:30	C	T	0	PASS	NS=59;AF=0.144	GT:DP:AD:GQ:GL	0/0:18:18,0:40:-0.00,-6.12,-62.08	0/0:10:10,0:40:-0.00,-3.72,-34.94	0/0:27:27,0:40:-0.00,-8.83,-92.61	./.	0/0:7:7,0:34:-0.00,-2.82,-24.77	0/0:14:14,0:40:-0.00,-4.92,-48.51	0/0:3:3,0:21:-0.01,-1.62,-11.21	0/0:3:3,0:21:-0.01,-1.62,-11.21	0/0:21:21,0:40:-0.00,-7.03,-72.26	0/0:15:15,0:40:-0.00,-5.22,-51.90	0/0:4:4,0:25:-0.01,-1.92,-14.60	0/0:17:17,0:40:-0.00,-5.82,-58.69	0/0:17:17,0:40:-0.00,-5.82,-58.69	0/0:21:21,0:40:-0.00,-7.03,-72.26	./.	0/0:39:39,0:40:-0.00,-12.44,-133.31	./.	./.	./.	./.	0/0:35:35,0:40:-0.00,-11.24,-119.74	0/0:37:37,0:40:-0.00,-11.84,-126.53	0/0:22:22,0:40:-0.00,-7.33,-75.65	0/0:45:45,0:40:-0.00,-14.25,-153.66	0/0:43:43,0:40:-0.00,-13.65,-146.88	0/0:43:43,0:40:-0.00,-13.65,-146.88	0/0:55:55,0:40:-0.00,-17.26,-187.59	0/1:32:14,18:40:-50.72,0.00,-38.18	0/1:35:10,25:40:-73.56,0.00,-23.70	0/0:38:38,0:40:-0.00,-12.14,-129.92	0/1:64:32,32:40:-88.58,0.00,-89.60	0/1:9:4,5:40:-13.54,-0.00,-11.17	0/0:14:14,0:40:-0.00,-4.92,-48.51	0/1:16:7,9:40:-25.01,0.00,-19.24	0/0:14:14,0:40:-0.00,-4.92,-48.51	0/0:16:16,0:40:-0.00,-5.52,-55.30	0/0:24:24,0:40:-0.00,-7.93,-82.43	0/0:14:14,0:40:-0.00,-4.92,-48.51	0/0:16:16,0:40:-0.00,-5.52,-55.30	0/0:17:17,0:40:-0.00,-5.82,-58.69	0/1:14:9,5:40:-12.04,-0.00,-26.63	0/1:25:17,8:40:-18.91,0.00,-50.46	0/0:17:17,0:40:-0.00,-5.82,-58.69	0/0:12:12,0:40:-0.00,-4.32,-41.73	1/1:11:0,11:36:-36.29,-3.00,-0.00	0/0:51:51,0:40:-0.00,-16.05,-174.02	1/1:28:0,28:40:-93.95,-8.11,-0.00	0/0:25:25,0:40:-0.00,-8.23,-85.82	0/0:44:44,0:40:-0.00,-13.95,-150.27	0/0:26:26,0:40:-0.00,-8.53,-89.22	1/1:17:0,17:40:-56.64,-4.80,-0.00	1/1:8:0,8:27:-26.12,-2.10,-0.00	0/0:31:31,0:40:-0.00,-10.04,-106.18	0/0:20:20,0:40:-0.00,-6.73,-68.86	0/0:16:16,0:40:-0.00,-5.52,-55.30	0/0:13:13,0:40:-0.00,-4.62,-45.12	0/1:22:12,10:40:-26.59,0.00,-34.40	0/0:16:16,0:40:-0.00,-5.52,-55.30	0/0:12:12,0:40:-0.00,-4.32,-41.73	0/0:12:12,0:40:-0.00,-4.32,-41.73	0/1:9:4,5:40:-13.54,-0.00,-11.17	0/0:11:11,0:40:-0.00,-4.02,-38.34	0/0:22:22,0:40:-0.00,-7.33,-75.65	0/0:9:9,0:40:-0.00,-3.42,-31.55	0/0:36:36,0:40:-0.00,-11.54,-123.14
1062	10400001	4729:7	T	C	0	PASS	NS=59;AF=0.085	GT:DP:AD:GQ:GL	0/1:33:11,22:40:-85.80,0.00,-39.35	0/1:42:27,15:40:-52.43,0.00,-106.73	./.	0/1:27:12,15:40:-56.94,0.00,-45.54	0/1:46:31,15:40:-51.22,0.00,-123.04	0/1:32:16,16:40:-59.82,0.00,-61.55	0/1:27:16,11:40:-39.42,0.00,-63.06	./.	0/1:45:28,17:40:-60.28,0.00,-110.20	0/1:26:10,16:40:-61.62,0.00,-37.08	0/1:57:33,24:40:-87.33,0.00,-128.49	./.	./.	0/1:27:15,12:40:-43.80,0.00,-58.68	0/0:54:54,0:40:0.00,-16.89,-238.27	0/0:29:29,0:40:-0.00,-9.36,-128.76	0/0:39:39,0:40:-0.00,-12.37,-172.56	0/0:24:24,0:40:-0.00,-7.86,-106.86	0/0:20:20,0:40:-0.00,-6.65,-89.34	0/0:50:50,0:40:-0.00,-15.68,-220.74	0/0:19:19,0:40:-0.00,-6.35,-84.96	0/0:12:12,0:40:-0.00,-4.24,-54.30	0/0:28:28,0:40:-0.00,-9.06,-124.38	0/0:23:23,0:40:-0.00,-7.56,-102.48	0/0:30:30,0:40:-0.00,-9.66,-133.14	0/0:28:28,0:40:-0.00,-9.06,-124.38	0/0:28:28,0:40:-0.00,-9.06,-124.38	0/0:39:39,0:40:-0.00,-12.37,-172.56	0/0:34:34,0:40:-0.00,-10.87,-150.66	0/0:27:27,0:40:-0.00,-8.76,-120.00	0/0:43:43,0:40:-0.00,-13.58,-190.08	./.	0/0:11:11,0:40:-0.00,-3.94,-49.92	0/0:4:4,0:24:-0.01,-1.84,-19.26	./.	0/0:5:5,0:27:-0.00,-2.14,-23.64	0/0:13:13,0:40:-0.00,-4.55,-58.68	0/0:6:6,0:30:-0.00,-2.44,-28.02	0/0:5:5,0:27:-0.00,-2.14,-23.64	0/0:9:9,0:40:-0.00,-3.34,-41.16	0/0:4:4,0:24:-0.01,-1.84,-19.26	0/0:6:6,0:30:-0.00,-2.44,-28.02	0/0:9:9,0:40:-0.00,-3.34,-41.16	0/0:9:9,0:40:-0.00,-3.34,-41.16	0/0:3:3,0:21:-0.01,-1.55,-14.89	0/0:16:16,0:40:-0.00,-5.45,-71.82	0/0:20:20,0:40:-0.00,-6.65,-89.34	0/0:21:21,0:40:-0.00,-6.95,-93.72	0/0:13:13,0:40:-0.00,-4.55,-58.68	0/0:13:13,0:40:-0.00,-4.55,-58.68	0/0:7:7,0:34:-0.00,-2.74,-32.40	0/0:7:7,0:34:-0.00,-2.74,-32.40	0/0:22:22,0:40:-0.00,-7.26,-98.10	0/0:19:19,0:40:-0.00,-6.35,-84.96	0/0:12:12,0:40:-0.00,-4.24,-54.30	0/0:9:9,0:40:-0.00,-3.34,-41.16	0/0:4:4,0:24:-0.01,-1.84,-19.26	0/0:8:8,0:37:-0.00,-3.04,-36.78	0/0:5:5,0:27:-0.00,-2.14,-23.64	0/0:6:6,0:30:-0.00,-2.44,-28.02	0/0:5:5,0:27:-0.00,-2.14,-23.64	0/0:3:3,0:21:-0.01,-1.55,-14.89	0/0:8:8,0:37:-0.00,-3.04,-36.78	0/0:6:6,0:30:-0.00,-2.44,-28.02	0/0:23:23,0:40:-0.00,-7.56,-102.48
1062	10500001	4729:32	C	T	0	PASS	NS=59;AF=0.492	GT:DP:AD:GQ:GL	0/0:33:33,0:40:-0.00,-10.04,-144.56	0/0:42:42,0:40:-0.00,-12.75,-183.98	./.	0/0:27:27,0:40:-0.00,-8.24,-118.28	0/0:46:46,0:40:-0.00,-13.95,-201.50	0/0:32:32,0:40:-0.00,-9.74,-140.18	0/0:27:27,0:40:-0.00,-8.24,-118.28	./.	0/0:45:45,0:40:-0.00,-13.65,-197.12	0/0:26:26,0:40:-0.00,-7.93,-113.90	0/0:57:57,0:40:0.00,-17.27,-249.68	./.	./.	0/0:27:27,0:40:-0.00,-8.24,-118.28	0/0:54:54,0:40:0.00,-16.36,-236.54	0/0:29:29,0:40:-0.00,-8.84,-127.04	0/0:39:39,0:40:-0.00,-11.85,-170.84	0/0:24:24,0:40:-0.00,-7.33,-105.14	0/0:20:20,0:40:-0.00,-6.13,-87.62	0/0:50:50,0:40:-0.00,-15.16,-219.02	0/0:19:19,0:40:-0.00,-5.83,-83.24	0/0:12:12,0:40:-0.00,-3.72,-52.58	0/0:28:28,0:40:-0.00,-8.54,-122.66	0/0:23:23,0:40:-0.00,-7.03,-100.76	0/0:30:30,0:40:-0.00,-9.14,-131.42	0/0:28:28,0:40:-0.00,-8.54,-122.66	0/1:28:17,11:40:-39.65,0.00,-65.94	1/1:39:0,39:40:-170.81,-11.83,-0.00	1/1:34:0,34:40:-148.91,-10.33,-0.00	0/1:27:15,12:40:-44.33,0.00,-57.48	0/1:43:17,26:40:-100.83,0.00,-61.42	./.	0/1:11:6,5:40:-18.48,0.00,-22.87	1/1:4:0,4:18:-17.53,-1.32,-0.02	./.	0/1:5:1,4:34:-15.91,-0.00,-2.78	0/1:13:8,5:40:-17.88,0.00,-31.03	0/1:6:2,4:40:-15.61,-0.00,-6.86	0/1:5:2,3:40:-11.53,-0.00,-7.16	1/1:9:0,9:34:-39.41,-2.81,-0.00	0/1:4:3,1:37:-3.07,-0.00,-11.84	0/1:6:2,4:40:-15.61,-0.00,-6.86	1/1:9:0,9:34:-39.41,-2.81,-0.00	1/1:9:0,9:34:-39.41,-2.81,-0.00	1/1:3:0,3:14:-13.17,-1.04,-0.04	1/1:16:0,16:40:-70.07,-4.91,-0.00	1/1:20:0,20:40:-87.59,-6.12,-0.00	1/1:21:0,21:40:-91.97,-6.42,-0.00	0/1:13:8,5:40:-17.88,0.00,-31.03	1/1:13:0,13:40:-56.93,-4.01,-0.00	1/1:7:0,7:28:-30.65,-2.21,-0.00	1/1:7:0,7:28:-30.65,-2.21,-0.00	0/1:22:8,14:40:-54.59,0.00,-28.32	0/1:19:6,13:40:-51.12,0.00,-20.47	1/1:12:0,12:40:-52.55,-3.71,-0.00	1/1:9:0,9:34:-39.41,-2.81,-0.00	1/1:4:0,4:18:-17.53,-1.32,-0.02	1/1:8:0,8:31:-35.03,-2.50,-0.00	0/1:5:2,3:40:-11.53,-0.00,-7.16	0/1:6:3,3:40:-11.23,-0.00,-11.24	0/1:5:1,4:34:-15.91,-0.00,-2.78	1/1:3:0,3:14:-13.17,-1.04,-0.04	1/1:8:0,8:31:-35.03,-2.50,-0.00	1/1:6:0,6:25:-26.27,-1.91,-0.01	1/1:23:0,23:40:-100.73,-7.02,-0.00
1063	10600001	4798:10	C	T	0	PASS	NS=59;AF=0.178	GT:DP:AD:GQ:GL	./.	0/1:33:16,17:40:-50.98,0.00,-49.01	./.	0/1:78:35,43:40:-130.94,0.00,-103.79	0/1:48:27,21:40:-60.85,0.00,-84.05	0/1:39:27,12:40:-31.19,0.00,-86.76	0/0:8:8,0:33:-0.00,-2.64,-30.39	0/1:29:13,16:40:-48.58,0.00,-39.42	0/1:92:48,44:40:-130.32,0.00,-146.33	0/1:34:14,20:40:-61.47,0.00,-41.51	./.	0/1:69:40,29:40:-83.30,0.00,-124.48	0/1:49:28,21:40:-60.55,0.00,-87.34	0/1:34:17,17:40:-50.68,0.00,-52.30	./.	0/1:52:31,21:40:-59.64,0.00,-97.23	0/1:63:39,24:40:-67.12,0.00,-122.69	0/1:61:41,20:40:-53.34,0.00,-130.48	0/1:63:28,35:40:-106.68,0.00,-83.13	0/1:47:35,12:40:-28.78,0.00,-113.12	0/1:41:17,24:40:-73.74,0.00,-50.19	0/1:35:11,24:40:-75.55,0.00,-30.42	0/1:32:11,21:40:-65.66,0.00,-31.33	0/1:38:19,19:40:-56.67,0.00,-58.29	0/1:19:14,5:40:-12.04,-0.00,-46.03	0/1:49:23,26:40:-78.53,0.00,-69.36	0/0:84:83,1:40:0.00,-21.91,-296.51	./.	./.	0/0:50:50,0:40:-0.00,-15.27,-181.43	0/0:74:74,0:40:0.00,-22.50,-267.74	0/0:16:16,0:40:-0.00,-5.04,-59.16	0/0:23:23,0:40:-0.00,-7.15,-84.34	0/0:25:24,0:40:-0.00,-7.45,-87.93	0/0:24:24,0:40:-0.00,-7.45,-87.93	0/0:17:17,0:40:-0.00,-5.34,-62.76	0/0:18:18,0:40:-0.00,-5.64,-66.36	0/0:21:21,0:40:-0.00,-6.55,-77.14	0/0:30:30,0:40:-0.00,-9.26,-109.51	0/0:31:31,0:40:-0.00,-9.56,-113.11	0/0:11:11,0:40:-0.00,-3.54,-41.18	0/0:23:23,0:40:-0.00,-7.15,-84.34	0/0:23:23,0:40:-0.00,-7.15,-84.34	0/0:24:24,0:40:-0.00,-7.45,-87.93	0/0:10:10,0:39:-0.00,-3.24,-37.59	0/0:40:40,0:40:-0.00,-12.26,-145.47	0/0:34:34,0:40:-0.00,-10.46,-123.89	0/0:19:19,0:40:-0.00,-5.94,-69.95	0/0:37:37,0:40:-0.00,-11.36,-134.68	0/0:26:26,0:40:-0.00,-8.05,-95.12	0/0:18:18,0:40:-0.00,-5.64,-66.36	0/0:13:13,0:40:-0.00,-4.14,-48.37	0/0:34:34,0:40:-0.00,-10.46,-123.89	0/0:21:21,0:40:-0.00,-6.55,-77.14	0/0:15:15,0:40:-0.00,-4.74,-55.57	0/0:26:26,0:40:-0.00,-8.05,-95.12	0/0:17:17,0:40:-0.00,-5.34,-62.76	0/0:25:25,0:40:-0.00,-7.75,-91.53	0/0:15:15,0:40:-0.00,-4.74,-55.57	0/0:19:19,0:40:-0.00,-5.94,-69.95	0/0:28:28,0:40:-0.00,-8.65,-102.32	0/0:11:11,0:40:-0.00,-3.54,-41.18	0/0:24:24,0:40:-0.00,-7.45,-87.93	0/0:23:23,0:40:-0.00,-7.15,-84.34	0/0:67:67,0:40:0.00,-20.39,-242.57
1063	10700001	4798:12	G	A	0	PASS	NS=59;AF=0.271	GT:DP:AD:GQ:GL	./.	0/1:33:16,17:40:-68.38,0.00,-64.25	./.	0/1:78:35,43:40:-175.42,0.00,-138.83	0/1:48:27,21:40:-82.41,0.00,-110.76	0/1:39:27,12:40:-43.38,0.00,-113.46	0/0:8:8,0:36:-0.00,-2.94,-37.62	0/1:29:13,16:40:-64.94,0.00,-51.54	0/1:92:48,44:40:-175.84,0.00,-194.91	0/1:34:14,20:40:-81.99,0.00,-54.68	./.	0/1:69:40,29:40:-113.19,0.00,-164.73	0/1:49:28,21:40:-82.11,0.00,-115.09	0/1:34:17,17:40:-68.08,0.00,-68.59	./.	1/1:52:0,52:40:-240.65,-15.67,-0.00	1/1:63:0,63:40:-291.67,-18.98,0.00	1/1:61:0,61:40:-282.40,-18.38,0.00	1/1:63:0,63:40:-291.67,-18.98,0.00	1/1:47:0,47:40:-217.47,-14.17,-0.00	1/1:41:0,41:40:-189.64,-12.36,-0.00	1/1:35:0,35:40:-161.81,-10.55,-0.00	1/1:32:0,32:40:-147.90,-9.65,-0.00	1/1:38:0,38:40:-175.72,-11.46,-0.00	1/1:19:0,19:40:-87.60,-5.74,-0.00	1/1:49:0,49:40:-226.74,-14.77,-0.00	0/0:84:84,0:40:0.00,-25.82,-390.10	./.	./.	0/0:50:50,0:40:-0.00,-15.58,-232.41	0/0:74:74,0:40:0.00,-22.81,-343.72	0/0:16:16,0:40:-0.00,-5.35,-74.72	0/0:23:23,0:40:-0.00,-7.46,-107.19	0/0:25:25,0:40:-0.00,-8.06,-116.46	0/0:24:24,0:40:-0.00,-7.76,-111.82	0/0:17:17,0:40:-0.00,-5.65,-79.36	0/0:18:18,0:40:-0.00,-5.95,-84.00	0/0:21:21,0:40:-0.00,-6.85,-97.91	0/0:30:30,0:40:-0.00,-9.56,-139.65	0/0:31:31,0:40:-0.00,-9.86,-144.29	0/0:11:11,0:40:-0.00,-3.84,-51.53	0/0:23:23,0:40:-0.00,-7.46,-107.19	0/0:23:23,0:40:-0.00,-7.46,-107.19	0/0:24:24,0:40:-0.00,-7.76,-111.82	0/0:10:10,0:40:-0.00,-3.54,-46.89	0/0:40:40,0:40:-0.00,-12.57,-186.03	0/0:34:34,0:40:-0.00,-10.77,-158.20	0/0:19:19,0:40:-0.00,-6.25,-88.63	0/0:37:37,0:40:-0.00,-11.67,-172.12	0/0:26:26,0:40:-0.00,-8.36,-121.10	0/0:18:18,0:40:-0.00,-5.95,-84.00	0/0:13:13,0:40:-0.00,-4.45,-60.81	0/0:34:34,0:40:-0.00,-10.77,-158.20	0/0:21:21,0:40:-0.00,-6.85,-97.91	0/0:15:15,0:40:-0.00,-5.05,-70.08	0/0:26:26,0:40:-0.00,-8.36,-121.10	0/0:17:17,0:40:-0.00,-5.65,-79.36	0/0:25:25,0:40:-0.00,-8.06,-116.46	0/0:15:15,0:40:-0.00,-5.05,-70.08	0/0:19:19,0:40:-0.00,-6.25,-88.63	0/0:28:28,0:40:-0.00,-8.96,-130.38	0/0:11:11,0:40:-0.00,-3.84,-51.53	0/0:24:24,0:40:-0.00,-7.76,-111.82	0/0:23:23,0:40:-0.00,-7.46,-107.19	0/0:67:67,0:40:0.00,-20.70,-311.25
1063	10800001	4798:44	T	C	0	PASS	NS=60;AF=0.300	GT:DP:AD:GQ:GL	./.	0/0:33:33,0:40:-0.00,-10.20,-153.53	./.	0/0:78:78,0:40:0.00,-23.74,-362.23	0/0:48:48,0:40:-0.00,-14.71,-223.10	0/0:39:39,0:40:-0.00,-12.00,-181.36	0/0:8:8,0:33:-0.00,-2.67,-37.58	0/0:29:29,0:40:-0.00,-8.99,-134.98	0/0:92:92,0:40:0.00,-27.96,-427.17	0/0:34:34,0:40:-0.00,-10.50,-158.17	./.	0/0:69:69,0:40:0.00,-21.03,-320.49	0/0:49:49,0:40:-0.00,-15.01,-227.74	0/0:34:34,0:40:-0.00,-10.50,-158.17	0/0:69:69,0:40:0.00,-21.03,-320.49	0/0:52:52,0:40:-0.00,-15.92,-241.65	0/0:63:63,0:40:-0.00,-19.23,-292.67	0/0:61:61,0:40:-0.00,-18.63,-283.39	0/0:63:63,0:40:-0.00,-19.23,-292.67	0/0:47:47,0:40:-0.00,-14.41,-218.46	0/0:41:41,0:40:-0.00,-12.61,-190.63	0/0:35:35,0:40:-0.00,-10.80,-162.81	0/0:32:32,0:40:-0.00,-9.90,-148.89	0/0:38:38,0:40:-0.00,-11.70,-176.72	0/0:19:19,0:40:-0.00,-5.98,-88.60	0/0:49:49,0:40:-0.00,-15.01,-227.74	0/1:84:27,57:40:-238.81,0.00,-100.15	./.	./.	0/1:50:29,21:40:-82.08,0.00,-119.66	0/1:74:38,36:40:-144.42,0.00,-154.18	0/0:16:16,0:40:-0.00,-5.08,-74.69	0/1:23:9,14:40:-57.74,0.00,-35.03	0/0:25:25,0:40:-0.00,-7.79,-116.43	1/1:24:0,24:40:-110.83,-7.01,-0.00	0/1:17:12,5:40:-17.81,0.00,-50.75	0/1:18:9,9:40:-36.06,-0.00,-36.54	1/1:21:0,21:40:-96.92,-6.11,-0.00	1/1:30:0,30:40:-138.66,-8.81,-0.00	1/1:31:0,31:40:-143.29,-9.12,-0.00	1/1:11:0,11:37:-50.54,-3.10,-0.00	0/0:23:23,0:40:-0.00,-7.19,-107.15	1/1:23:0,23:40:-106.19,-6.71,-0.00	0/1:24:10,14:40:-57.44,0.00,-39.37	0/1:10:4,6:40:-24.55,0.00,-15.76	0/1:40:22,18:40:-71.18,0.00,-90.21	1/1:34:0,34:40:-157.21,-10.02,-0.00	0/0:19:19,0:40:-0.00,-5.98,-88.60	0/0:37:37,0:40:-0.00,-11.40,-172.08	0/1:26:14,12:40:-47.56,0.00,-57.32	0/0:18:18,0:40:-0.00,-5.68,-83.96	0/0:13:13,0:40:-0.00,-4.18,-60.77	0/1:34:14,20:40:-82.26,0.00,-54.91	0/1:21:11,10:40:-39.79,0.00,-44.91	0/0:15:15,0:40:-0.00,-4.78,-70.05	0/1:26:13,13:40:-52.20,0.00,-52.68	0/1:17:7,10:40:-41.00,0.00,-27.56	0/1:25:16,9:40:-33.95,0.00,-66.90	0/0:15:15,0:40:-0.00,-4.78,-70.05	1/1:19:0,19:40:-87.64,-5.50,-0.00	0/0:28:28,0:40:-0.00,-8.69,-130.34	0/1:11:5,6:40:-24.25,0.00,-20.09	0/1:24:12,12:40:-48.17,0.00,-48.65	0/1:23:15,8:40:-29.92,0.00,-62.86	1/1:67:0,67:40:-310.26,-19.95,0.00
1063	10900001	4798:55	A	G	0	PASS	NS=60;AF=0.058	GT:DP:AD:GQ:GL	./.	0/0:33:33,0:40:-0.00,-11.06,-154.35	./.	0/0:78:78,0:40:0.00,-24.61,-363.06	0/0:48:48,0:40:-0.00,-15.58,-223.92	0/0:39:39,0:40:-0.00,-12.87,-182.18	0/0:8:8,0:40:-0.00,-3.54,-38.41	0/0:29:29,0:40:-0.00,-9.86,-135.80	0/0:92:92,0:40:0.00,-28.82,-427.99	0/0:34:34,0:40:-0.00,-11.36,-158.99	./.	0/0:69:69,0:40:0.00,-21.90,-321.32	0/0:49:49,0:40:-0.00,-15.88,-228.56	0/0:34:34,0:40:-0.00,-11.36,-158.99	0/0:69:69,0:40:0.00,-21.90,-321.32	0/0:52:52,0:40:0.00,-16.78,-242.47	0/0:63:63,0:40:-0.00,-20.09,-293.49	0/0:61:61,0:40:-0.00,-19.49,-284.22	0/0:63:63,0:40:-0.00,-20.09,-293.49	0/0:47:47,0:40:-0.00,-15.28,-219.29	0/0:41:41,0:40:-0.00,-13.47,-191.46	0/0:35:35,0:40:-0.00,-11.67,-163.63	0/0:32:32,0:40:-0.00,-10.76,-149.72	0/0:38:38,0:40:-0.00,-12.57,-177.54	0/0:19:19,0:40:-0.00,-6.85,-89.42	0/0:49:49,0:40:-0.00,-15.88,-228.56	0/0:84:84,0:40:0.00,-26.42,-390.89	./.	./.	0/0:50:50,0:40:-0.00,-16.18,-233.20	0/0:74:74,0:40:-0.00,-23.41,-344.51	0/1:16:7,9:40:-35.79,0.00,-27.82	1/1:23:0,23:40:-105.37,-6.75,-0.00	0/0:25:25,0:40:-0.00,-8.66,-117.25	0/0:24:24,0:40:-0.00,-8.35,-112.61	0/0:17:17,0:40:-0.00,-6.25,-80.15	0/0:18:18,0:40:-0.00,-6.55,-84.79	0/0:21:21,0:40:-0.00,-7.45,-98.70	0/0:30:30,0:40:-0.00,-10.16,-140.44	0/1:31:18,13:40:-49.83,0.00,-74.33	0/0:11:11,0:40:-0.00,-4.44,-52.32	0/0:23:23,0:40:-0.00,-8.05,-107.98	0/0:23:23,0:40:-0.00,-8.05,-107.98	0/0:24:24,0:40:-0.00,-8.35,-112.61	0/0:10:10,0:40:-0.00,-4.14,-47.68	0/0:40:40,0:40:-0.00,-13.17,-186.82	0/0:34:34,0:40:-0.00,-11.36,-158.99	0/0:19:19,0:40:-0.00,-6.85,-89.42	0/0:37:37,0:40:-0.00,-12.27,-172.91	0/0:26:26,0:40:-0.00,-8.96,-121.89	0/0:18:18,0:40:-0.00,-6.55,-84.79	0/0:13:13,0:40:-0.00,-5.04,-61.60	0/0:34:34,0:40:-0.00,-11.36,-158.99	0/0:21:21,0:40:-0.00,-7.45,-98.70	0/0:15:15,0:40:-0.00,-5.64,-70.87	0/0:26:26,0:40:-0.00,-8.96,-121.89	0/0:17:17,0:40:-0.00,-6.25,-80.15	0/0:25:25,0:40:-0.00,-8.66,-117.25	1/1:15:0,15:40:-68.26,-4.34,-0.00	0/1:19:4,15:40:-62.72,-0.00,-13.01	0/0:28:28,0:40:-0.00,-9.56,-131.17	0/0:11:11,0:40:-0.00,-4.44,-52.32	0/0:24:24,0:40:-0.00,-8.35,-112.61	0/0:23:23,0:40:-0.00,-8.05,-107.98	0/0:67:67,0:40:0.00,-21.30,-312.04
1064	11000001	4807:33	G	A	0	PASS	NS=60;AF=0.083	GT:DP:AD:GQ:GL	0/0:33:33,0:40:-0.00,-10.67,-145.52	0/0:20:20,0:40:-0.00,-6.76,-88.76	0/0:31:31,0:40:-0.00,-10.07,-136.79	0/0:17:17,0:40:-0.00,-5.85,-75.66	0/0:43:43,0:40:-0.00,-13.68,-189.18	0/0:45:45,0:40:-0.00,-14.28,-197.91	0/0:12:12,0:40:-0.00,-4.35,-53.84	0/0:25:25,0:40:-0.00,-8.26,-110.59	0/0:26:26,0:40:-0.00,-8.56,-114.96	./.	0/0:35:35,0:40:-0.00,-11.27,-154.25	0/0:16:16,0:40:-0.00,-5.55,-71.30	0/0:30:30,0:40:-0.00,-9.77,-132.42	0/0:36:36,0:40:-0.00,-11.57,-158.62	./.	0/1:22:7,15:40:-58.13,0.00,-24.65	0/1:21:6,15:40:-58.43,0.00,-20.58	./.	0/1:11:2,9:40:-35.24,-0.00,-6.13	0/1:34:16,18:40:-67.61,0.00,-60.33	0/1:15:10,5:40:-16.58,0.00,-39.85	./.	./.	0/1:27:12,15:40:-56.62,0.00,-44.97	0/1:32:12,20:40:-76.95,0.00,-43.47	0/1:15:6,9:40:-34.04,0.00,-22.39	0/0:23:23,0:40:-0.00,-7.66,-101.86	0/0:8:8,0:38:-0.00,-3.15,-36.37	0/0:26:26,0:40:-0.00,-8.56,-114.96	1/1:23:0,23:40:-98.97,-6.21,-0.00	0/0:43:43,0:40:-0.00,-13.68,-189.18	0/0:14:14,0:40:-0.00,-4.95,-62.57	0/0:10:10,0:40:-0.00,-3.75,-45.10	0/0:17:17,0:40:-0.00,-5.85,-75.66	0/0:9:9,0:40:-0.00,-3.45,-40.74	0/0:4:4,0:25:-0.00,-1.95,-18.91	0/0:15:15,0:40:-0.00,-5.25,-66.93	0/0:18:18,0:40:-0.00,-6.15,-80.03	0/0:11:11,0:40:-0.00,-4.05,-49.47	0/0:20:20,0:40:-0.00,-6.76,-88.76	0/0:9:9,0:40:-0.00,-3.45,-40.74	0/0:8:8,0:38:-0.00,-3.15,-36.37	0/0:15:15,0:40:-0.00,-5.25,-66.93	0/0:16:16,0:40:-0.00,-5.55,-71.30	0/0:12:12,0:40:-0.00,-4.35,-53.84	0/0:17:17,0:40:-0.00,-5.85,-75.66	0/0:23:23,0:40:-0.00,-7.66,-101.86	0/0:19:19,0:40:-0.00,-6.46,-84.40	0/0:22:22,0:40:-0.00,-7.36,-97.49	0/0:15:15,0:40:-0.00,-5.25,-66.93	0/0:15:15,0:40:-0.00,-5.25,-66.93	0/0:10:10,0:40:-0.00,-3.75,-45.10	0/0:22:22,0:40:-0.00,-7.36,-97.49	0/0:18:18,0:40:-0.00,-6.15,-80.03	0/0:9:9,0:40:-0.00,-3.45,-40.74	0/0:5:5,0:28:-0.00,-2.24,-23.28	0/0:13:13,0:40:-0.00,-4.65,-58.20	0/0:16:16,0:40:-0.00,-5.55,-71.30	0/0:11:11,0:40:-0.00,-4.05,-49.47	0/0:16:16,0:40:-0.00,-5.55,-71.30	0/0:5:5,0:28:-0.00,-2.24,-23.28	0/0:9:9,0:40:-0.00,-3.45,-40.74	0/0:19:19,0:40:-0.00,-6.46,-84.40	0/0:13:13,0:40:-0.00,-4.65,-58.20	0/0:20:20,0:40:-0.00,-6.76,-88.76
1064	11100001	4807:55	T	C	0	PASS	NS=60;AF=0.175	GT:DP:AD:GQ:GL	0/1:33:13,20:40:-77.13,0.00,-48.21	0/1:20:9,11:40:-41.76,0.00,-34.66	0/1:31:10,21:40:-82.10,0.00,-35.71	0/1:17:6,11:40:-42.66,0.00,-22.46	0/1:43:15,28:40:-109.05,0.00,-53.93	0/1:45:18,27:40:-104.08,0.00,-66.42	0/1:12:6,6:40:-22.33,0.00,-23.97	0/1:25:9,16:40:-62.08,0.00,-33.15	0/1:26:18,8:40:-26.85,0.00,-72.14	./.	0/1:35:12,23:40:-89.63,0.00,-43.24	0/1:16:4,12:40:-47.32,-0.00,-14.03	0/1:30:12,18:40:-69.31,0.00,-44.74	0/1:36:16,20:40:-76.23,0.00,-60.40	./.	0/1:22:15,7:40:-23.69,0.00,-60.25	0/1:21:15,6:40:-19.62,0.00,-60.55	./.	0/1:11:9,2:40:-5.17,-0.00,-37.36	0/1:34:18,16:40:-59.37,0.00,-69.73	0/1:15:5,10:40:-38.89,0.00,-18.70	./.	./.	0/1:27:15,12:40:-44.01,0.00,-58.74	0/1:32:20,12:40:-42.51,0.00,-79.07	0/1:15:9,6:40:-21.43,0.00,-36.16	0/0:23:23,0:40:-0.00,-7.17,-102.05	0/0:8:8,0:33:-0.00,-2.66,-36.56	0/0:26:26,0:40:-0.00,-8.08,-115.14	0/0:23:23,0:40:-0.00,-7.17,-102.05	0/0:43:43,0:40:-0.00,-13.19,-189.36	0/0:14:14,0:40:-0.00,-4.46,-62.75	0/0:10:10,0:39:-0.00,-3.26,-45.29	0/0:17:17,0:40:-0.00,-5.37,-75.85	0/0:9:9,0:36:-0.00,-2.96,-40.93	0/0:4:4,0:20:-0.02,-1.47,-19.11	0/0:15:15,0:40:-0.00,-4.76,-67.12	0/0:18:18,0:40:-0.00,-5.67,-80.22	0/0:11:11,0:40:-0.00,-3.56,-49.66	0/0:20:20,0:40:-0.00,-6.27,-88.95	0/0:9:9,0:36:-0.00,-2.96,-40.93	0/0:8:8,0:33:-0.00,-2.66,-36.56	0/0:15:15,0:40:-0.00,-4.76,-67.12	0/0:16:16,0:40:-0.00,-5.07,-71.49	0/0:12:12,0:40:-0.00,-3.86,-54.02	0/0:17:17,0:40:-0.00,-5.37,-75.85	0/0:23:23,0:40:-0.00,-7.17,-102.05	0/0:19:19,0:40:-0.00,-5.97,-84.58	0/0:22:22,0:40:-0.00,-6.87,-97.68	0/0:15:15,0:40:-0.00,-4.76,-67.12	0/0:15:15,0:40:-0.00,-4.76,-67.12	0/0:10:10,0:39:-0.00,-3.26,-45.29	0/0:22:22,0:40:-0.00,-6.87,-97.68	0/0:18:18,0:40:-0.00,-5.67,-80.22	0/0:9:9,0:36:-0.00,-2.96,-40.93	0/0:5:5,0:23:-0.01,-1.76,-23.47	0/0:13:13,0:40:-0.00,-4.16,-58.39	0/0:16:16,0:40:-0.00,-5.07,-71.49	0/0:11:11,0:40:-0.00,-3.56,-49.66	0/0:16:16,0:40:-0.00,-5.07,-71.49	0/0:5:5,0:23:-0.01,-1.76,-23.47	0/0:9:9,0:36:-0.00,-2.96,-40.93	0/0:19:19,0:40:-0.00,-5.97,-84.58	0/0:13:13,0:40:-0.00,-4.16,-58.39	0/0:20:20,0:40:-0.00,-6.27,-88.95
1065	11200001	4845:12	C	T	0	PASS	NS=64;AF=0.094	GT:DP:AD:GQ:GL	0/1:25:10,15:40:-57.13,0.00,-36.29	1/1:23:0,23:40:-99.67,-6.90,-0.00	1/1:12:0,12:40:-51.49,-3.59,-0.00	0/1:16:8,8:40:-29.18,0.00,-30.24	0/1:17:7,10:40:-37.64,0.00,-25.56	0/1:17:7,10:40:-37.64,0.00,-25.56	0/0:30:28,2:18:-0.02,-1.33,-114.95	0/0:16:16,0:40:-0.00,-5.86,-71.13	0/0:20:20,0:40:-0.00,-7.06,-88.65	0/0:13:13,0:40:-0.00,-4.95,-58.00	0/0:10:10,0:40:-0.00,-4.05,-44.86	1/1:14:0,14:40:-60.25,-4.19,-0.00	1/1:19:0,19:40:-82.15,-5.70,-0.00	0/0:12:12,0:40:-0.00,-4.65,-53.62	0/0:23:23,0:40:-0.00,-7.96,-101.79	0/0:23:23,0:40:-0.00,-7.96,-101.79	0/0:19:19,0:40:-0.00,-6.76,-84.27	0/0:23:23,0:40:-0.00,-7.96,-101.79	0/0:9:9,0:40:-0.00,-3.75,-40.48	0/0:13:13,0:40:-0.00,-4.95,-58.00	0/0:19:19,0:40:-0.00,-6.76,-84.27	0/0:8:8,0:40:-0.00,-3.45,-36.10	0/0:7:7,0:38:-0.00,-3.15,-31.72	0/0:18:18,0:40:-0.00,-6.46,-79.89	0/0:13:13,0:40:-0.00,-4.95,-58.00	0/0:15:15,0:40:-0.00,-5.56,-66.75	0/0:43:43,0:40:-0.00,-13.98,-189.38	0/0:70:70,0:40:-0.00,-22.11,-307.63	0/0:57:57,0:40:0.00,-18.20,-250.69	0/0:16:16,0:40:-0.00,-5.86,-71.13	0/0:11:11,0:40:-0.00,-4.35,-49.24	0/0:26:26,0:40:-0.00,-8.87,-114.93	0/0:8:8,0:40:-0.00,-3.45,-36.10	0/0:7:7,0:38:-0.00,-3.15,-31.72	0/0:19:19,0:40:-0.00,-6.76,-84.27	0/0:15:15,0:40:-0.00,-5.56,-66.75	0/0:25:25,0:40:-0.00,-8.57,-110.55	0/0:16:16,0:40:-0.00,-5.86,-71.13	0/0:7:7,0:38:-0.00,-3.15,-31.72	0/0:15:15,0:40:-0.00,-5.56,-66.75	0/0:30:30,0:40:-0.00,-10.07,-132.45	0/0:12:12,0:40:-0.00,-4.65,-53.62	0/0:6:6,0:35:-0.00,-2.85,-27.34	0/0:14:14,0:40:-0.00,-5.25,-62.38	0/0:7:7,0:38:-0.00,-3.15,-31.72	0/0:42:42,0:40:-0.00,-13.68,-185.00	0/0:35:35,0:40:-0.00,-11.58,-154.34	0/0:19:19,0:40:-0.00,-6.76,-84.27	0/0:38:38,0:40:-0.00,-12.48,-167.48	0/0:25:25,0:40:-0.00,-8.57,-110.55	0/0:12:12,0:40:-0.00,-4.65,-53.62	0/0:9:9,0:40:-0.00,-3.75,-40.48	0/0:26:26,0:40:-0.00,-8.87,-114.93	0/0:9:9,0:40:-0.00,-3.75,-40.48	0/0:16:16,0:40:-0.00,-5.86,-71.13	./.	0/0:13:13,0:40:-0.00,-4.95,-58.00	0/0:12:12,0:40:-0.00,-4.65,-53.62	0/0:13:13,0:40:-0.00,-4.95,-58.00	0/0:11:11,0:40:-0.00,-4.35,-49.24	0/0:8:8,0:40:-0.00,-3.45,-36.10	0/0:23:23,0:40:-0.00,-7.96,-101.79	0/0:13:13,0:40:-0.00,-4.95,-58.00	0/0:6:6,0:35:-0.00,-2.85,-27.34	0/0:30:30,0:40:-0.00,-10.07,-132.45
1066	11300001	4894:55	C	T	0	PASS	NS=59;AF=0.085	GT:DP:AD:GQ:GL	0/0:53:53,0:40:-0.00,-16.62,-239.68	0/0:37:37,0:40:-0.00,-11.80,-167.85	0/0:32:32,0:40:-0.00,-10.30,-145.40	0/0:20:20,0:40:-0.00,-6.69,-91.53	0/0:15:15,0:40:-0.00,-5.18,-69.08	0/0:24:24,0:40:-0.00,-7.89,-109.49	0/0:12:12,0:40:-0.00,-4.28,-55.61	0/0:7:7,0:34:-0.00,-2.77,-33.17	0/0:45:45,0:40:-0.00,-14.21,-203.76	0/0:22:22,0:40:-0.00,-7.29,-100.51	0/0:22:22,0:40:-0.00,-7.29,-100.51	0/0:34:34,0:40:-0.00,-10.90,-154.38	0/0:40:40,0:40:-0.00,-12.71,-181.32	0/0:29:29,0:40:-0.00,-9.40,-131.93	0/1:48:17,31:40:-124.06,0.00,-62.95	0/1:45:27,18:40:-66.60,0.00,-108.74	0/1:38:16,22:40:-86.66,0.00,-61.47	0/0:39:37,2:40:-0.00,-3.43,-158.87	0/1:21:12,9:40:-33.42,0.00,-48.63	./.	0/1:31:14,17:40:-66.32,0.00,-54.60	0/1:22:7,15:40:-60.05,0.00,-25.88	0/1:20:9,11:40:-42.70,0.00,-35.46	0/1:35:18,17:40:-65.12,0.00,-71.35	0/1:22:12,10:40:-37.61,0.00,-48.33	0/1:26:13,13:40:-49.87,0.00,-51.61	0/0:23:23,0:40:-0.00,-7.59,-105.00	./.	./.	0/0:18:18,0:40:-0.00,-6.08,-82.55	./.	0/0:18:18,0:40:-0.00,-6.08,-82.55	0/0:19:19,0:40:-0.00,-6.38,-87.04	0/0:23:23,0:40:-0.00,-7.59,-105.00	0/0:26:26,0:40:-0.00,-8.49,-118.47	0/0:13:13,0:40:-0.00,-4.58,-60.10	0/0:31:31,0:40:-0.00,-10.00,-140.91	0/0:24:24,0:40:-0.00,-7.89,-109.49	0/0:30:30,0:40:-0.00,-9.70,-136.42	0/0:27:27,0:40:-0.00,-8.79,-122.95	0/0:4:4,0:24:-0.01,-1.88,-19.70	0/0:19:19,0:40:-0.00,-6.38,-87.04	0/0:12:12,0:40:-0.00,-4.28,-55.61	0/0:16:16,0:40:-0.00,-5.48,-73.57	0/0:25:25,0:40:-0.00,-8.19,-113.98	0/0:42:42,0:40:-0.00,-13.31,-190.30	0/0:26:26,0:40:-0.00,-8.49,-118.47	0/0:20:20,0:40:-0.00,-6.69,-91.53	0/0:31:31,0:40:-0.00,-10.00,-140.91	0/0:22:22,0:40:-0.00,-7.29,-100.51	./.	./.	0/0:32:32,0:40:-0.00,-10.30,-145.40	0/0:14:14,0:40:-0.00,-4.88,-64.59	0/0:28:28,0:40:-0.00,-9.09,-127.44	0/0:17:17,0:40:-0.00,-5.78,-78.06	0/0:16:16,0:40:-0.00,-5.48,-73.57	0/0:20:20,0:40:-0.00,-6.69,-91.53	0/0:9:9,0:40:-0.00,-3.37,-42.15	0/0:35:35,0:40:-0.00,-11.20,-158.87	0/0:11:11,0:40:-0.00,-3.98,-51.12	0/0:23:23,0:40:-0.00,-7.59,-105.00	0/0:31:31,0:40:-0.00,-10.00,-140.91	0/0:28:28,0:40:-0.00,-9.09,-127.44	0/0:35:35,0:40:-0.00,-11.20,-158.87
1066	11400001	4894:60	G	C	0	PASS	NS=59;AF=0.203	GT:DP:AD:GQ:GL	0/1:53:21,32:40:-127.53,0.00,-79.75	0/1:37:17,20:40:-78.47,0.00,-66.61	0/1:32:13,19:40:-75.49,0.00,-50.16	0/1:20:12,8:40:-29.72,0.00,-49.28	0/1:15:6,9:40:-35.71,0.00,-23.85	0/1:24:16,8:40:-28.51,0.00,-66.03	0/1:12:4,8:40:-32.13,0.00,-15.77	0/1:7:4,3:40:-11.18,-0.00,-17.28	0/1:45:22,23:40:-89.53,0.00,-86.65	0/1:22:9,13:40:-51.56,0.00,-35.21	0/1:22:10,12:40:-47.07,0.00,-39.70	0/1:34:16,18:40:-70.40,0.00,-63.02	0/1:40:21,19:40:-73.08,0.00,-83.66	0/1:29:9,20:40:-80.88,0.00,-33.10	0/1:48:17,31:40:-124.54,0.00,-63.30	0/1:45:27,18:40:-67.09,0.00,-109.10	0/1:38:16,22:40:-87.15,0.00,-61.82	0/0:39:37,2:36:-0.00,-2.94,-158.73	0/1:21:12,9:40:-33.91,0.00,-48.98	./.	0/1:31:14,17:40:-66.81,0.00,-54.95	0/1:22:7,15:40:-60.54,0.00,-26.23	0/1:20:9,11:40:-43.19,0.00,-35.81	0/1:35:18,17:40:-65.61,0.00,-71.70	0/1:22:12,10:40:-38.09,0.00,-48.68	0/1:26:13,13:40:-50.36,0.00,-51.96	0/0:23:23,0:40:-0.00,-7.10,-104.86	./.	./.	0/0:18:18,0:40:-0.00,-5.60,-82.41	./.	0/0:18:18,0:40:-0.00,-5.60,-82.41	0/0:19:19,0:40:-0.00,-5.90,-86.90	0/0:23:23,0:40:-0.00,-7.10,-104.86	0/0:26:26,0:40:-0.00,-8.00,-118.33	0/0:13:13,0:40:-0.00,-4.09,-59.97	0/0:31:31,0:40:-0.00,-9.51,-140.78	0/0:24:24,0:40:-0.00,-7.40,-109.35	0/0:30:30,0:40:-0.00,-9.21,-136.29	0/0:27:27,0:40:-0.00,-8.30,-122.82	0/0:4:4,0:19:-0.02,-1.40,-19.58	0/0:19:19,0:40:-0.00,-5.90,-86.90	0/0:12:12,0:40:-0.00,-3.79,-55.48	0/0:16:16,0:40:-0.00,-4.99,-73.43	0/0:25:25,0:40:-0.00,-7.70,-113.84	0/0:42:42,0:40:-0.00,-12.82,-190.16	0/0:26:26,0:40:-0.00,-8.00,-118.33	0/0:20:20,0:40:-0.00,-6.20,-91.39	0/0:31:31,0:40:-0.00,-9.51,-140.78	0/0:22:22,0:40:-0.00,-6.80,-100.37	./.	./.	0/0:32:32,0:40:-0.00,-9.81,-145.26	0/0:14:14,0:40:-0.00,-4.39,-64.46	0/0:28:28,0:40:-0.00,-8.61,-127.31	0/0:17:17,0:40:-0.00,-5.29,-77.92	0/0:16:16,0:40:-0.00,-4.99,-73.43	0/0:20:20,0:40:-0.00,-6.20,-91.39	0/0:9:9,0:35:-0.00,-2.89,-42.01	0/0:35:35,0:40:-0.00,-10.71,-158.73	0/0:11:11,0:40:-0.00,-3.49,-50.99	0/0:23:23,0:40:-0.00,-7.10,-104.86	0/0:31:31,0:40:-0.00,-9.51,-140.78	0/0:28:28,0:40:-0.00,-8.61,-127.31	0/0:35:35,0:40:-0.00,-10.71,-158.73
1067	11500001	5041:34	G	C	0	PASS	NS=63;AF=0.095	GT:DP:AD:GQ:GL	0/0:22:22,0:40:-0.00,-7.22,-75.89	0/0:13:13,0:40:-0.00,-4.52,-45.55	0/0:16:16,0:40:-0.00,-5.42,-55.67	0/0:9:9,0:40:-0.00,-3.31,-32.07	0/0:17:17,0:40:-0.00,-5.72,-59.04	0/0:18:18,0:40:-0.00,-6.02,-62.41	0/0:6:6,0:30:-0.00,-2.41,-21.96	0/0:19:19,0:40:-0.00,-6.32,-65.78	0/0:27:27,0:40:-0.00,-8.73,-92.75	0/0:29:29,0:40:-0.00,-9.33,-99.49	0/0:26:26,0:40:-0.00,-8.43,-89.38	0/0:21:21,0:40:-0.00,-6.92,-72.52	0/0:14:14,0:40:-0.00,-4.82,-48.92	0/0:23:23,0:40:-0.00,-7.52,-79.26	0/1:23:14,9:40:-22.81,0.00,-41.40	0/1:47:27,20:40:-52.68,0.00,-78.00	0/1:35:22,13:40:-32.69,0.00,-64.76	0/1:20:15,5:40:-10.23,-0.00,-45.67	0/1:45:37,8:40:-12.83,-0.00,-112.32	0/1:38:20,18:40:-48.64,0.00,-57.11	0/1:18:10,8:40:-20.95,0.00,-29.42	0/1:16:12,4:40:-8.07,-0.00,-36.76	0/1:34:20,14:40:-36.36,0.00,-58.32	0/1:24:16,8:40:-19.14,0.00,-47.84	0/1:18:13,5:40:-10.83,-0.00,-39.53	0/1:30:19,11:40:-27.45,0.00,-56.15	0/0:50:50,0:40:-0.00,-15.65,-170.28	0/0:37:37,0:40:-0.00,-11.74,-126.46	0/0:61:61,0:40:0.00,-18.96,-207.36	0/0:33:33,0:40:-0.00,-10.53,-112.97	0/0:62:62,0:40:0.00,-19.26,-210.73	0/0:9:9,0:40:-0.00,-3.31,-32.07	0/0:16:16,0:40:-0.00,-5.42,-55.67	0/0:10:10,0:40:-0.00,-3.61,-35.44	0/0:13:13,0:40:-0.00,-4.52,-45.55	0/0:13:13,0:40:-0.00,-4.52,-45.55	0/0:12:12,0:40:-0.00,-4.22,-42.18	0/0:9:9,0:40:-0.00,-3.31,-32.07	0/0:7:7,0:33:-0.00,-2.71,-25.33	0/0:16:16,0:40:-0.00,-5.42,-55.67	0/0:12:12,0:40:-0.00,-4.22,-42.18	0/0:22:22,0:40:-0.00,-7.22,-75.89	0/0:11:11,0:40:-0.00,-3.91,-38.81	./.	0/0:13:13,0:40:-0.00,-4.52,-45.55	0/0:23:23,0:40:-0.00,-7.52,-79.26	0/0:33:33,0:40:-0.00,-10.53,-112.97	0/0:12:12,0:40:-0.00,-4.22,-42.18	0/0:30:30,0:40:-0.00,-9.63,-102.86	0/0:12:12,0:40:-0.00,-4.22,-42.18	0/0:7:7,0:33:-0.00,-2.71,-25.33	0/0:6:6,0:30:-0.00,-2.41,-21.96	0/0:31:30,0:40:-0.00,-9.63,-102.86	0/0:20:20,0:40:-0.00,-6.62,-69.15	0/0:14:14,0:40:-0.00,-4.82,-48.92	0/0:7:7,0:33:-0.00,-2.71,-25.33	0/0:13:13,0:40:-0.00,-4.52,-45.55	0/0:3:3,0:20:-0.01,-1.52,-11.86	0/0:21:21,0:40:-0.00,-6.92,-72.52	0/0:5:5,0:27:-0.00,-2.11,-18.59	0/0:13:13,0:40:-0.00,-4.52,-45.55	0/0:5:5,0:27:-0.00,-2.11,-18.59	0/0:12:12,0:40:-0.00,-4.22,-42.18	0/0:13:13,0:40:-0.00,-4.52,-45.55	./.
1068	11600001	5050:24	C	T	0	PASS	NS=59;AF=0.076	GT:DP:AD:GQ:GL	0/0:49:49,0:40:-0.00,-15.46,-159.31	0/0:56:56,0:40:0.00,-17.56,-181.82	0/0:35:35,0:40:-0.00,-11.25,-114.30	0/0:40:40,0:40:-0.00,-12.75,-130.37	0/0:22:22,0:40:-0.00,-7.34,-72.49	0/0:31:31,0:40:-0.00,-10.05,-101.43	0/0:12:12,0:40:-0.00,-4.33,-40.34	0/0:14:14,0:40:-0.00,-4.93,-46.77	./.	0/0:12:12,0:40:-0.00,-4.33,-40.34	0/0:29:29,0:40:-0.00,-9.44,-95.00	0/0:33:33,0:40:-0.00,-10.65,-107.86	0/0:82:82,0:40:0.00,-25.38,-265.43	0/0:39:39,0:40:-0.00,-12.45,-127.16	./.	0/1:54:30,24:40:-60.21,0.00,-81.26	0/1:21:15,6:40:-12.26,-0.00,-42.95	0/0:14:14,0:40:-0.00,-4.93,-46.77	0/1:36:24,12:40:-27.04,0.00,-67.38	0/1:39:22,17:40:-42.21,0.00,-60.04	0/1:39:18,21:40:-55.08,0.00,-47.18	0/1:47:26,21:40:-52.67,0.00,-70.50	0/1:44:22,22:40:-56.79,0.00,-58.54	0/1:38:23,15:40:-36.08,0.00,-63.56	0/1:27:9,18:40:-49.04,0.00,-21.85	./.	0/0:62:62,0:40:0.00,-19.37,-201.12	0/0:48:48,0:40:-0.00,-15.16,-156.10	0/0:28:28,0:40:-0.00,-9.14,-91.79	0/0:36:36,0:40:-0.00,-11.55,-117.51	0/0:58:58,0:40:0.00,-18.17,-188.25	0/0:7:7,0:35:-0.00,-2.83,-24.26	0/0:29:29,0:40:-0.00,-9.44,-95.00	0/0:7:7,0:35:-0.00,-2.83,-24.26	0/0:11:11,0:40:-0.00,-4.03,-37.12	0/0:39:39,0:40:-0.00,-12.45,-127.16	0/0:20:20,0:40:-0.00,-6.74,-66.06	0/0:28:26,0:40:-0.00,-8.54,-85.36	0/0:16:16,0:40:-0.00,-5.53,-53.20	0/0:19:19,0:40:-0.00,-6.44,-62.85	0/0:34:34,0:40:-0.00,-10.95,-111.08	0/0:22:22,0:40:-0.00,-7.34,-72.49	0/0:22:22,0:40:-0.00,-7.34,-72.49	./.	0/0:11:11,0:40:-0.00,-4.03,-37.12	0/0:19:19,0:40:-0.00,-6.44,-62.85	0/0:15:15,0:40:-0.00,-5.23,-49.98	0/0:15:15,0:40:-0.00,-5.23,-49.98	0/0:42:42,0:40:-0.00,-13.35,-136.81	0/0:17:17,0:40:-0.00,-5.83,-56.42	./.	./.	0/0:22:22,0:40:-0.00,-7.34,-72.49	0/0:19:19,0:40:-0.00,-6.44,-62.85	0/0:16:16,0:40:-0.00,-5.53,-53.20	0/0:26:26,0:40:-0.00,-8.54,-85.36	0/0:21:21,0:40:-0.00,-7.04,-69.28	0/0:16:16,0:40:-0.00,-5.53,-53.20	0/0:26:26,0:40:-0.00,-8.54,-85.36	0/0:26:26,0:40:-0.00,-8.54,-85.36	0/0:18:18,0:40:-0.00,-6.14,-59.63	0/0:12:12,0:40:-0.00,-4.33,-40.34	0/0:21:21,0:40:-0.00,-7.04,-69.28	0/0:29:29,0:40:-0.00,-9.44,-95.00	0/0:58:58,0:40:0.00,-18.17,-188.25
1069	11700001	5090:11	T	A	0	PASS	NS=59;AF=0.203	GT:DP:AD:GQ:GL	1/1:9:0,9:37:-37.07,-3.09,-0.00	1/1:12:0,12:40:-49.64,-3.99,-0.00	1/1:16:0,16:40:-66.40,-5.19,-0.00	1/1:15:0,15:40:-62.21,-4.89,-0.00	1/1:11:0,11:40:-45.45,-3.69,-0.00	1/1:11:0,11:40:-45.45,-3.69,-0.00	0/1:11:8,3:40:-8.25,-0.00,-29.83	1/1:10:0,10:40:-41.26,-3.39,-0.00	0/1:10:6,4:40:-12.74,-0.00,-21.75	./.	./.	./.	1/1:17:0,17:40:-70.59,-5.49,-0.00	1/1:13:0,13:40:-53.83,-4.29,-0.00	0/1:22:16,6:40:-17.51,0.00,-60.03	0/0:4:4,0:28:-0.00,-2.21,-17.39	0/0:10:10,0:40:-0.00,-4.01,-42.52	0/0:19:19,0:40:-0.00,-6.72,-80.22	0/0:11:11,0:40:-0.00,-4.32,-46.71	0/0:15:15,0:40:-0.00,-5.52,-63.47	0/0:12:12,0:40:-0.00,-4.62,-50.90	0/0:9:9,0:40:-0.00,-3.71,-38.33	0/0:5:5,0:31:-0.00,-2.51,-21.58	0/0:14:14,0:40:-0.00,-5.22,-59.28	0/0:11:11,0:40:-0.00,-4.32,-46.71	0/0:9:9,0:40:-0.00,-3.71,-38.33	0/0:22:22,0:40:-0.00,-7.63,-92.79	0/0:14:14,0:40:-0.00,-5.22,-59.28	0/0:23:23,0:40:-0.00,-7.93,-96.98	0/0:7:7,0:38:-0.00,-3.11,-29.95	0/0:11:11,0:40:-0.00,-4.32,-46.71	0/0:13:13,0:40:-0.00,-4.92,-55.09	0/0:10:10,0:40:-0.00,-4.01,-42.52	0/0:12:12,0:40:-0.00,-4.62,-50.90	0/0:22:22,0:40:-0.00,-7.63,-92.79	0/0:7:7,0:38:-0.00,-3.11,-29.95	0/0:23:23,0:40:-0.00,-7.93,-96.98	0/0:5:5,0:31:-0.00,-2.51,-21.58	0/0:12:12,0:40:-0.00,-4.62,-50.90	0/0:17:17,0:40:-0.00,-6.12,-71.84	0/0:11:11,0:40:-0.00,-4.32,-46.71	0/0:7:7,0:38:-0.00,-3.11,-29.95	0/0:10:10,0:40:-0.00,-4.01,-42.52	0/0:10:10,0:40:-0.00,-4.01,-42.52	0/0:4:4,0:28:-0.00,-2.21,-17.39	0/0:33:33,0:40:-0.00,-10.94,-138.87	0/0:20:20,0:40:-0.00,-7.02,-84.41	0/0:14:14,0:40:-0.00,-5.22,-59.28	0/0:25:25,0:40:-0.00,-8.53,-105.36	0/0:17:17,0:40:-0.00,-6.12,-71.84	1/1:8:0,8:34:-32.89,-2.79,-0.00	0/1:5:3,2:40:-5.87,-0.00,-10.69	0/0:16:16,0:40:-0.00,-5.82,-67.65	0/0:10:10,0:40:-0.00,-4.01,-42.52	0/0:8:8,0:40:-0.00,-3.41,-34.14	0/0:14:14,0:40:-0.00,-5.22,-59.28	./.	0/0:14:14,0:40:-0.00,-5.22,-59.28	./.	0/0:12:12,0:40:-0.00,-4.62,-50.90	0/0:9:9,0:40:-0.00,-3.71,-38.33	./.	0/0:22:22,0:40:-0.00,-7.63,-92.79	0/0:18:18,0:40:-0.00,-6.42,-76.03	0/0:12:12,0:40:-0.00,-4.62,-50.90
1070	11800001	5099:16	C	T	0	PASS	NS=61;AF=0.418	GT:DP:AD:GQ:GL	0/0:55:55,0:40:0.00,-17.07,-200.30	0/0:62:62,0:40:0.00,-19.17,-225.78	0/0:65:65,0:40:0.00,-20.08,-236.70	0/0:43:43,0:40:-0.00,-13.46,-156.63	0/0:49:49,0:40:-0.00,-15.26,-178.47	0/0:41:41,0:40:-0.00,-12.85,-149.36	0/0:19:19,0:40:-0.00,-6.23,-69.29	0/0:29:29,0:40:-0.00,-9.24,-105.68	0/0:48:48,0:40:-0.00,-14.96,-174.83	./.	0/0:45:45,0:40:-0.00,-14.06,-163.91	0/0:46:46,0:40:-0.00,-14.36,-167.55	0/0:35:35,0:40:-0.00,-11.05,-127.52	0/0:45:45,0:40:-0.00,-14.06,-163.91	0/0:64:64,0:40:0.00,-19.78,-233.06	0/0:65:65,0:40:0.00,-20.08,-236.70	0/0:59:59,0:40:0.00,-18.27,-214.86	0/0:53:53,0:40:0.00,-16.46,-193.03	0/0:46:46,0:40:-0.00,-14.36,-167.55	0/0:69:69,0:40:0.00,-21.28,-251.25	0/0:43:43,0:40:-0.00,-13.46,-156.63	0/0:39:39,0:40:-0.00,-12.25,-142.08	0/0:37:37,0:40:-0.00,-11.65,-134.80	0/0:50:50,0:40:-0.00,-15.56,-182.11	0/0:65:65,0:40:0.00,-20.08,-236.70	0/0:77:76,0:40:0.00,-23.39,-276.73	1/1:53:0,53:40:-192.73,-16.32,0.00	1/1:53:0,53:40:-192.73,-16.32,0.00	1/1:45:0,45:40:-163.62,-13.91,-0.00	1/1:55:0,55:40:-200.01,-16.92,0.00	0/1:83:41,42:40:-127.35,0.00,-123.86	1/1:18:0,18:40:-65.36,-5.78,-0.00	1/1:18:0,18:40:-65.36,-5.78,-0.00	1/1:30:0,30:40:-109.03,-9.40,-0.00	1/1:39:0,39:40:-141.78,-12.10,-0.00	1/1:18:0,18:40:-65.36,-5.78,-0.00	1/1:32:0,32:40:-116.31,-10.00,-0.00	1/1:24:0,24:40:-87.19,-7.59,-0.00	1/1:28:0,28:40:-101.75,-8.79,-0.00	./.	1/1:23:0,23:40:-83.55,-7.29,-0.00	1/1:31:0,31:40:-112.67,-9.70,-0.00	0/1:25:13,12:40:-35.63,0.00,-39.42	1/1:18:0,18:40:-65.36,-5.78,-0.00	./.	1/1:46:0,46:40:-167.26,-14.21,-0.00	1/1:44:0,44:40:-159.98,-13.61,-0.00	1/1:30:0,30:40:-109.03,-9.40,-0.00	1/1:35:0,35:40:-127.22,-10.90,-0.00	1/1:40:0,40:40:-145.42,-12.41,-0.00	0/0:4:4,0:23:-0.01,-1.73,-14.71	0/0:11:11,0:40:-0.00,-3.83,-40.18	0/1:51:26,25:40:-75.12,0.00,-78.90	0/0:26:26,0:40:-0.00,-8.34,-94.77	0/0:36:36,0:40:-0.00,-11.35,-131.16	0/0:23:23,0:40:-0.00,-7.44,-83.85	0/1:14:12,2:32:-2.55,-0.00,-39.09	0/0:20:20,0:40:-0.00,-6.53,-72.93	0/1:36:14,22:40:-68.71,0.00,-39.75	0/1:21:14,7:40:-18.64,0.00,-44.26	0/1:31:10,21:40:-66.58,0.00,-26.70	1/1:25:0,25:40:-90.83,-7.89,-0.00	./.	0/1:19:9,10:40:-30.16,0.00,-26.67	0/1:44:18,26:40:-80.86,0.00,-51.90
1070	11900001	5099:19	T	C	0	PASS	NS=59;AF=0.186	GT:DP:AD:GQ:GL	0/1:55:24,31:40:-96.09,0.00,-72.22	0/1:62:22,40:40:-126.74,0.00,-62.83	0/1:65:25,40:40:-125.83,0.00,-72.85	./.	0/1:49:15,34:40:-108.81,0.00,-41.27	0/1:41:26,15:40:-42.08,0.00,-83.71	0/1:19:5,14:40:-45.06,-0.00,-13.91	0/1:29:8,21:40:-67.52,0.00,-21.82	0/1:48:31,17:40:-47.25,0.00,-99.80	./.	0/0:45:45,0:40:-0.00,-13.71,-165.36	0/1:46:27,19:40:-55.13,0.00,-85.84	0/1:35:16,19:40:-58.44,0.00,-49.12	0/1:45:13,32:40:-102.74,0.00,-35.20	./.	0/1:65:25,40:40:-125.83,0.00,-72.85	0/1:59:21,37:40:-117.02,0.00,-60.40	0/1:53:28,25:40:-74.86,0.00,-87.38	0/1:46:25,21:40:-62.41,0.00,-78.57	0/1:69:32,37:40:-113.71,0.00,-97.12	0/1:43:21,22:40:-66.95,0.00,-64.91	0/1:39:15,24:40:-75.43,0.00,-44.28	0/1:37:10,27:40:-86.95,0.00,-26.69	0/1:50:22,28:40:-86.68,0.00,-66.44	0/1:65:28,37:40:-114.92,0.00,-83.77	0/1:76:39,37:40:-111.61,0.00,-120.48	0/0:53:53,0:40:0.00,-16.12,-194.47	0/0:53:53,0:40:0.00,-16.12,-194.47	0/0:45:45,0:40:-0.00,-13.71,-165.36	0/0:55:55,0:40:0.00,-16.72,-201.75	0/0:83:83,0:40:0.00,-25.15,-303.64	0/0:18:18,0:40:-0.00,-5.58,-67.10	0/0:18:18,0:40:-0.00,-5.58,-67.10	0/0:30:30,0:40:-0.00,-9.20,-110.77	0/0:39:39,0:40:-0.00,-11.90,-143.52	0/0:18:18,0:40:-0.00,-5.58,-67.10	0/0:32:32,0:40:-0.00,-9.80,-118.05	0/0:24:24,0:40:-0.00,-7.39,-88.94	0/0:28:28,0:40:-0.00,-8.59,-103.49	./.	0/0:23:23,0:40:-0.00,-7.09,-85.30	0/0:31:31,0:40:-0.00,-9.50,-114.41	0/0:25:25,0:40:-0.00,-7.69,-92.58	0/0:18:18,0:40:-0.00,-5.58,-67.10	./.	0/0:46:46,0:40:-0.00,-14.01,-169.00	0/0:44:44,0:40:-0.00,-13.41,-161.72	0/0:30:30,0:40:-0.00,-9.20,-110.77	0/0:35:35,0:40:-0.00,-10.70,-128.97	0/0:40:40,0:40:-0.00,-12.21,-147.16	0/0:4:4,0:19:-0.02,-1.39,-16.18	0/0:11:11,0:40:-0.00,-3.48,-41.63	0/0:51:51,0:40:-0.00,-15.52,-187.19	0/0:26:26,0:40:-0.00,-7.99,-96.22	0/0:36:36,0:40:-0.00,-11.00,-132.61	0/0:23:23,0:40:-0.00,-7.09,-85.30	0/0:14:14,0:40:-0.00,-4.38,-52.55	0/0:20:20,0:40:-0.00,-6.19,-74.38	0/0:36:36,0:40:-0.00,-11.00,-132.61	0/0:21:21,0:40:-0.00,-6.49,-78.02	0/0:31:31,0:40:-0.00,-9.50,-114.41	0/0:25:25,0:40:-0.00,-7.69,-92.58	./.	0/0:19:19,0:40:-0.00,-5.89,-70.74	0/0:44:44,0:40:-0.00,-13.41,-161.72
1070	12000001	5099:22	A	G	0	PASS	NS=59;AF=0.110	GT:DP:AD:GQ:GL	0/1:55:31,24:40:-95.26,0.00,-129.43	0/1:62:40,22:40:-83.79,0.00,-169.45	0/1:65:40,25:40:-96.93,0.00,-168.55	./.	0/1:49:34,15:40:-54.94,0.00,-145.28	0/1:41:16,25:40:-104.16,0.00,-63.43	0/1:19:14,5:40:-17.16,0.00,-60.69	0/1:29:21,8:40:-28.19,0.00,-90.45	0/1:48:17,31:40:-130.14,0.00,-66.01	./.	1/1:45:0,45:40:-209.23,-12.66,-0.00	0/1:46:19,27:40:-112.01,0.00,-75.97	0/1:35:19,16:40:-63.84,0.00,-79.28	0/1:45:32,13:40:-46.78,0.00,-137.12	./.	0/0:65:65,0:40:0.00,-20.09,-305.66	0/0:59:59,0:40:-0.00,-18.28,-277.58	0/0:53:53,0:40:0.00,-16.48,-249.49	0/0:46:46,0:40:-0.00,-14.37,-216.72	0/0:69:69,0:40:-0.00,-21.29,-324.38	0/0:43:43,0:40:-0.00,-13.47,-202.68	0/0:39:39,0:40:-0.00,-12.26,-183.96	0/0:37:37,0:40:-0.00,-11.66,-174.60	0/0:50:50,0:40:-0.00,-15.57,-235.45	0/0:65:65,0:40:0.00,-20.09,-305.66	0/0:77:77,0:40:0.00,-23.70,-361.83	0/0:53:53,0:40:0.00,-16.48,-249.49	0/0:53:53,0:40:0.00,-16.48,-249.49	0/0:45:45,0:40:-0.00,-14.07,-212.04	0/0:55:55,0:40:0.00,-17.08,-258.85	0/0:83:83,0:40:0.00,-25.51,-389.92	0/0:18:18,0:40:-0.00,-5.94,-85.66	0/0:18:18,0:40:-0.00,-5.94,-85.66	0/0:30:30,0:40:-0.00,-9.55,-141.83	0/0:39:39,0:40:-0.00,-12.26,-183.96	0/0:18:18,0:40:-0.00,-5.94,-85.66	0/0:32:32,0:40:-0.00,-10.16,-151.19	0/0:24:24,0:40:-0.00,-7.75,-113.75	0/0:28:28,0:40:-0.00,-8.95,-132.47	./.	0/0:23:23,0:40:-0.00,-7.45,-109.06	0/0:31:31,0:40:-0.00,-9.85,-146.51	0/0:25:25,0:40:-0.00,-8.05,-118.43	0/0:18:18,0:40:-0.00,-5.94,-85.66	./.	0/0:46:46,0:40:-0.00,-14.37,-216.72	0/0:44:44,0:40:-0.00,-13.77,-207.36	0/0:30:30,0:40:-0.00,-9.55,-141.83	0/0:35:35,0:40:-0.00,-11.06,-165.24	0/0:40:40,0:40:-0.00,-12.56,-188.64	0/0:4:4,0:23:-0.01,-1.73,-20.14	0/0:11:11,0:40:-0.00,-3.83,-52.89	0/0:51:51,0:40:-0.00,-15.87,-240.13	0/0:26:26,0:40:-0.00,-8.35,-123.11	0/0:36:36,0:40:-0.00,-11.36,-169.92	0/0:23:23,0:40:-0.00,-7.45,-109.06	0/0:14:14,0:40:-0.00,-4.74,-66.94	0/0:20:20,0:40:-0.00,-6.54,-95.02	0/0:36:36,0:40:-0.00,-11.36,-169.92	0/0:21:21,0:40:-0.00,-6.84,-99.70	0/0:31:31,0:40:-0.00,-9.85,-146.51	0/0:25:25,0:40:-0.00,-8.05,-118.43	./.	0/0:19:19,0:40:-0.00,-6.24,-90.34	0/0:44:44,0:40:-0.00,-13.77,-207.36
1071	12100001	5121:14	T	C	0	PASS	NS=60;AF=0.200	GT:DP:AD:GQ:GL	0/1:51:28,23:40:-86.93,0.00,-110.79	0/1:31:26,5:40:-12.79,-0.00,-107.91	0/1:28:21,7:40:-22.60,0.00,-86.54	0/1:34:15,19:40:-74.24,0.00,-58.01	0/1:38:18,20:40:-77.49,0.00,-70.17	0/1:26:14,12:40:-45.47,0.00,-55.97	0/1:10:3,7:40:-28.02,-0.00,-11.80	0/1:12:2,10:40:-40.78,-0.00,-6.74	0/1:25:14,11:40:-41.32,0.00,-56.27	0/1:16:11,5:40:-17.30,0.00,-45.62	0/1:30:16,14:40:-53.17,0.00,-63.67	0/1:34:18,16:40:-60.88,0.00,-71.38	0/1:47:20,27:40:-105.95,0.00,-76.37	0/1:37:22,15:40:-55.52,0.00,-88.29	./.	./.	0/1:22:13,9:40:-33.31,0.00,-52.72	0/1:49:24,25:40:-96.44,0.00,-93.58	0/1:33:13,20:40:-78.99,0.00,-49.41	0/1:40:13,27:40:-108.06,0.00,-47.30	0/1:37:17,20:40:-77.79,0.00,-66.02	0/1:22:14,8:40:-28.86,0.00,-57.17	0/1:23:11,12:40:-46.37,0.00,-43.51	0/1:23:9,14:40:-55.28,0.00,-34.60	0/1:39:17,22:40:-86.09,0.00,-65.42	0/1:37:15,22:40:-86.69,0.00,-57.11	0/0:38:38,0:40:-0.00,-11.59,-170.83	0/0:31:31,0:40:-0.00,-9.48,-139.65	0/0:34:34,0:40:-0.00,-10.38,-153.02	0/0:34:34,0:40:-0.00,-10.38,-153.02	./.	0/0:14:14,0:40:-0.00,-4.36,-63.94	0/0:5:5,0:22:-0.01,-1.66,-23.87	0/0:14:14,0:40:-0.00,-4.36,-63.94	0/0:5:5,0:22:-0.01,-1.66,-23.87	0/0:16:16,0:40:-0.00,-4.96,-72.85	0/0:23:23,0:40:-0.00,-7.07,-104.03	0/0:19:19,0:40:-0.00,-5.87,-86.21	0/0:3:3,0:15:-0.04,-1.09,-14.99	0/0:18:18,0:40:-0.00,-5.57,-81.76	0/0:12:12,0:40:-0.00,-3.76,-55.04	0/0:12:12,0:40:-0.00,-3.76,-55.04	0/0:3:3,0:15:-0.04,-1.09,-14.99	0/0:10:10,0:38:-0.00,-3.16,-46.13	0/0:6:6,0:25:-0.00,-1.96,-28.32	./.	0/0:37:37,0:40:-0.00,-11.29,-166.38	0/0:28:28,0:40:-0.00,-8.58,-126.29	0/0:28:28,0:40:-0.00,-8.58,-126.29	0/0:18:18,0:40:-0.00,-5.57,-81.76	0/0:10:10,0:38:-0.00,-3.16,-46.13	0/0:8:8,0:32:-0.00,-2.56,-37.22	0/0:39:39,0:40:-0.00,-11.89,-175.28	0/0:21:21,0:40:-0.00,-6.47,-95.12	0/0:8:8,0:32:-0.00,-2.56,-37.22	0/0:8:8,0:32:-0.00,-2.56,-37.22	0/0:9:9,0:35:-0.00,-2.86,-41.68	0/0:15:15,0:40:-0.00,-4.66,-68.40	./.	0/0:13:13,0:40:-0.00,-4.06,-59.49	0/0:9:9,0:35:-0.00,-2.86,-41.68	0/0:16:16,0:40:-0.00,-4.96,-72.85	0/0:20:20,0:40:-0.00,-6.17,-90.66	0/0:13:13,0:40:-0.00,-4.06,-59.49	0/0:57:57,0:40:0.00,-17.31,-255.45
1071	12200001	5121:16	T	C	0	PASS	NS=60;AF=0.050	GT:DP:AD:GQ:GL	0/0:51:51,0:40:0.00,-16.41,-228.43	0/0:31:31,0:40:-0.00,-10.39,-139.36	0/0:28:28,0:40:-0.00,-9.49,-126.00	0/0:34:34,0:40:-0.00,-11.29,-152.72	0/0:38:38,0:40:-0.00,-12.50,-170.54	0/0:26:26,0:40:-0.00,-8.89,-117.09	0/0:10:10,0:40:-0.00,-4.07,-45.84	0/0:12:12,0:40:-0.00,-4.67,-54.74	0/0:25:25,0:40:-0.00,-8.58,-112.64	0/0:16:16,0:40:-0.00,-5.88,-72.56	0/0:30:30,0:40:-0.00,-10.09,-134.91	0/0:34:34,0:40:-0.00,-11.29,-152.72	0/0:47:47,0:40:-0.00,-15.21,-210.62	0/0:37:36,1:40:-0.00,-7.74,-157.18	0/0:23:23,0:40:-0.00,-7.98,-103.73	./.	0/0:22:22,0:40:-0.00,-7.68,-99.28	0/0:49:49,0:40:-0.00,-15.81,-219.53	0/0:33:33,0:40:-0.00,-10.99,-148.27	0/0:40:40,0:40:-0.00,-13.10,-179.44	0/0:37:37,0:40:-0.00,-12.20,-166.08	0/0:22:22,0:40:-0.00,-7.68,-99.28	0/0:23:23,0:40:-0.00,-7.98,-103.73	0/0:23:23,0:40:-0.00,-7.98,-103.73	0/0:39:39,0:40:-0.00,-12.80,-174.99	0/0:37:37,0:40:-0.00,-12.20,-166.08	0/0:38:38,0:40:-0.00,-12.50,-170.54	0/0:31:31,0:40:-0.00,-10.39,-139.36	0/0:34:34,0:40:-0.00,-11.29,-152.72	0/1:34:10,24:40:-95.59,0.00,-34.54	./.	0/1:14:8,6:40:-21.45,0.00,-31.66	0/0:5:5,0:32:-0.00,-2.57,-23.57	0/0:14:14,0:40:-0.00,-5.27,-63.65	0/0:5:5,0:32:-0.00,-2.57,-23.57	0/0:16:16,0:40:-0.00,-5.88,-72.56	1/1:23:0,23:40:-101.13,-6.68,-0.00	0/0:19:19,0:40:-0.00,-6.78,-85.92	./.	0/0:18:18,0:40:-0.00,-6.48,-81.46	0/1:12:8,4:40:-13.14,-0.00,-32.26	0/0:12:12,0:40:-0.00,-4.67,-54.74	0/0:3:3,0:25:-0.00,-1.97,-14.66	0/1:10:3,7:40:-27.11,-0.00,-10.59	0/0:6:6,0:35:-0.00,-2.87,-28.02	./.	0/0:37:37,0:40:-0.00,-12.20,-166.08	0/0:28:28,0:40:-0.00,-9.49,-126.00	0/0:28:28,0:40:-0.00,-9.49,-126.00	0/0:18:18,0:40:-0.00,-6.48,-81.46	0/0:10:10,0:40:-0.00,-4.07,-45.84	0/0:8:8,0:40:-0.00,-3.47,-36.93	0/0:39:39,0:40:-0.00,-12.80,-174.99	0/0:21:21,0:40:-0.00,-7.38,-94.83	0/0:8:8,0:40:-0.00,-3.47,-36.93	0/0:8:8,0:40:-0.00,-3.47,-36.93	0/0:9:9,0:40:-0.00,-3.77,-41.38	0/0:15:15,0:40:-0.00,-5.57,-68.10	./.	0/0:13:13,0:40:-0.00,-4.97,-59.20	0/0:9:9,0:40:-0.00,-3.77,-41.38	0/0:16:16,0:40:-0.00,-5.88,-72.56	0/0:20:20,0:40:-0.00,-7.08,-90.37	0/0:13:13,0:40:-0.00,-4.97,-59.20	0/0:57:57,0:40:0.00,-18.22,-255.16
1071	12300001	5121:33	C	T	0	PASS	NS=61;AF=0.025	GT:DP:AD:GQ:GL	0/0:51:51,0:40:0.00,-16.55,-228.93	0/0:31:31,0:40:-0.00,-10.53,-139.86	0/0:28:28,0:40:-0.00,-9.62,-126.50	0/0:34:34,0:40:-0.00,-11.43,-153.22	0/0:38:38,0:40:-0.00,-12.64,-171.04	0/0:26:26,0:40:-0.00,-9.02,-117.59	0/0:10:10,0:40:-0.00,-4.21,-46.34	0/0:12:12,0:40:-0.00,-4.81,-55.24	0/0:25:25,0:40:-0.00,-8.72,-113.14	0/0:16:16,0:40:-0.00,-6.01,-73.06	0/0:30:30,0:40:-0.00,-10.23,-135.41	0/0:34:34,0:40:-0.00,-11.43,-153.22	0/0:47:47,0:40:-0.00,-15.34,-211.12	0/0:37:37,0:40:-0.00,-12.33,-166.58	0/0:23:23,0:40:-0.00,-8.12,-104.23	./.	0/0:22:22,0:40:-0.00,-7.82,-99.78	0/0:49:49,0:40:-0.00,-15.95,-220.03	0/0:33:33,0:40:-0.00,-11.13,-148.77	0/0:40:40,0:40:-0.00,-13.24,-179.94	0/0:37:37,0:40:-0.00,-12.33,-166.58	0/0:22:22,0:40:-0.00,-7.82,-99.78	0/0:23:23,0:40:-0.00,-8.12,-104.23	0/0:23:23,0:40:-0.00,-8.12,-104.23	0/0:39:39,0:40:-0.00,-12.94,-175.49	0/0:37:37,0:40:-0.00,-12.33,-166.58	0/0:38:38,0:40:-0.00,-12.64,-171.04	0/0:31:31,0:40:-0.00,-10.53,-139.86	0/0:34:34,0:40:-0.00,-11.43,-153.22	0/0:34:34,0:40:-0.00,-11.43,-153.22	./.	0/0:14:14,0:40:-0.00,-5.41,-64.15	0/0:5:5,0:33:-0.00,-2.70,-24.07	0/0:14:14,0:40:-0.00,-5.41,-64.15	0/0:5:5,0:33:-0.00,-2.70,-24.07	0/0:16:16,0:40:-0.00,-6.01,-73.06	0/0:23:23,0:40:-0.00,-8.12,-104.23	0/0:19:19,0:40:-0.00,-6.92,-86.42	0/0:3:3,0:27:-0.00,-2.10,-15.16	0/0:18:18,0:40:-0.00,-6.61,-81.96	0/0:12:12,0:40:-0.00,-4.81,-55.24	0/0:12:12,0:40:-0.00,-4.81,-55.24	0/0:3:3,0:27:-0.00,-2.10,-15.16	0/0:10:10,0:40:-0.00,-4.21,-46.34	0/0:6:6,0:36:-0.00,-3.00,-28.52	./.	0/0:37:37,0:40:-0.00,-12.33,-166.58	0/0:28:28,0:40:-0.00,-9.62,-126.50	0/0:28:28,0:40:-0.00,-9.62,-126.50	0/0:18:18,0:40:-0.00,-6.61,-81.96	0/0:10:10,0:40:-0.00,-4.21,-46.34	0/0:8:8,0:40:-0.00,-3.60,-37.43	0/0:39:39,0:40:-0.00,-12.94,-175.49	0/0:21:21,0:40:-0.00,-7.52,-95.33	0/0:8:8,0:40:-0.00,-3.60,-37.43	0/1:8:4,4:40:-14.21,-0.00,-16.01	0/0:9:9,0:40:-0.00,-3.91,-41.88	0/0:15:15,0:40:-0.00,-5.71,-68.60	./.	0/1:13:9,4:40:-12.70,-0.00,-36.77	0/1:9:6,3:40:-9.46,-0.00,-24.62	0/0:16:16,0:40:-0.00,-6.01,-73.06	0/0:20:20,0:40:-0.00,-7.22,-90.87	0/0:13:13,0:40:-0.00,-5.11,-59.70	0/0:57:57,0:40:0.00,-18.35,-255.65
1072	12400001	5127:37	T	A	0	PASS	NS=63;AF=0.040	GT:DP:AD:GQ:GL	./.	0/0:16:16,0:40:-0.00,-5.99,-68.94	0/0:9:9,0:40:-0.00,-3.89,-39.43	0/0:15:15,0:40:-0.00,-5.69,-64.72	0/0:12:12,0:40:-0.00,-4.79,-52.07	0/0:5:5,0:33:-0.00,-2.68,-22.57	0/0:15:15,0:40:-0.00,-5.69,-64.72	0/0:3:3,0:27:-0.00,-2.08,-14.14	0/0:14:14,0:40:-0.00,-5.39,-60.51	0/0:13:13,0:40:-0.00,-5.09,-56.29	0/0:16:16,0:40:-0.00,-5.99,-68.94	0/0:18:18,0:40:-0.00,-6.59,-77.37	0/0:19:19,0:40:-0.00,-6.90,-81.58	0/0:6:6,0:36:-0.00,-2.98,-26.78	0/0:17:17,0:40:-0.00,-6.29,-73.15	0/0:6:6,0:36:-0.00,-2.98,-26.78	0/0:8:8,0:40:-0.00,-3.58,-35.21	0/0:19:19,0:40:-0.00,-6.90,-81.58	0/0:20:20,0:40:-0.00,-7.20,-85.80	0/0:15:15,0:40:-0.00,-5.69,-64.72	0/0:9:9,0:40:-0.00,-3.89,-39.43	0/0:13:13,0:40:-0.00,-5.09,-56.29	0/0:11:11,0:40:-0.00,-4.49,-47.86	0/0:13:13,0:40:-0.00,-5.09,-56.29	0/0:8:8,0:40:-0.00,-3.58,-35.21	0/0:14:14,0:40:-0.00,-5.39,-60.51	0/0:30:30,0:40:-0.00,-10.21,-127.95	0/1:17:5,12:40:-44.29,0.00,-16.27	0/1:22:14,8:40:-25.92,0.00,-52.71	0/0:26:26,0:40:-0.00,-9.00,-111.09	0/0:26:26,0:40:-0.00,-9.00,-111.09	0/0:12:12,0:40:-0.00,-4.79,-52.07	0/0:5:5,0:33:-0.00,-2.68,-22.57	0/0:7:7,0:39:-0.00,-3.28,-31.00	0/0:19:19,0:40:-0.00,-6.90,-81.58	0/0:6:6,0:36:-0.00,-2.98,-26.78	0/0:7:7,0:39:-0.00,-3.28,-31.00	0/0:13:13,0:40:-0.00,-5.09,-56.29	0/0:3:3,0:27:-0.00,-2.08,-14.14	./.	0/0:9:9,0:40:-0.00,-3.89,-39.43	0/0:16:16,0:40:-0.00,-5.99,-68.94	0/0:12:12,0:40:-0.00,-4.79,-52.07	0/0:7:7,0:39:-0.00,-3.28,-31.00	0/0:8:8,0:40:-0.00,-3.58,-35.21	0/0:20:20,0:40:-0.00,-7.20,-85.80	0/0:17:17,0:40:-0.00,-6.29,-73.15	0/0:12:12,0:40:-0.00,-4.79,-52.07	0/0:20:20,0:40:-0.00,-7.20,-85.80	0/0:15:15,0:40:-0.00,-5.69,-64.72	0/0:6:6,0:36:-0.00,-2.98,-26.78	0/0:10:10,0:40:-0.00,-4.19,-43.64	0/0:21:21,0:40:-0.00,-7.50,-90.01	0/0:18:18,0:40:-0.00,-6.59,-77.37	0/0:8:8,0:40:-0.00,-3.58,-35.21	0/0:6:6,0:36:-0.00,-2.98,-26.78	0/0:11:11,0:40:-0.00,-4.49,-47.86	0/0:8:8,0:40:-0.00,-3.58,-35.21	0/0:10:10,0:40:-0.00,-4.19,-43.64	0/0:9:9,0:40:-0.00,-3.89,-39.43	0/0:21:21,0:40:-0.00,-7.50,-90.01	0/0:6:6,0:36:-0.00,-2.98,-26.78	0/0:11:11,0:40:-0.00,-4.49,-47.86	0/1:11:8,3:40:-8.16,-0.00,-30.73	1/1:22:0,22:40:-91.25,-6.31,-0.00
1073	12500001	5146:39	T	C	0	PASS	NS=63;AF=0.135	GT:DP:AD:GQ:GL	0/0:9:9,0:38:-0.00,-3.13,-39.43	0/0:11:11,0:40:-0.00,-3.73,-47.82	0/0:10:10,0:40:-0.00,-3.43,-43.62	0/0:9:9,0:38:-0.00,-3.13,-39.43	0/0:6:6,0:28:-0.00,-2.23,-26.85	0/0:5:5,0:25:-0.01,-1.93,-22.66	0/0:9:9,0:38:-0.00,-3.13,-39.43	0/0:9:9,0:38:-0.00,-3.13,-39.43	0/0:14:14,0:40:-0.00,-4.63,-60.40	0/0:8:8,0:35:-0.00,-2.83,-35.24	0/0:14:14,0:40:-0.00,-4.63,-60.40	0/0:7:7,0:31:-0.00,-2.53,-31.04	0/0:5:5,0:25:-0.01,-1.93,-22.66	0/0:6:6,0:28:-0.00,-2.23,-26.85	0/0:20:20,0:40:-0.00,-6.44,-85.56	0/0:13:13,0:40:-0.00,-4.33,-56.20	0/0:9:9,0:38:-0.00,-3.13,-39.43	0/0:8:8,0:35:-0.00,-2.83,-35.24	0/0:10:10,0:40:-0.00,-3.43,-43.62	0/0:10:10,0:40:-0.00,-3.43,-43.62	0/0:7:7,0:31:-0.00,-2.53,-31.04	0/0:6:6,0:28:-0.00,-2.23,-26.85	0/0:7:7,0:31:-0.00,-2.53,-31.04	0/0:12:12,0:40:-0.00,-4.03,-52.01	0/0:10:10,0:40:-0.00,-3.43,-43.62	0/0:10:10,0:40:-0.00,-3.43,-43.62	0/1:24:17,7:40:-21.71,0.00,-65.33	0/1:23:15,8:40:-26.21,0.00,-57.25	0/0:21:21,0:40:-0.00,-6.74,-89.75	0/1:18:12,6:40:-19.32,0.00,-46.17	0/1:34:17,17:40:-60.64,0.00,-62.32	0/1:10:6,4:40:-13.35,-0.00,-23.42	0/0:15:15,0:40:-0.00,-4.93,-64.59	0/0:6:6,0:28:-0.00,-2.23,-26.85	0/1:12:9,3:40:-8.55,-0.00,-35.40	0/0:7:7,0:31:-0.00,-2.53,-31.04	0/0:12:12,0:40:-0.00,-4.03,-52.01	0/0:8:8,0:35:-0.00,-2.83,-35.24	0/0:11:11,0:40:-0.00,-3.73,-47.82	0/1:7:3,4:40:-14.25,-0.00,-11.74	0/1:10:7,3:40:-9.15,-0.00,-27.61	0/1:14:10,4:40:-12.14,-0.00,-38.99	0/1:10:3,7:40:-25.93,-0.00,-10.84	0/1:7:2,5:40:-18.44,-0.00,-7.55	0/0:10:10,0:40:-0.00,-3.43,-43.62	0/1:18:4,14:40:-52.87,-0.00,-12.62	0/1:13:4,9:40:-33.41,-0.00,-14.13	0/0:16:16,0:40:-0.00,-5.24,-68.78	0/0:20:20,0:40:-0.00,-6.44,-85.56	0/1:16:10,6:40:-19.93,0.00,-38.39	./.	./.	0/0:25:25,0:40:-0.00,-7.94,-106.53	0/0:12:12,0:40:-0.00,-4.03,-52.01	0/0:14:14,0:40:-0.00,-4.63,-60.40	0/0:10:10,0:40:-0.00,-3.43,-43.62	0/0:15:15,0:40:-0.00,-4.93,-64.59	0/1:18:10,8:40:-27.71,0.00,-37.79	0/1:10:3,7:40:-25.93,-0.00,-10.84	0/0:6:6,0:28:-0.00,-2.23,-26.85	0/0:13:13,0:40:-0.00,-4.33,-56.20	0/0:6:6,0:28:-0.00,-2.23,-26.85	0/0:11:11,0:40:-0.00,-3.73,-47.82	0/1:21:10,11:40:-39.39,0.00,-36.88	0/0:31:31,0:40:-0.00,-9.75,-131.69
1074	12600001	5153:31	G	A	0	PASS	NS=60;AF=0.208	GT:DP:AD:GQ:GL	0/1:31:13,18:40:-70.66,0.00,-49.99	0/1:22:13,9:40:-33.31,0.00,-52.70	0/1:29:12,17:40:-66.81,0.00,-46.14	0/1:28:17,11:40:-40.40,0.00,-68.70	0/1:42:10,32:40:-129.67,0.00,-33.32	0/1:16:9,7:40:-26.21,0.00,-36.70	0/1:18:4,14:40:-56.77,-0.00,-13.84	0/1:14:10,4:40:-13.46,-0.00,-41.75	0/1:35:17,18:40:-69.46,0.00,-66.59	0/1:30:16,14:40:-53.16,0.00,-63.65	0/1:27:10,17:40:-67.41,0.00,-37.84	0/1:33:18,15:40:-56.70,0.00,-71.65	0/1:37:21,16:40:-59.95,0.00,-83.80	0/1:8:3,5:40:-19.71,-0.00,-12.40	./.	0/1:33:12,21:40:-83.41,0.00,-44.94	0/1:39:19,20:40:-77.15,0.00,-74.29	0/1:41:13,28:40:-112.16,0.00,-46.98	0/1:19:9,10:40:-38.66,0.00,-35.80	0/1:30:10,20:40:-79.86,0.00,-36.94	0/1:26:11,15:40:-58.81,0.00,-42.59	0/1:23:16,7:40:-24.10,0.00,-65.75	0/1:27:6,21:40:-85.22,0.00,-20.03	0/1:30:10,20:40:-79.86,0.00,-36.94	0/1:35:12,23:40:-91.71,0.00,-44.33	0/1:38:19,19:40:-73.00,0.00,-74.59	0/0:37:37,0:40:-0.00,-11.27,-166.29	./.	./.	0/0:17:17,0:40:-0.00,-5.25,-77.26	0/0:27:27,0:40:-0.00,-8.26,-121.78	0/0:15:15,0:40:-0.00,-4.65,-68.36	0/0:10:10,0:38:-0.00,-3.15,-46.10	0/0:13:13,0:40:-0.00,-4.05,-59.46	0/0:14:14,0:40:-0.00,-4.35,-63.91	0/0:20:20,0:40:-0.00,-6.16,-90.62	0/0:14:14,0:40:-0.00,-4.35,-63.91	0/0:12:12,0:40:-0.00,-3.75,-55.00	0/0:19:19,0:40:-0.00,-5.85,-86.17	0/0:18:18,0:40:-0.00,-5.55,-81.71	0/0:21:21,0:40:-0.00,-6.46,-95.07	0/0:12:12,0:40:-0.00,-3.75,-55.00	0/0:9:9,0:35:-0.00,-2.84,-41.65	0/0:20:20,0:40:-0.00,-6.16,-90.62	0/0:12:12,0:40:-0.00,-3.75,-55.00	0/0:19:19,0:40:-0.00,-5.85,-86.17	0/0:27:27,0:40:-0.00,-8.26,-121.78	0/0:16:16,0:40:-0.00,-4.95,-72.81	0/0:22:22,0:40:-0.00,-6.76,-99.52	0/0:20:20,0:40:-0.00,-6.16,-90.62	./.	./.	0/0:37:37,0:40:-0.00,-11.27,-166.29	0/0:29:29,0:40:-0.00,-8.86,-130.68	0/0:17:17,0:40:-0.00,-5.25,-77.26	0/0:7:7,0:28:-0.00,-2.24,-32.75	0/0:15:15,0:40:-0.00,-4.65,-68.36	0/0:9:9,0:35:-0.00,-2.84,-41.65	0/0:16:16,0:40:-0.00,-4.95,-72.81	0/0:12:12,0:40:-0.00,-3.75,-55.00	0/0:14:14,0:40:-0.00,-4.35,-63.91	0/0:13:13,0:40:-0.00,-4.05,-59.46	0/0:22:22,0:40:-0.00,-6.76,-99.52	0/0:13:13,0:40:-0.00,-4.05,-59.46	0/0:32:32,0:40:-0.00,-9.77,-144.03
1074	12700001	5153:44	C	A	0	PASS	NS=61;AF=0.033	GT:DP:AD:GQ:GL	0/0:31:31,0:40:-0.00,-10.40,-139.79	0/0:22:22,0:40:-0.00,-7.69,-99.72	0/0:29:29,0:40:-0.00,-9.80,-130.88	0/0:28:28,0:40:-0.00,-9.49,-126.43	0/0:42:42,0:40:-0.00,-13.71,-188.75	0/0:16:16,0:40:-0.00,-5.88,-73.01	0/0:18:18,0:40:-0.00,-6.48,-81.92	0/0:14:14,0:40:-0.00,-5.28,-64.11	0/0:35:35,0:40:-0.00,-11.60,-157.59	0/0:30:30,0:40:-0.00,-10.10,-135.33	0/0:27:27,0:40:-0.00,-9.19,-121.98	0/0:33:33,0:40:-0.00,-11.00,-148.69	0/0:37:37,0:40:-0.00,-12.20,-166.49	0/0:8:8,0:40:-0.00,-3.47,-37.40	0/0:37:37,0:40:-0.00,-12.20,-166.49	0/0:33:33,0:40:-0.00,-11.00,-148.69	0/0:39:39,0:40:-0.00,-12.81,-175.40	0/0:41:41,0:40:-0.00,-13.41,-184.30	0/0:19:19,0:40:-0.00,-6.79,-86.37	0/0:30:30,0:40:-0.00,-10.10,-135.33	0/0:26:26,0:40:-0.00,-8.89,-117.53	0/0:23:23,0:40:-0.00,-7.99,-104.17	0/0:27:27,0:40:-0.00,-9.19,-121.98	0/0:30:30,0:40:-0.00,-10.10,-135.33	0/0:35:35,0:40:-0.00,-11.60,-157.59	0/0:38:38,0:40:-0.00,-12.50,-170.95	0/0:37:37,0:40:-0.00,-12.20,-166.49	./.	./.	0/0:17:17,0:40:-0.00,-6.18,-77.47	0/0:27:27,0:40:-0.00,-9.19,-121.98	0/0:15:15,0:40:-0.00,-5.58,-68.56	0/0:10:10,0:40:-0.00,-4.08,-46.30	0/0:13:13,0:40:-0.00,-4.98,-59.66	0/1:14:7,7:40:-25.88,0.00,-27.67	0/0:20:20,0:40:-0.00,-7.09,-90.82	0/0:14:14,0:40:-0.00,-5.28,-64.11	0/0:12:12,0:40:-0.00,-4.68,-55.21	0/0:19:19,0:40:-0.00,-6.79,-86.37	0/0:18:18,0:40:-0.00,-6.48,-81.92	0/0:21:21,0:40:-0.00,-7.39,-95.27	0/1:12:7,5:40:-17.58,0.00,-28.27	0/0:9:9,0:40:-0.00,-3.78,-41.85	0/0:20:20,0:40:-0.00,-7.09,-90.82	0/1:12:2,10:40:-39.84,-0.00,-6.01	0/0:19:19,0:40:-0.00,-6.79,-86.37	0/0:27:27,0:40:-0.00,-9.19,-121.98	0/0:16:16,0:40:-0.00,-5.88,-73.01	0/0:22:22,0:40:-0.00,-7.69,-99.72	0/0:20:20,0:40:-0.00,-7.09,-90.82	./.	./.	0/0:37:37,0:40:-0.00,-12.20,-166.49	0/0:29:29,0:40:-0.00,-9.80,-130.88	0/0:17:17,0:40:-0.00,-6.18,-77.47	0/0:7:7,0:38:-0.00,-3.17,-32.95	0/0:15:15,0:40:-0.00,-5.58,-68.56	0/0:9:9,0:40:-0.00,-3.78,-41.85	0/0:16:16,0:40:-0.00,-5.88,-73.01	0/0:12:12,0:40:-0.00,-4.68,-55.21	0/0:14:14,0:40:-0.00,-5.28,-64.11	0/0:13:13,0:40:-0.00,-4.98,-59.66	0/0:22:22,0:40:-0.00,-7.69,-99.72	0/0:13:13,0:40:-0.00,-4.98,-59.66	0/1:32:29,3:33:-2.66,-0.00,-120.19
1075	12800001	5182:49	C	T	0	PASS	NS=59;AF=0.212	GT:DP:AD:GQ:GL	0/0:9:9,0:40:-0.00,-3.31,-37.59	0/0:7:7,0:33:-0.00,-2.71,-29.38	0/0:15:15,0:40:-0.00,-5.12,-62.20	0/0:10:10,0:40:-0.00,-3.61,-41.69	0/0:8:8,0:37:-0.00,-3.01,-33.49	0/0:8:8,0:37:-0.00,-3.01,-33.49	0/0:10:10,0:40:-0.00,-3.61,-41.69	0/0:11:11,0:40:-0.00,-3.92,-45.79	0/0:15:15,0:40:-0.00,-5.12,-62.20	0/0:8:8,0:37:-0.00,-3.01,-33.49	0/0:17:17,0:40:-0.00,-5.72,-70.41	0/0:7:7,0:33:-0.00,-2.71,-29.38	0/0:6:6,0:30:-0.00,-2.41,-25.28	0/0:3:3,0:20:-0.01,-1.52,-12.99	0/0:12:12,0:40:-0.00,-4.22,-49.90	0/0:11:11,0:40:-0.00,-3.92,-45.79	0/0:19:19,0:40:-0.00,-6.32,-78.61	0/0:16:16,0:40:-0.00,-5.42,-66.31	0/0:9:9,0:40:-0.00,-3.31,-37.59	0/0:18:18,0:40:-0.00,-6.02,-74.51	0/0:16:16,0:40:-0.00,-5.42,-66.31	0/0:10:10,0:40:-0.00,-3.61,-41.69	0/0:7:7,0:33:-0.00,-2.71,-29.38	0/0:6:6,0:30:-0.00,-2.41,-25.28	0/0:10:10,0:40:-0.00,-3.61,-41.69	0/0:11:11,0:40:-0.00,-3.92,-45.79	0/1:25:10,15:40:-53.41,0.00,-33.56	1/1:18:0,18:40:-73.18,-5.36,-0.00	1/1:25:0,25:40:-101.89,-7.46,-0.00	0/1:13:6,7:40:-24.20,0.00,-20.76	0/0:23:23,0:40:-0.00,-7.53,-95.02	0/1:7:3,4:40:-13.70,-0.00,-10.26	0/1:6:2,4:40:-14.00,-0.00,-6.46	./.	0/0:11:11,0:40:-0.00,-3.92,-45.79	0/0:4:4,0:24:-0.01,-1.82,-17.08	1/1:5:0,5:20:-19.86,-1.46,-0.02	1/1:8:0,8:29:-32.15,-2.35,-0.00	1/1:7:0,7:26:-28.05,-2.05,-0.00	./.	./.	0/1:5:3,2:40:-6.10,-0.00,-10.86	0/1:8:7,1:16:-1.12,-0.03,-26.41	0/0:3:3,0:20:-0.01,-1.52,-12.99	0/1:4:3,1:29:-2.30,-0.00,-11.17	0/0:13:13,0:40:-0.00,-4.52,-54.00	0/0:12:12,0:40:-0.00,-4.22,-49.90	0/0:6:6,0:30:-0.00,-2.41,-25.28	0/0:22:22,0:40:-0.00,-7.23,-90.92	0/0:12:12,0:40:-0.00,-4.22,-49.90	1/1:4:0,4:16:-15.77,-1.17,-0.03	1/1:7:0,7:26:-28.05,-2.05,-0.00	0/0:10:10,0:40:-0.00,-3.61,-41.69	0/0:15:15,0:40:-0.00,-5.12,-62.20	0/0:8:8,0:37:-0.00,-3.01,-33.49	./.	0/0:4:4,0:24:-0.01,-1.82,-17.08	0/1:13:6,7:40:-24.20,0.00,-20.76	0/0:6:6,0:30:-0.00,-2.41,-25.28	0/0:5:5,0:27:-0.00,-2.11,-21.18	0/0:9:9,0:40:-0.00,-3.31,-37.59	./.	./.	0/1:6:1,5:30:-18.10,-0.00,-2.36	1/1:18:0,18:40:-73.18,-5.36,-0.00
1076	12900001	5253:21	C	G	0	PASS	NS=64;AF=0.070	GT:DP:AD:GQ:GL	0/0:21:21,0:40:-0.00,-7.30,-71.39	0/0:27:27,0:40:-0.00,-9.10,-91.42	0/0:18:18,0:40:-0.00,-6.40,-61.37	0/0:23:23,0:40:-0.00,-7.90,-78.06	0/0:31:31,0:40:-0.00,-10.31,-104.77	0/0:26:26,0:40:-0.00,-8.80,-88.08	0/0:19:19,0:40:-0.00,-6.70,-64.71	0/0:27:26,0:40:-0.00,-8.80,-88.08	0/0:46:46,0:40:-0.00,-14.82,-154.84	0/0:35:35,0:40:-0.00,-11.51,-118.12	0/0:49:49,0:40:-0.00,-15.72,-164.85	0/0:31:31,0:40:-0.00,-10.31,-104.77	0/0:17:17,0:40:-0.00,-6.09,-58.04	0/0:15:15,0:40:-0.00,-5.49,-51.36	0/0:50:50,0:40:-0.00,-16.02,-168.19	0/0:38:38,0:40:-0.00,-12.41,-128.13	0/0:46:46,0:40:-0.00,-14.82,-154.84	0/0:30:30,0:40:-0.00,-10.01,-101.43	0/0:16:16,0:40:-0.00,-5.79,-54.70	0/0:35:35,0:40:-0.00,-11.51,-118.12	0/0:16:16,0:40:-0.00,-5.79,-54.70	0/0:14:14,0:40:-0.00,-5.19,-48.02	0/0:10:10,0:40:-0.00,-3.99,-34.67	0/0:20:20,0:40:-0.00,-7.00,-68.05	0/0:21:21,0:40:-0.00,-7.30,-71.39	0/0:16:16,0:40:-0.00,-5.79,-54.70	0/0:32:32,0:40:-0.00,-10.61,-108.11	0/0:21:21,0:40:-0.00,-7.30,-71.39	0/0:34:34,0:40:-0.00,-11.21,-114.78	0/0:22:22,0:40:-0.00,-7.60,-74.73	0/0:14:14,0:40:-0.00,-5.19,-48.02	0/0:6:6,0:34:-0.00,-2.79,-21.32	0/0:7:7,0:37:-0.00,-3.09,-24.66	0/0:5:5,0:31:-0.00,-2.49,-17.98	0/0:11:11,0:40:-0.00,-4.29,-38.01	0/0:10:10,0:40:-0.00,-3.99,-34.67	0/0:10:10,0:40:-0.00,-3.99,-34.67	0/0:10:10,0:40:-0.00,-3.99,-34.67	0/0:13:13,0:40:-0.00,-4.89,-44.69	./.	0/0:11:11,0:40:-0.00,-4.29,-38.01	1/1:7:0,7:23:-22.08,-1.80,-0.01	0/0:11:11,0:40:-0.00,-4.29,-38.01	0/1:11:4,7:40:-19.08,-0.00,-10.35	0/0:10:10,0:40:-0.00,-3.99,-34.67	0/0:12:12,0:40:-0.00,-4.59,-41.35	0/0:25:25,0:40:-0.00,-8.50,-84.74	0/0:14:14,0:40:-0.00,-5.19,-48.02	0/0:26:26,0:40:-0.00,-8.80,-88.08	0/0:13:13,0:40:-0.00,-4.89,-44.69	0/0:5:5,0:31:-0.00,-2.49,-17.98	0/0:4:4,0:28:-0.00,-2.19,-14.65	0/0:24:24,0:40:-0.00,-8.20,-81.40	0/0:13:13,0:40:-0.00,-4.89,-44.69	0/0:11:11,0:40:-0.00,-4.29,-38.01	0/0:13:13,0:40:-0.00,-4.89,-44.69	0/0:15:15,0:40:-0.00,-5.49,-51.36	0/0:9:9,0:40:-0.00,-3.69,-31.33	0/1:11:5,6:40:-15.74,-0.00,-13.69	0/0:6:6,0:34:-0.00,-2.79,-21.32	0/0:5:5,0:31:-0.00,-2.49,-17.98	0/1:7:3,4:40:-10.27,-0.00,-8.22	0/1:8:6,2:40:-3.29,-0.00,-17.93	1/1:15:0,15:40:-48.78,-4.20,-0.00	0/1:21:14,7:40:-16.07,0.00,-40.73
1076	13000001	5253:35	G	A	0	PASS	NS=64;AF=0.211	GT:DP:AD:GQ:GL	0/1:21:17,4:40:-11.06,-0.00,-69.59	0/1:27:13,14:40:-53.05,0.00,-50.26	0/1:18:12,6:40:-20.72,0.00,-48.59	0/1:23:9,14:40:-54.25,0.00,-33.94	0/1:31:16,15:40:-56.23,0.00,-62.20	0/1:26:15,11:40:-40.21,0.00,-59.32	0/1:19:13,6:40:-20.42,0.00,-52.67	0/1:27:8,19:40:-74.95,0.00,-28.36	0/1:46:13,33:40:-130.55,0.00,-44.54	0/1:35:10,25:40:-98.82,0.00,-34.71	0/1:49:24,25:40:-94.61,0.00,-91.82	0/1:31:13,18:40:-69.37,0.00,-49.06	0/1:17:12,5:40:-16.64,0.00,-48.89	0/1:15:10,5:40:-17.24,0.00,-40.73	0/1:50:22,28:40:-107.45,0.00,-82.76	0/1:38:22,16:40:-58.50,0.00,-86.37	0/1:46:23,23:40:-86.75,0.00,-88.34	0/1:30:23,7:40:-21.49,0.00,-93.16	0/1:16:8,8:40:-30.08,0.00,-31.67	0/1:35:17,18:40:-68.16,0.00,-65.37	0/1:16:11,5:40:-16.94,0.00,-44.81	0/1:14:6,8:40:-30.68,0.00,-23.51	0/1:10:7,3:40:-9.99,-0.00,-29.10	0/1:20:6,14:40:-55.16,0.00,-21.71	0/1:21:8,13:40:-50.48,0.00,-30.17	0/1:16:9,7:40:-25.70,0.00,-36.05	0/0:32:32,0:40:-0.00,-9.77,-141.74	0/0:21:21,0:40:-0.00,-6.46,-93.57	0/0:34:34,0:40:-0.00,-10.37,-150.50	0/0:22:22,0:40:-0.00,-6.76,-97.95	0/0:14:14,0:40:-0.00,-4.35,-62.91	0/1:6:4,2:40:-6.81,-0.00,-17.16	0/0:7:7,0:28:-0.00,-2.25,-32.25	0/0:5:5,0:22:-0.01,-1.65,-23.50	0/0:11:11,0:40:-0.00,-3.45,-49.77	0/0:10:10,0:38:-0.00,-3.15,-45.39	0/0:10:10,0:38:-0.00,-3.15,-45.39	0/0:10:10,0:38:-0.00,-3.15,-45.39	0/0:13:13,0:40:-0.00,-4.05,-58.53	./.	0/0:11:11,0:40:-0.00,-3.45,-49.77	0/0:7:7,0:28:-0.00,-2.25,-32.25	0/0:11:11,0:40:-0.00,-3.45,-49.77	0/0:11:11,0:40:-0.00,-3.45,-49.77	0/0:10:10,0:38:-0.00,-3.15,-45.39	0/0:12:12,0:40:-0.00,-3.75,-54.15	0/0:25:25,0:40:-0.00,-7.66,-111.08	0/0:14:14,0:40:-0.00,-4.35,-62.91	0/0:26:26,0:40:-0.00,-7.97,-115.46	0/0:13:13,0:40:-0.00,-4.05,-58.53	0/0:5:5,0:22:-0.01,-1.65,-23.50	0/0:4:4,0:18:-0.02,-1.36,-19.13	0/0:24:24,0:40:-0.00,-7.36,-106.71	0/0:13:13,0:40:-0.00,-4.05,-58.53	0/0:11:11,0:40:-0.00,-3.45,-49.77	0/0:13:13,0:40:-0.00,-4.05,-58.53	0/0:15:15,0:40:-0.00,-4.65,-67.29	0/0:9:9,0:35:-0.00,-2.85,-41.01	0/0:11:11,0:40:-0.00,-3.45,-49.77	0/0:6:6,0:25:-0.00,-1.95,-27.87	0/0:5:5,0:22:-0.01,-1.65,-23.50	0/0:7:7,0:28:-0.00,-2.25,-32.25	0/0:8:8,0:32:-0.00,-2.55,-36.63	0/0:15:15,0:40:-0.00,-4.65,-67.29	0/0:21:21,0:40:-0.00,-6.46,-93.57
1077	13100001	5277:22	G	A	0	PASS	NS=61;AF=0.352	GT:DP:AD:GQ:GL	0/0:43:43,0:40:-0.00,-13.34,-195.69	0/0:47:47,0:40:-0.00,-14.54,-213.87	0/0:45:45,0:40:-0.00,-13.94,-204.78	0/0:34:34,0:40:-0.00,-10.63,-154.80	0/0:67:67,0:40:0.00,-20.56,-304.73	0/0:24:24,0:40:-0.00,-7.62,-109.37	0/0:13:13,0:40:-0.00,-4.31,-59.39	0/0:41:41,0:40:-0.00,-12.73,-186.61	0/0:37:37,0:40:-0.00,-11.53,-168.43	./.	0/0:30:30,0:40:-0.00,-9.42,-136.63	0/0:45:45,0:40:-0.00,-13.94,-204.78	0/0:44:44,0:40:-0.00,-13.64,-200.24	0/0:46:46,0:40:-0.00,-14.24,-209.32	0/0:26:26,0:40:-0.00,-8.22,-118.46	0/0:37:37,0:40:-0.00,-11.53,-168.43	0/0:52:52,0:40:-0.00,-16.05,-236.58	0/0:30:30,0:40:-0.00,-9.42,-136.63	0/0:27:27,0:40:-0.00,-8.52,-123.00	0/0:33:33,0:40:-0.00,-10.33,-150.26	0/0:27:27,0:40:-0.00,-8.52,-123.00	0/0:22:22,0:40:-0.00,-7.01,-100.28	0/0:26:26,0:40:-0.00,-8.22,-118.46	0/0:45:45,0:40:-0.00,-13.94,-204.78	0/0:40:40,0:40:-0.00,-12.43,-182.06	0/0:34:34,0:40:-0.00,-10.63,-154.80	0/1:27:19,8:40:-27.83,0.00,-78.13	0/1:43:20,23:40:-91.16,0.00,-77.86	0/1:60:38,22:40:-81.50,0.00,-154.52	./.	./.	0/0:18:18,0:40:-0.00,-5.81,-82.11	1/1:11:0,11:40:-49.65,-3.37,-0.00	1/1:14:0,14:40:-63.28,-4.28,-0.00	0/1:30:19,11:40:-40.55,0.00,-77.23	1/1:10:0,10:37:-45.10,-3.07,-0.00	1/1:21:0,21:40:-95.08,-6.38,-0.00	1/1:10:0,10:37:-45.10,-3.07,-0.00	1/1:17:0,17:40:-76.91,-5.18,-0.00	0/0:22:22,0:40:-0.00,-7.01,-100.28	0/0:21:21,0:40:-0.00,-6.71,-95.74	0/1:23:17,6:40:-19.94,0.00,-70.25	1/1:15:0,15:40:-67.82,-4.58,-0.00	0/1:26:6,20:40:-82.65,0.00,-19.37	1/1:21:0,21:40:-95.08,-6.38,-0.00	0/1:44:22,22:40:-86.32,0.00,-86.64	0/1:39:22,17:40:-65.10,0.00,-88.15	0/0:25:25,0:40:-0.00,-7.92,-113.91	0/0:43:43,0:40:-0.00,-13.34,-195.69	0/1:29:15,14:40:-54.48,0.00,-59.36	0/0:20:20,0:40:-0.00,-6.41,-91.20	0/0:6:6,0:28:-0.00,-2.20,-27.59	0/0:42:41,1:40:-0.00,-8.49,-182.06	1/1:23:0,23:40:-104.17,-6.99,-0.00	1/1:11:0,11:40:-49.65,-3.37,-0.00	1/1:21:0,21:40:-95.08,-6.38,-0.00	1/1:22:0,22:40:-99.62,-6.69,-0.00	0/1:16:9,7:40:-26.59,0.00,-36.01	0/1:19:5,14:40:-57.49,0.00,-16.93	0/1:24:12,12:40:-46.90,0.00,-47.23	1/1:22:0,22:40:-99.62,-6.69,-0.00	0/1:12:6,6:40:-23.26,0.00,-23.58	1/1:11:0,11:40:-49.65,-3.37,-0.00	1/1:14:0,14:40:-63.28,-4.28,-0.00	./.
1078	13200001	5330:29	T	C	0	PASS	NS=59;AF=0.203	GT:DP:AD:GQ:GL	./.	0/1:37:11,26:40:-107.04,0.00,-40.36	0/1:33:13,20:40:-80.93,0.00,-50.67	0/1:55:24,31:40:-124.37,0.00,-94.11	0/1:58:28,30:40:-118.92,-0.00,-111.42	0/1:39:22,17:40:-65.47,0.00,-89.83	0/1:14:8,6:40:-22.93,0.00,-33.63	0/1:30:21,9:40:-31.77,0.00,-87.98	0/1:44:26,18:40:-68.52,0.00,-106.53	0/1:29:14,15:40:-59.38,0.00,-56.43	0/1:48:19,29:40:-117.38,0.00,-73.46	0/1:30:24,6:40:-18.11,0.00,-101.64	0/1:55:27,28:40:-110.72,0.00,-107.77	0/1:36:12,24:40:-98.23,0.00,-45.22	./.	0/1:26:20,6:40:-19.32,0.00,-84.64	0/1:21:13,8:40:-29.93,0.00,-54.28	0/1:48:23,25:40:-99.17,0.00,-91.67	0/1:20:18,2:36:-2.92,-0.00,-77.34	0/1:48:30,18:40:-67.31,0.00,-123.53	0/1:29:16,13:40:-50.27,0.00,-65.53	0/1:24:14,10:40:-38.13,0.00,-57.93	0/1:12:6,6:40:-23.53,0.00,-25.13	0/1:28:18,10:40:-36.92,0.00,-74.93	0/1:23:16,7:40:-24.77,0.00,-67.33	0/1:26:22,4:40:-10.22,-0.00,-93.74	./.	./.	./.	0/0:32:32,0:40:-0.00,-9.80,-147.25	0/0:52:52,0:40:-0.00,-15.82,-238.27	0/0:17:17,0:40:-0.00,-5.28,-78.97	0/0:19:19,0:40:-0.00,-5.88,-88.08	0/0:27:27,0:40:-0.00,-8.29,-124.49	0/0:24:24,0:40:-0.00,-7.39,-110.83	0/0:34:34,0:40:-0.00,-10.40,-156.35	0/0:21:21,0:40:-0.00,-6.49,-97.18	0/0:28:28,0:40:-0.00,-8.59,-129.04	0/0:22:22,0:40:-0.00,-6.79,-101.73	0/0:26:26,0:40:-0.00,-7.99,-119.94	0/0:21:21,0:40:-0.00,-6.49,-97.18	0/0:20:20,0:40:-0.00,-6.18,-92.63	0/0:24:24,0:40:-0.00,-7.39,-110.83	0/0:15:15,0:40:-0.00,-4.68,-69.87	0/0:17:17,0:40:-0.00,-5.28,-78.97	0/0:34:34,0:40:-0.00,-10.40,-156.35	0/0:30:30,0:40:-0.00,-9.19,-138.14	0/0:33:33,0:40:-0.00,-10.10,-151.80	0/0:45:45,0:40:-0.00,-13.71,-206.41	0/0:25:25,0:40:-0.00,-7.69,-115.39	0/0:19:19,0:40:-0.00,-5.88,-88.08	0/0:7:7,0:29:-0.00,-2.27,-33.46	0/0:22:22,0:40:-0.00,-6.79,-101.73	0/0:13:13,0:40:-0.00,-4.08,-60.77	0/0:31:31,0:40:-0.00,-9.50,-142.69	0/0:28:28,0:40:-0.00,-8.59,-129.04	0/0:27:27,0:40:-0.00,-8.29,-124.49	./.	0/0:29:29,0:40:-0.00,-8.89,-133.59	0/0:26:26,0:40:-0.00,-7.99,-119.94	0/0:19:19,0:40:-0.00,-5.88,-88.08	0/0:22:22,0:40:-0.00,-6.79,-101.73	0/0:22:22,0:40:-0.00,-6.79,-101.73	0/0:21:21,0:40:-0.00,-6.49,-97.18	0/0:31:31,0:40:-0.00,-9.50,-142.69
1078	13300001	5330:57	C	G	0	PASS	NS=60;AF=0.083	GT:DP:AD:GQ:GL	./.	0/0:37:37,0:40:-0.00,-11.74,-92.92	0/0:33:33,0:40:-0.00,-10.55,-83.06	0/0:55:55,0:40:0.00,-17.14,-137.27	0/0:58:58,0:40:0.00,-18.03,-144.67	0/0:39:39,0:40:-0.00,-12.34,-97.85	0/0:14:14,0:40:-0.00,-4.85,-36.24	0/0:30:30,0:40:-0.00,-9.65,-75.67	0/0:44:44,0:40:-0.00,-13.84,-110.17	0/0:29:29,0:40:-0.00,-9.35,-73.20	0/0:48:48,0:40:-0.00,-15.04,-120.02	0/0:30:30,0:40:-0.00,-9.65,-75.67	0/0:55:55,0:40:0.00,-17.14,-137.27	0/0:36:36,0:40:-0.00,-11.44,-90.45	0/0:45:40,5:24:-0.01,-1.83,-88.00	0/1:26:20,6:40:-6.34,-0.00,-42.58	0/1:21:13,8:40:-12.76,-0.00,-26.82	0/1:48:23,25:40:-46.57,0.00,-43.38	0/0:20:18,2:23:-0.01,-1.73,-41.18	0/1:48:30,18:40:-29.32,0.00,-60.63	0/1:29:16,13:40:-22.69,0.00,-31.82	0/1:24:14,10:40:-16.79,0.00,-28.39	0/1:12:6,6:40:-10.53,-0.00,-12.27	0/1:28:18,10:40:-15.59,0.00,-37.05	0/1:23:16,7:40:-9.70,-0.00,-33.62	0/1:26:22,4:19:-1.42,-0.02,-47.52	./.	./.	./.	0/0:32:32,0:40:-0.00,-10.25,-80.60	0/0:52:52,0:40:0.00,-16.24,-129.88	0/0:17:17,0:40:-0.00,-5.75,-43.63	0/0:19:19,0:40:-0.00,-6.35,-48.56	0/0:27:27,0:40:-0.00,-8.75,-68.27	0/0:24:24,0:40:-0.00,-7.85,-60.88	0/0:34:34,0:40:-0.00,-10.85,-85.52	0/0:21:21,0:40:-0.00,-6.95,-53.49	0/0:28:28,0:40:-0.00,-9.05,-70.74	0/0:22:22,0:40:-0.00,-7.25,-55.95	0/0:26:26,0:40:-0.00,-8.45,-65.81	0/0:21:21,0:40:-0.00,-6.95,-53.49	0/0:20:20,0:40:-0.00,-6.65,-51.03	0/0:24:24,0:40:-0.00,-7.85,-60.88	0/0:15:15,0:40:-0.00,-5.15,-38.70	0/0:17:17,0:40:-0.00,-5.75,-43.63	0/0:34:34,0:40:-0.00,-10.85,-85.52	0/0:30:30,0:40:-0.00,-9.65,-75.67	0/0:33:33,0:40:-0.00,-10.55,-83.06	0/0:45:45,0:40:-0.00,-14.14,-112.63	0/0:25:25,0:40:-0.00,-8.15,-63.35	0/0:19:19,0:40:-0.00,-6.35,-48.56	0/0:7:7,0:34:-0.00,-2.76,-18.99	0/0:22:22,0:40:-0.00,-7.25,-55.95	0/0:13:13,0:40:-0.00,-4.56,-33.78	0/0:31:31,0:40:-0.00,-9.95,-78.13	0/0:28:16,0:40:-0.00,-5.45,-41.17	0/0:27:27,0:40:-0.00,-8.75,-68.27	./.	0/0:29:29,0:40:-0.00,-9.35,-73.20	0/0:26:26,0:40:-0.00,-8.45,-65.81	0/0:19:19,0:40:-0.00,-6.35,-48.56	0/0:22:22,0:40:-0.00,-7.25,-55.95	0/0:22:22,0:40:-0.00,-7.25,-55.95	0/0:21:21,0:40:-0.00,-6.95,-53.49	0/0:31:31,0:40:-0.00,-9.95,-78.13
1079	13400001	5382:10	T	C	0	PASS	NS=61;AF=0.057	GT:DP:AD:GQ:GL	0/1:13:9,4:40:-11.87,-0.00,-34.32	0/1:12:4,8:40:-28.95,-0.00,-13.65	0/0:16:16,0:40:-0.00,-5.82,-68.61	0/1:10:8,2:40:-4.38,-0.00,-31.03	0/0:13:13,0:40:-0.00,-4.92,-56.02	0/0:16:16,0:40:-0.00,-5.82,-68.61	0/0:16:16,0:40:-0.00,-5.82,-68.61	0/1:7:1,6:32:-22.07,-0.00,-2.56	./.	1/1:8:0,8:25:-32.09,-1.94,-0.01	0/0:12:12,0:40:-0.00,-4.62,-51.83	0/0:11:11,0:40:-0.00,-4.31,-47.63	0/0:16:16,0:40:-0.00,-5.82,-68.61	0/1:11:3,8:40:-29.25,-0.00,-9.75	0/0:16:16,0:40:-0.00,-5.82,-68.61	0/0:19:19,0:40:-0.00,-6.72,-81.20	0/0:14:14,0:40:-0.00,-5.22,-60.22	0/0:5:5,0:31:-0.00,-2.51,-22.46	0/0:6:6,0:34:-0.00,-2.81,-26.65	0/0:12:12,0:40:-0.00,-4.62,-51.83	0/0:5:5,0:31:-0.00,-2.51,-22.46	0/0:7:7,0:38:-0.00,-3.11,-30.85	0/0:11:11,0:40:-0.00,-4.31,-47.63	0/0:9:9,0:40:-0.00,-3.71,-39.24	0/0:12:12,0:40:-0.00,-4.62,-51.83	0/0:13:13,0:40:-0.00,-4.92,-56.02	0/0:29:29,0:40:-0.00,-9.73,-123.16	./.	./.	./.	0/0:20:20,0:40:-0.00,-7.02,-85.39	0/0:20:20,0:40:-0.00,-7.02,-85.39	0/0:6:6,0:34:-0.00,-2.81,-26.65	0/0:8:8,0:40:-0.00,-3.41,-35.04	0/0:10:10,0:40:-0.00,-4.01,-43.44	0/0:12:12,0:40:-0.00,-4.62,-51.83	0/0:7:7,0:38:-0.00,-3.11,-30.85	0/0:6:6,0:34:-0.00,-2.81,-26.65	0/0:5:5,0:31:-0.00,-2.51,-22.46	0/0:16:16,0:40:-0.00,-5.82,-68.61	0/0:10:10,0:40:-0.00,-4.01,-43.44	0/0:7:7,0:38:-0.00,-3.11,-30.85	0/0:13:13,0:40:-0.00,-4.92,-56.02	0/0:13:13,0:40:-0.00,-4.92,-56.02	0/0:17:17,0:40:-0.00,-6.12,-72.81	0/0:22:22,0:40:-0.00,-7.63,-93.79	0/0:14:14,0:40:-0.00,-5.22,-60.22	0/0:16:16,0:40:-0.00,-5.82,-68.61	0/0:16:16,0:40:-0.00,-5.82,-68.61	0/0:8:8,0:40:-0.00,-3.41,-35.04	0/0:9:9,0:40:-0.00,-3.71,-39.24	0/0:5:5,0:31:-0.00,-2.51,-22.46	0/0:19:19,0:40:-0.00,-6.72,-81.20	0/0:17:17,0:40:-0.00,-6.12,-72.81	0/0:11:11,0:40:-0.00,-4.31,-47.63	0/0:12:12,0:40:-0.00,-4.62,-51.83	0/0:23:23,0:40:-0.00,-7.93,-97.98	0/0:11:11,0:40:-0.00,-4.31,-47.63	0/0:9:9,0:40:-0.00,-3.71,-39.24	0/0:18:18,0:40:-0.00,-6.42,-77.00	0/0:13:13,0:40:-0.00,-4.92,-56.02	0/0:9:9,0:40:-0.00,-3.71,-39.24	0/0:10:10,0:40:-0.00,-4.01,-43.44	0/0:10:10,0:40:-0.00,-4.01,-43.44	0/0:31:31,0:40:-0.00,-10.33,-131.55
1080	13500001	5431:50	A	C	0	PASS	NS=62;AF=0.194	GT:DP:AD:GQ:GL	0/1:35:18,17:40:-65.20,0.00,-71.28	0/1:30:16,14:40:-53.31,0.00,-63.85	0/1:29:19,10:40:-35.74,0.00,-77.55	0/1:49:23,26:40:-101.18,0.00,-89.39	0/1:34:20,14:40:-52.10,0.00,-80.51	0/1:49:34,15:40:-52.05,0.00,-138.52	0/1:21:16,5:40:-15.82,0.00,-66.56	0/1:16:9,7:40:-26.26,0.00,-36.80	0/1:44:27,17:40:-62.49,0.00,-108.76	0/1:39:23,16:40:-59.53,0.00,-92.40	0/1:30:22,8:40:-26.51,0.00,-90.65	0/1:53:44,9:40:-24.05,0.00,-181.98	0/1:38:29,9:40:-28.57,0.00,-119.50	0/1:44:22,22:40:-84.82,0.00,-86.43	./.	0/1:33:19,14:40:-52.40,0.00,-76.35	0/1:27:14,13:40:-49.74,0.00,-55.82	0/1:23:20,3:40:-6.29,-0.00,-83.82	0/1:29:21,8:40:-26.81,0.00,-86.48	0/1:32:20,12:40:-43.77,0.00,-81.11	0/1:18:7,11:40:-43.52,0.00,-27.27	0/0:10:10,0:39:-0.00,-3.20,-46.27	0/1:23:13,10:40:-37.55,0.00,-52.56	0/1:30:23,7:40:-22.04,0.00,-95.11	0/1:20:13,7:40:-25.05,0.00,-53.46	0/1:41:21,20:40:-76.79,0.00,-82.87	0/0:32:32,0:40:-0.00,-9.82,-144.53	0/0:40:40,0:40:-0.00,-12.23,-180.26	0/0:29:29,0:40:-0.00,-8.92,-131.13	0/0:36:36,0:40:-0.00,-11.03,-162.40	0/0:34:34,0:40:-0.00,-10.42,-153.46	0/0:10:10,0:39:-0.00,-3.20,-46.27	0/0:8:8,0:32:-0.00,-2.60,-37.34	0/0:21:21,0:40:-0.00,-6.51,-95.40	0/0:10:10,0:39:-0.00,-3.20,-46.27	0/0:8:8,0:32:-0.00,-2.60,-37.34	0/0:23:23,0:40:-0.00,-7.11,-104.33	0/0:12:12,0:40:-0.00,-3.80,-55.20	0/0:10:10,0:39:-0.00,-3.20,-46.27	0/0:15:15,0:40:-0.00,-4.71,-68.60	0/0:17:17,0:40:-0.00,-5.31,-77.54	0/0:11:11,0:40:-0.00,-3.50,-50.74	0/0:11:11,0:40:-0.00,-3.50,-50.74	0/0:15:15,0:40:-0.00,-4.71,-68.60	0/0:17:17,0:40:-0.00,-5.31,-77.54	0/0:18:18,0:40:-0.00,-5.61,-82.00	0/0:26:26,0:40:-0.00,-8.02,-117.73	0/0:10:10,0:39:-0.00,-3.20,-46.27	0/0:19:19,0:40:-0.00,-5.91,-86.47	0/0:8:8,0:32:-0.00,-2.60,-37.34	0/0:3:3,0:16:-0.03,-1.13,-15.04	0/0:5:5,0:22:-0.01,-1.70,-23.95	./.	./.	0/0:10:10,0:39:-0.00,-3.20,-46.27	0/0:10:10,0:39:-0.00,-3.20,-46.27	0/0:17:17,0:40:-0.00,-5.31,-77.54	0/0:5:5,0:22:-0.01,-1.70,-23.95	0/0:14:14,0:40:-0.00,-4.40,-64.14	0/0:10:10,0:39:-0.00,-3.20,-46.27	0/0:18:18,0:40:-0.00,-5.61,-82.00	0/0:14:14,0:40:-0.00,-4.40,-64.14	0/0:19:19,0:40:-0.00,-5.91,-86.47	0/0:10:10,0:39:-0.00,-3.20,-46.27	0/0:28:28,0:40:-0.00,-8.62,-126.67
1080	13600001	5431:57	A	T	0	PASS	NS=62;AF=0.097	GT:DP:AD:GQ:GL	0/0:35:35,0:40:-0.00,-11.17,-157.75	0/0:30:30,0:40:-0.00,-9.66,-135.41	0/0:29:29,0:40:-0.00,-9.36,-130.95	0/0:49:49,0:40:-0.00,-15.38,-220.27	0/0:34:34,0:40:-0.00,-10.86,-153.28	0/0:49:49,0:40:-0.00,-15.38,-220.27	0/0:21:21,0:40:-0.00,-6.95,-95.22	0/0:16:16,0:40:-0.00,-5.45,-72.89	0/0:44:44,0:40:-0.00,-13.87,-197.94	0/0:39:39,0:40:-0.00,-12.37,-175.61	0/0:30:30,0:40:-0.00,-9.66,-135.41	0/0:53:53,0:40:0.00,-16.58,-238.14	0/0:38:38,0:40:-0.00,-12.07,-171.14	0/0:44:44,0:40:-0.00,-13.87,-197.94	./.	0/1:33:14,19:40:-74.30,0.00,-53.39	0/1:27:13,14:40:-53.77,0.00,-50.73	0/1:23:3,20:40:-81.77,-0.00,-7.27	0/1:29:8,21:40:-84.43,0.00,-27.80	0/1:32:12,20:40:-79.06,0.00,-44.76	0/1:18:11,7:40:-25.22,0.00,-44.51	1/1:10:0,10:28:-43.24,-2.22,-0.00	0/1:23:10,13:40:-50.51,0.00,-38.54	0/1:30:7,23:40:-93.06,0.00,-23.03	0/1:20:7,13:40:-51.41,0.00,-26.04	0/1:41:20,21:40:-80.82,0.00,-77.78	0/0:32:32,0:40:-0.00,-10.26,-144.35	0/0:40:40,0:40:-0.00,-12.67,-180.08	0/0:29:29,0:40:-0.00,-9.36,-130.95	0/0:36:36,0:40:-0.00,-11.47,-162.21	0/0:34:34,0:40:-0.00,-10.86,-153.28	0/0:10:10,0:40:-0.00,-3.64,-46.09	0/0:8:8,0:37:-0.00,-3.04,-37.16	0/0:21:21,0:40:-0.00,-6.95,-95.22	0/0:10:10,0:40:-0.00,-3.64,-46.09	0/0:8:8,0:37:-0.00,-3.04,-37.16	0/0:23:23,0:40:-0.00,-7.55,-104.15	0/0:12:12,0:40:-0.00,-4.24,-55.02	0/0:10:10,0:40:-0.00,-3.64,-46.09	0/0:15:15,0:40:-0.00,-5.15,-68.42	0/0:17:17,0:40:-0.00,-5.75,-77.35	0/0:11:11,0:40:-0.00,-3.94,-50.56	0/0:11:11,0:40:-0.00,-3.94,-50.56	0/0:15:15,0:40:-0.00,-5.15,-68.42	0/0:17:17,0:40:-0.00,-5.75,-77.35	0/0:18:18,0:40:-0.00,-6.05,-81.82	0/0:26:26,0:40:-0.00,-8.46,-117.55	0/0:10:10,0:40:-0.00,-3.64,-46.09	0/0:19:19,0:40:-0.00,-6.35,-86.29	0/0:8:8,0:37:-0.00,-3.04,-37.16	0/0:3:3,0:21:-0.01,-1.55,-14.84	0/0:5:5,0:27:-0.00,-2.14,-23.76	./.	./.	0/0:10:10,0:40:-0.00,-3.64,-46.09	0/0:10:10,0:40:-0.00,-3.64,-46.09	0/0:17:17,0:40:-0.00,-5.75,-77.35	0/0:5:5,0:27:-0.00,-2.14,-23.76	0/0:14:14,0:40:-0.00,-4.84,-63.95	0/0:10:10,0:40:-0.00,-3.64,-46.09	0/0:18:18,0:40:-0.00,-6.05,-81.82	0/0:14:14,0:40:-0.00,-4.84,-63.95	0/0:19:19,0:40:-0.00,-6.35,-86.29	0/0:10:10,0:40:-0.00,-3.64,-46.09	0/0:28:28,0:40:-0.00,-9.06,-126.48
1081	13700001	5569:14	C	T	0	PASS	NS=59;AF=0.178	GT:DP:AD:GQ:GL	0/1:35:11,24:40:-96.53,0.00,-40.04	0/1:43:22,21:40:-80.71,0.00,-86.80	0/1:35:15,20:40:-78.65,0.00,-57.92	0/1:32:10,22:40:-88.49,0.00,-36.47	0/1:30:11,19:40:-75.69,0.00,-41.55	0/1:47:14,33:40:-133.14,0.00,-49.84	0/1:22:6,16:40:-64.69,0.00,-21.61	0/1:23:7,16:40:-64.39,0.00,-25.77	0/1:41:7,34:40:-139.42,0.00,-20.36	0/1:18:11,7:40:-25.67,0.00,-45.16	0/1:36:15,21:40:-82.82,0.00,-57.62	./.	./.	./.	0/1:47:15,32:40:-128.67,0.00,-54.31	./.	0/1:34:16,18:40:-70.01,0.00,-62.69	./.	0/1:29:18,11:40:-40.23,0.00,-73.13	0/1:62:37,25:40:-92.87,0.00,-148.12	0/1:12:8,4:40:-14.06,-0.00,-33.56	0/1:23:17,6:40:-19.69,0.00,-70.47	0/1:22:6,16:40:-64.69,0.00,-21.61	0/1:25:12,13:40:-50.38,0.00,-47.52	0/1:28:16,12:40:-45.00,0.00,-64.50	0/1:23:10,13:40:-50.98,0.00,-39.18	0/0:52:52,0:40:-0.00,-15.86,-234.03	0/0:53:53,0:40:0.00,-16.16,-238.50	0/0:36:36,0:40:-0.00,-11.04,-162.52	0/0:9:9,0:36:-0.00,-2.91,-41.84	0/0:10:10,0:39:-0.00,-3.21,-46.31	0/0:20:20,0:40:-0.00,-6.22,-91.01	0/0:12:12,0:40:-0.00,-3.82,-55.25	0/0:9:9,0:36:-0.00,-2.91,-41.84	0/0:23:23,0:40:-0.00,-7.13,-104.41	0/0:24:24,0:40:-0.00,-7.43,-108.88	0/0:19:19,0:40:-0.00,-5.92,-86.54	0/0:20:20,0:40:-0.00,-6.22,-91.01	0/0:15:15,0:40:-0.00,-4.72,-68.66	0/0:24:24,0:40:-0.00,-7.43,-108.88	0/0:18:18,0:40:-0.00,-5.62,-82.07	0/0:13:13,0:40:-0.00,-4.12,-59.72	0/0:21:21,0:40:-0.00,-6.52,-95.47	0/0:10:10,0:39:-0.00,-3.21,-46.31	0/0:11:11,0:40:-0.00,-3.51,-50.78	0/0:26:26,0:40:-0.00,-8.03,-117.82	0/0:26:26,0:40:-0.00,-8.03,-117.82	0/0:23:23,0:40:-0.00,-7.13,-104.41	0/0:26:26,0:40:-0.00,-8.03,-117.82	0/0:12:12,0:40:-0.00,-3.82,-55.25	0/0:19:19,0:40:-0.00,-5.92,-86.54	0/0:4:4,0:19:-0.02,-1.42,-19.51	0/0:24:24,0:40:-0.00,-7.43,-108.88	0/0:15:15,0:40:-0.00,-4.72,-68.66	0/0:21:21,0:40:-0.00,-6.52,-95.47	0/0:15:15,0:40:-0.00,-4.72,-68.66	0/0:17:17,0:40:-0.00,-5.32,-77.60	0/0:10:10,0:39:-0.00,-3.21,-46.31	0/0:21:21,0:40:-0.00,-6.52,-95.47	0/0:15:15,0:40:-0.00,-4.72,-68.66	./.	0/0:14:14,0:40:-0.00,-4.42,-64.19	0/0:20:20,0:40:-0.00,-6.22,-91.01	0/0:18:18,0:40:-0.00,-5.62,-82.07	0/0:38:38,0:40:-0.00,-11.64,-171.46
1081	13800001	5569:55	G	C	0	PASS	NS=61;AF=0.082	GT:DP:AD:GQ:GL	0/0:35:35,0:40:-0.00,-11.23,-158.17	0/0:43:43,0:40:-0.00,-13.64,-193.92	0/0:35:35,0:40:-0.00,-11.23,-158.17	0/0:32:32,0:40:-0.00,-10.33,-144.76	0/0:30:30,0:40:-0.00,-9.73,-135.82	0/0:47:47,0:40:-0.00,-14.84,-211.80	0/0:22:22,0:40:-0.00,-7.32,-100.07	0/0:23:23,0:40:-0.00,-7.62,-104.54	0/0:41:41,0:40:-0.00,-13.04,-184.98	0/0:18:18,0:40:-0.00,-6.11,-82.19	0/0:36:36,0:40:-0.00,-11.53,-162.64	0/0:22:22,0:40:-0.00,-7.32,-100.07	./.	0/0:22:22,0:40:-0.00,-7.32,-100.07	0/1:47:15,32:40:-128.17,0.00,-53.94	./.	0/1:34:16,18:40:-69.52,0.00,-62.32	./.	0/1:29:18,11:40:-39.74,0.00,-72.77	0/1:62:37,25:40:-92.37,0.00,-147.75	0/1:12:8,4:40:-13.57,-0.00,-33.19	0/1:23:17,6:40:-19.20,0.00,-70.10	0/1:22:6,16:40:-64.19,0.00,-21.24	0/1:25:12,13:40:-49.88,0.00,-47.16	0/1:28:16,12:40:-44.51,0.00,-64.13	0/1:23:10,13:40:-50.48,0.00,-38.82	0/0:52:52,0:40:-0.00,-16.35,-234.15	0/0:53:53,0:40:0.00,-16.65,-238.61	0/0:36:36,0:40:-0.00,-11.53,-162.64	0/0:9:9,0:40:-0.00,-3.40,-41.97	0/0:10:10,0:40:-0.00,-3.71,-46.44	0/0:20:20,0:40:-0.00,-6.72,-91.13	0/0:12:12,0:40:-0.00,-4.31,-55.38	0/0:9:9,0:40:-0.00,-3.40,-41.97	0/0:23:23,0:40:-0.00,-7.62,-104.54	0/0:24:24,0:40:-0.00,-7.92,-109.01	0/0:19:19,0:40:-0.00,-6.41,-86.66	0/0:20:20,0:40:-0.00,-6.72,-91.13	0/0:15:15,0:40:-0.00,-5.21,-68.78	0/0:24:24,0:40:-0.00,-7.92,-109.01	0/0:18:18,0:40:-0.00,-6.11,-82.19	0/0:13:13,0:40:-0.00,-4.61,-59.85	0/0:21:21,0:40:-0.00,-7.02,-95.60	0/0:10:10,0:40:-0.00,-3.71,-46.44	0/0:11:11,0:40:-0.00,-4.01,-50.91	0/0:26:26,0:40:-0.00,-8.52,-117.95	0/0:26:26,0:40:-0.00,-8.52,-117.95	0/0:23:23,0:40:-0.00,-7.62,-104.54	0/0:26:26,0:40:-0.00,-8.52,-117.95	0/0:12:12,0:40:-0.00,-4.31,-55.38	0/0:19:19,0:40:-0.00,-6.41,-86.66	0/0:4:4,0:25:-0.01,-1.91,-19.63	0/0:24:24,0:40:-0.00,-7.92,-109.01	0/0:15:15,0:40:-0.00,-5.21,-68.78	0/0:21:21,0:40:-0.00,-7.02,-95.60	0/0:15:15,0:40:-0.00,-5.21,-68.78	0/0:17:17,0:40:-0.00,-5.81,-77.72	0/0:10:10,0:40:-0.00,-3.71,-46.44	0/0:21:21,0:40:-0.00,-7.02,-95.60	0/0:15:15,0:40:-0.00,-5.21,-68.78	./.	0/0:14:14,0:40:-0.00,-4.91,-64.32	0/0:19:19,0:40:-0.00,-6.41,-86.66	0/0:18:18,0:40:-0.00,-6.11,-82.19	0/0:38:38,0:40:-0.00,-12.13,-171.58
1082	13900001	5579:54	A	G	0	PASS	NS=60;AF=0.117	GT:DP:AD:GQ:GL	0/1:50:22,28:40:-109.58,0.00,-84.47	0/1:27:18,9:40:-31.59,0.00,-73.52	0/1:42:28,14:40:-49.42,0.00,-113.69	0/1:38:11,27:40:-108.72,0.00,-38.92	0/1:39:21,18:40:-68.20,0.00,-83.31	0/1:46:18,28:40:-110.78,0.00,-67.80	0/1:22:13,9:40:-33.09,0.00,-52.68	0/1:17:9,8:40:-30.13,0.00,-36.31	0/1:22:12,10:40:-37.56,0.00,-48.21	0/1:31:5,26:40:-106.36,-0.00,-14.21	0/1:45:18,27:40:-106.61,0.00,-68.10	0/1:38:19,19:40:-72.97,0.00,-74.68	0/1:45:22,23:40:-88.74,0.00,-85.98	0/1:47:23,24:40:-92.60,0.00,-89.84	0/0:25:25,0:40:-0.00,-8.03,-113.44	0/0:21:21,0:40:-0.00,-6.83,-95.56	0/0:24:24,0:40:-0.00,-7.73,-108.97	0/0:13:13,0:40:-0.00,-4.42,-59.81	0/0:8:8,0:36:-0.00,-2.92,-37.46	0/0:43:43,0:40:-0.00,-13.45,-193.89	0/0:13:13,0:40:-0.00,-4.42,-59.81	./.	0/0:8:8,0:36:-0.00,-2.92,-37.46	0/0:14:14,0:40:-0.00,-4.72,-64.28	0/0:16:16,0:40:-0.00,-5.33,-73.22	0/0:20:20,0:40:-0.00,-6.53,-91.09	0/0:37:37,0:40:-0.00,-11.65,-167.07	0/0:48:48,0:40:-0.00,-14.96,-216.23	0/0:38:38,0:40:-0.00,-11.95,-171.54	0/0:28:28,0:40:-0.00,-8.94,-126.85	0/0:31:31,0:40:-0.00,-9.84,-140.25	0/0:16:16,0:40:-0.00,-5.33,-73.22	0/0:20:20,0:40:-0.00,-6.53,-91.09	./.	0/0:12:12,0:40:-0.00,-4.12,-55.34	0/0:8:8,0:36:-0.00,-2.92,-37.46	0/0:13:13,0:40:-0.00,-4.42,-59.81	0/0:15:15,0:40:-0.00,-5.02,-68.75	0/0:10:10,0:40:-0.00,-3.52,-46.40	0/0:18:18,0:40:-0.00,-5.93,-82.15	0/0:15:15,0:40:-0.00,-5.02,-68.75	0/0:19:19,0:40:-0.00,-6.23,-86.62	./.	0/0:24:24,0:40:-0.00,-7.73,-108.97	0/0:14:14,0:40:-0.00,-4.72,-64.28	0/0:36:36,0:40:-0.00,-11.35,-162.60	0/0:26:26,0:40:-0.00,-8.34,-117.91	0/0:19:19,0:40:-0.00,-6.23,-86.62	0/0:29:29,0:40:-0.00,-9.24,-131.32	0/0:23:23,0:40:-0.00,-7.43,-104.50	0/0:13:13,0:40:-0.00,-4.42,-59.81	0/0:11:11,0:40:-0.00,-3.82,-50.87	0/0:37:37,0:40:-0.00,-11.65,-167.07	0/0:33:33,0:40:-0.00,-10.44,-149.19	0/0:21:21,0:40:-0.00,-6.83,-95.56	0/0:17:17,0:40:-0.00,-5.63,-77.69	0/0:12:12,0:40:-0.00,-4.12,-55.34	0/0:20:20,0:40:-0.00,-6.53,-91.09	0/0:9:9,0:39:-0.00,-3.22,-41.93	./.	0/0:18:18,0:40:-0.00,-5.93,-82.15	0/0:16:16,0:40:-0.00,-5.33,-73.22	0/0:38:38,0:40:-0.00,-11.95,-171.54	0/0:15:15,0:40:-0.00,-5.02,-68.75	./.
1083	14000001	5596:56	G	A	0	PASS	NS=59;AF=0.102	GT:DP:AD:GQ:GL	0/0:46:46,0:40:-0.00,-14.43,-165.51	0/0:26:26,0:40:-0.00,-8.41,-94.30	0/0:42:42,0:40:-0.00,-13.22,-151.27	0/0:57:57,0:40:0.00,-17.74,-204.68	0/0:56:56,0:40:-0.00,-17.44,-201.12	0/0:36:36,0:40:-0.00,-11.42,-129.91	0/0:28:28,0:40:-0.00,-9.01,-101.42	0/0:26:26,0:40:-0.00,-8.41,-94.30	0/0:20:20,0:40:-0.00,-6.60,-72.94	0/0:33:33,0:40:-0.00,-10.52,-119.22	0/0:53:53,0:40:0.00,-16.53,-190.43	0/0:40:40,0:40:-0.00,-12.62,-144.15	0/0:39:39,0:40:-0.00,-12.32,-140.59	0/0:38:38,0:40:-0.00,-12.02,-137.03	0/1:38:9,29:40:-91.24,0.00,-21.75	0/1:44:16,28:40:-85.87,0.00,-44.87	0/1:69:36,33:40:-96.15,0.00,-108.56	0/1:56:32,24:40:-68.02,0.00,-98.23	0/1:28:16,12:40:-33.72,0.00,-49.68	0/1:55:28,27:40:-79.00,0.00,-84.29	0/1:58:40,18:40:-46.05,0.00,-126.11	0/1:32:13,19:40:-57.44,0.00,-37.80	0/1:39:16,23:40:-69.57,0.00,-46.37	0/1:68:37,31:40:-89.33,0.00,-112.42	0/1:66:37,29:40:-82.81,0.00,-113.02	0/1:53:21,32:40:-97.40,0.00,-59.96	0/0:43:43,0:40:-0.00,-13.53,-154.83	./.	./.	./.	./.	0/0:23:23,0:40:-0.00,-7.51,-83.62	0/0:16:16,0:40:-0.00,-5.40,-58.69	0/0:17:17,0:40:-0.00,-5.70,-62.26	0/0:12:12,0:40:-0.00,-4.20,-44.45	0/0:17:17,0:40:-0.00,-5.70,-62.26	0/0:17:17,0:40:-0.00,-5.70,-62.26	0/0:24:24,0:40:-0.00,-7.81,-87.18	0/0:12:12,0:40:-0.00,-4.20,-44.45	0/0:19:19,0:40:-0.00,-6.30,-69.38	0/0:17:17,0:40:-0.00,-5.70,-62.26	0/0:26:26,0:40:-0.00,-8.41,-94.30	0/0:16:16,0:40:-0.00,-5.40,-58.69	0/0:18:18,0:40:-0.00,-6.00,-65.82	0/0:22:22,0:40:-0.00,-7.21,-80.06	0/0:43:43,0:40:-0.00,-13.53,-154.83	0/0:39:39,0:40:-0.00,-12.32,-140.59	0/0:15:15,0:40:-0.00,-5.10,-55.13	0/0:30:30,0:40:-0.00,-9.61,-108.54	0/0:47:46,0:40:-0.00,-14.43,-165.51	0/0:8:8,0:36:-0.00,-2.99,-30.21	0/0:11:11,0:40:-0.00,-3.90,-40.89	./.	./.	0/0:17:17,0:40:-0.00,-5.70,-62.26	0/0:15:15,0:40:-0.00,-5.10,-55.13	0/0:9:9,0:40:-0.00,-3.29,-33.77	0/0:26:26,0:40:-0.00,-8.41,-94.30	0/0:26:26,0:40:-0.00,-8.41,-94.30	0/0:24:24,0:40:-0.00,-7.81,-87.18	0/0:21:21,0:40:-0.00,-6.91,-76.50	0/0:23:23,0:40:-0.00,-7.51,-83.62	0/0:9:9,0:40:-0.00,-3.29,-33.77	0/0:36:36,0:40:-0.00,-11.42,-129.91	0/0:68:68,0:40:-0.00,-21.05,-243.84
1083	14100001	5596:62	G	A	0	PASS	NS=59;AF=0.220	GT:DP:AD:GQ:GL	0/1:46:19,27:40:-82.17,0.00,-55.27	0/1:26:11,15:40:-45.46,0.00,-32.80	0/1:42:23,19:40:-54.89,0.00,-70.71	0/1:57:25,32:40:-96.66,0.00,-73.32	0/1:56:25,31:40:-93.40,0.00,-73.62	0/1:36:17,19:40:-56.69,0.00,-51.16	0/1:28:11,17:40:-51.98,0.00,-32.20	0/1:26:16,10:40:-27.66,0.00,-50.60	0/1:20:10,10:40:-29.46,0.00,-31.05	0/1:33:29,4:40:-4.19,-0.00,-94.78	0/1:53:26,27:40:-80.06,0.00,-78.09	0/1:40:21,19:40:-55.49,0.00,-64.19	0/1:39:27,12:40:-30.87,0.00,-85.86	0/1:38:19,19:40:-56.09,0.00,-57.67	0/1:38:9,29:40:-91.70,0.00,-22.07	0/1:44:16,28:40:-86.33,0.00,-45.19	0/1:69:36,33:40:-96.61,0.00,-108.88	0/1:56:32,24:40:-68.48,0.00,-98.55	0/1:28:16,12:40:-34.18,0.00,-50.00	0/1:55:28,27:40:-79.46,0.00,-84.60	0/1:58:40,18:40:-46.51,0.00,-126.43	0/1:32:13,19:40:-57.90,0.00,-38.12	0/1:39:16,23:40:-70.03,0.00,-46.69	0/1:68:37,31:40:-89.79,0.00,-112.74	0/1:66:37,29:40:-83.27,0.00,-113.34	0/1:53:21,32:40:-97.87,0.00,-60.28	0/0:43:43,0:40:-0.00,-13.06,-154.69	./.	./.	./.	./.	0/0:23:23,0:40:-0.00,-7.04,-83.47	0/0:16:16,0:40:-0.00,-4.94,-58.55	0/0:17:17,0:40:-0.00,-5.24,-62.11	0/0:12:12,0:40:-0.00,-3.73,-44.31	0/0:17:17,0:40:-0.00,-5.24,-62.11	0/0:17:17,0:40:-0.00,-5.24,-62.11	0/0:24:24,0:40:-0.00,-7.35,-87.04	0/0:12:12,0:40:-0.00,-3.73,-44.31	0/0:19:19,0:40:-0.00,-5.84,-69.23	0/0:17:17,0:40:-0.00,-5.24,-62.11	0/0:26:26,0:40:-0.00,-7.95,-94.16	0/0:16:15,0:40:-0.00,-4.64,-54.99	0/0:18:18,0:40:-0.00,-5.54,-65.67	0/0:22:22,0:40:-0.00,-6.74,-79.91	0/0:43:43,0:40:-0.00,-13.06,-154.69	0/0:39:39,0:40:-0.00,-11.86,-140.44	0/0:15:15,0:40:-0.00,-4.64,-54.99	0/0:30:30,0:40:-0.00,-9.15,-108.40	0/0:47:47,0:40:-0.00,-14.27,-168.93	0/0:8:8,0:31:-0.00,-2.53,-30.07	0/0:11:11,0:40:-0.00,-3.43,-40.75	./.	./.	0/0:17:17,0:40:-0.00,-5.24,-62.11	0/0:15:15,0:40:-0.00,-4.64,-54.99	0/0:9:9,0:35:-0.00,-2.83,-33.63	0/0:26:26,0:40:-0.00,-7.95,-94.16	0/0:26:26,0:40:-0.00,-7.95,-94.16	0/0:24:24,0:40:-0.00,-7.35,-87.04	0/0:21:21,0:40:-0.00,-6.44,-76.35	0/0:23:23,0:40:-0.00,-7.04,-83.47	0/0:9:9,0:35:-0.00,-2.83,-33.63	0/0:36:36,0:40:-0.00,-10.96,-129.76	0/0:68:68,0:40:-0.00,-20.59,-243.70
1084	14200001	5601:29	G	A	0	PASS	NS=60;AF=0.292	GT:DP:AD:GQ:GL	0/0:40:40,0:40:-0.00,-12.48,-179.62	0/0:28:28,0:40:-0.00,-8.87,-125.87	0/0:34:34,0:40:-0.00,-10.67,-152.74	0/0:29:29,0:40:-0.00,-9.17,-130.35	0/0:53:53,0:40:0.00,-16.39,-237.85	0/0:45:45,0:40:-0.00,-13.98,-202.01	0/0:31:31,0:40:-0.00,-9.77,-139.30	0/0:23:23,0:40:-0.00,-7.36,-103.47	0/0:39:39,0:40:-0.00,-12.18,-175.14	0/0:21:21,0:40:-0.00,-6.76,-94.51	0/0:50:50,0:40:-0.00,-15.49,-224.41	./.	0/0:28:28,0:40:-0.00,-8.87,-125.87	0/0:29:29,0:40:-0.00,-9.17,-130.35	0/0:37:37,0:40:-0.00,-11.58,-166.18	0/0:42:42,0:40:-0.00,-13.08,-188.57	0/0:28:28,0:40:-0.00,-8.87,-125.87	0/0:40:40,0:40:-0.00,-12.48,-179.62	0/0:18:18,0:40:-0.00,-5.86,-81.08	0/0:40:40,0:40:-0.00,-12.48,-179.62	0/0:19:19,0:40:-0.00,-6.16,-85.55	0/0:36:36,0:40:-0.00,-11.28,-161.70	0/0:30:30,0:40:-0.00,-9.47,-134.83	0/0:34:34,0:40:-0.00,-10.67,-152.74	0/0:28:28,0:40:-0.00,-8.87,-125.87	0/0:23:23,0:40:-0.00,-7.36,-103.47	1/1:51:0,51:40:-227.98,-15.34,-0.00	0/1:26:14,12:40:-45.48,0.00,-54.89	1/1:50:0,50:40:-223.51,-15.04,-0.00	0/1:24:8,16:40:-64.00,0.00,-28.62	0/1:34:17,17:40:-65.47,0.00,-65.92	1/1:15:0,15:40:-66.74,-4.50,-0.00	1/1:9:0,9:33:-39.86,-2.70,-0.00	1/1:15:0,15:40:-66.74,-4.50,-0.00	0/0:12:12,0:40:-0.00,-4.05,-54.20	0/1:15:10,5:40:-17.44,0.00,-40.29	./.	0/0:16:16,0:40:-0.00,-5.25,-72.12	0/0:13:13,0:40:-0.00,-4.35,-58.68	1/1:17:0,17:40:-75.69,-5.10,-0.00	./.	0/1:19:12,7:40:-25.20,0.00,-48.04	0/1:17:8,9:40:-34.76,0.00,-30.73	0/1:6:1,5:33:-20.15,-0.00,-2.69	0/0:14:14,0:40:-0.00,-4.65,-63.16	0/0:34:34,0:40:-0.00,-10.67,-152.74	1/1:32:0,32:40:-142.88,-9.62,-0.00	0/0:26:26,0:40:-0.00,-8.27,-116.91	0/0:27:27,0:40:-0.00,-8.57,-121.39	0/0:19:19,0:40:-0.00,-6.16,-85.55	0/0:10:10,0:40:-0.00,-3.45,-45.24	0/0:10:10,0:40:-0.00,-3.45,-45.24	./.	./.	1/1:7:0,7:27:-30.91,-2.10,-0.00	1/1:8:0,8:30:-35.38,-2.40,-0.00	0/1:21:14,7:40:-24.59,0.00,-56.40	0/1:14:7,7:40:-26.70,0.00,-27.15	1/1:13:0,13:40:-57.78,-3.90,-0.00	1/1:6:0,6:23:-26.43,-1.80,-0.01	1/1:8:0,8:30:-35.38,-2.40,-0.00	0/1:19:10,9:40:-34.15,0.00,-39.08	0/1:9:1,8:23:-32.69,-0.01,-1.79	0/0:17:17,0:40:-0.00,-5.56,-76.60	0/0:26:26,0:40:-0.00,-8.27,-116.91
1084	14300001	5601:56	G	T	0	PASS	NS=61;AF=0.033	GT:DP:AD:GQ:GL	0/0:40:40,0:40:-0.00,-13.09,-180.95	0/0:28:28,0:40:-0.00,-9.47,-127.20	0/0:34:34,0:40:-0.00,-11.28,-154.08	0/0:29:29,0:40:-0.00,-9.77,-131.68	0/0:53:53,0:40:0.00,-17.00,-239.18	0/0:45:45,0:40:-0.00,-14.59,-203.35	0/0:31:31,0:40:-0.00,-10.38,-140.64	0/0:23:23,0:40:-0.00,-7.97,-104.81	0/0:39:39,0:40:-0.00,-12.78,-176.47	0/0:21:21,0:40:-0.00,-7.37,-95.85	0/0:50:50,0:40:-0.00,-16.10,-225.75	./.	0/0:28:28,0:40:-0.00,-9.47,-127.20	0/0:29:29,0:40:-0.00,-9.77,-131.68	0/0:37:37,0:40:-0.00,-12.18,-167.52	0/0:42:42,0:40:-0.00,-13.69,-189.91	0/0:28:28,0:40:-0.00,-9.47,-127.20	0/0:40:40,0:40:-0.00,-13.09,-180.95	0/0:18:18,0:40:-0.00,-6.46,-82.41	0/0:40:40,0:40:-0.00,-13.09,-180.95	0/0:19:19,0:40:-0.00,-6.76,-86.89	0/0:36:36,0:40:-0.00,-11.88,-163.04	0/0:30:30,0:40:-0.00,-10.08,-136.16	0/0:34:34,0:40:-0.00,-11.28,-154.08	0/0:28:27,1:40:-0.00,-4.99,-118.25	0/0:23:23,0:40:-0.00,-7.97,-104.81	0/0:51:51,0:40:0.00,-16.40,-230.22	0/0:26:26,0:40:-0.00,-8.87,-118.25	0/0:50:50,0:40:-0.00,-16.10,-225.75	0/1:24:16,8:40:-27.56,0.00,-65.18	0/0:34:34,0:40:-0.00,-11.28,-154.08	0/0:15:15,0:40:-0.00,-5.56,-68.98	0/0:9:9,0:40:-0.00,-3.75,-42.10	0/0:15:15,0:40:-0.00,-5.56,-68.98	0/0:12:12,0:40:-0.00,-4.66,-55.54	0/0:15:15,0:40:-0.00,-5.56,-68.98	./.	0/1:16:7,9:40:-34.45,0.00,-27.28	0/0:13:13,0:40:-0.00,-4.96,-60.02	0/0:17:17,0:40:-0.00,-6.16,-77.93	0/0:11:11,0:40:-0.00,-4.36,-51.06	0/0:19:19,0:40:-0.00,-6.76,-86.89	0/0:17:17,0:40:-0.00,-6.16,-77.93	0/0:6:6,0:35:-0.00,-2.85,-28.66	0/1:14:7,7:40:-26.09,0.00,-27.88	0/0:34:34,0:40:-0.00,-11.28,-154.08	0/0:32:32,0:40:-0.00,-10.68,-145.12	0/0:26:26,0:40:-0.00,-8.87,-118.25	0/1:27:11,16:40:-62.49,0.00,-41.89	0/0:19:19,0:40:-0.00,-6.76,-86.89	0/0:10:10,0:40:-0.00,-4.06,-46.58	0/0:10:10,0:40:-0.00,-4.06,-46.58	./.	./.	0/0:7:7,0:38:-0.00,-3.15,-33.14	0/0:8:8,0:40:-0.00,-3.45,-37.62	0/0:21:21,0:40:-0.00,-7.37,-95.85	0/0:14:14,0:40:-0.00,-5.26,-64.50	0/0:13:13,0:40:-0.00,-4.96,-60.02	0/0:6:6,0:35:-0.00,-2.85,-28.66	0/0:8:8,0:40:-0.00,-3.45,-37.62	0/0:19:19,0:40:-0.00,-6.76,-86.89	0/0:9:9,0:40:-0.00,-3.75,-42.10	0/0:17:17,0:40:-0.00,-6.16,-77.93	0/0:26:26,0:40:-0.00,-8.87,-118.25
1084	14400001	5601:62	G	A	0	PASS	NS=61;AF=0.344	GT:DP:AD:GQ:GL	0/1:40:24,16:40:-59.76,0.00,-96.23	0/0:28:28,0:40:-0.00,-8.30,-126.06	0/1:34:15,19:40:-75.00,0.00,-57.73	0/0:29:29,0:40:-0.00,-8.60,-130.54	0/1:53:42,11:40:-33.45,0.00,-172.94	0/1:45:6,39:40:-161.27,-0.00,-14.10	0/1:31:26,5:40:-13.20,-0.00,-107.90	0/1:23:14,9:40:-33.52,0.00,-56.56	0/0:39:37,2:33:-0.00,-2.65,-157.41	0/1:21:13,8:40:-29.64,0.00,-52.68	0/0:50:50,0:40:-0.00,-14.92,-224.60	./.	0/1:28:15,13:40:-49.93,0.00,-59.53	0/1:29:19,10:40:-36.19,0.00,-77.15	0/1:37:30,7:40:-20.35,0.00,-124.01	0/1:42:19,23:40:-90.51,0.00,-73.24	0/1:28:10,18:40:-72.33,0.00,-37.14	0/1:40:25,15:40:-55.28,0.00,-100.71	0/1:18:14,4:40:-12.63,-0.00,-58.06	0/1:40:15,25:40:-100.07,0.00,-55.92	0/1:19:11,8:40:-30.25,0.00,-44.33	0/1:36:14,22:40:-87.84,0.00,-52.65	0/1:30:10,20:40:-80.68,0.00,-36.54	0/1:34:16,18:40:-70.52,0.00,-62.21	0/1:28:13,15:40:-58.89,0.00,-50.57	0/1:23:12,11:40:-42.48,0.00,-47.60	0/0:51:51,0:40:-0.00,-15.22,-229.08	0/1:26:12,14:40:-55.01,0.00,-46.70	0/0:50:50,0:40:-0.00,-14.92,-224.60	0/1:24:16,8:40:-28.74,0.00,-65.22	0/0:34:34,0:40:-0.00,-10.10,-152.93	0/0:15:15,0:40:-0.00,-4.38,-67.83	0/0:9:9,0:32:-0.00,-2.58,-40.96	0/0:15:15,0:40:-0.00,-4.38,-67.83	0/1:12:5,7:40:-27.87,0.00,-19.56	0/0:15:15,0:40:-0.00,-4.38,-67.83	./.	1/1:16:0,16:40:-71.02,-4.04,-0.00	1/1:13:0,13:38:-57.59,-3.14,-0.00	0/0:17:17,0:40:-0.00,-4.98,-76.79	0/0:11:11,0:38:-0.00,-3.18,-49.91	0/1:19:7,12:40:-48.16,0.00,-26.41	0/1:17:9,8:40:-30.85,0.00,-35.97	0/0:6:6,0:22:-0.01,-1.68,-27.53	1/1:14:0,14:40:-62.07,-3.44,-0.00	0/0:34:34,0:40:-0.00,-10.10,-152.93	0/0:32:32,0:40:-0.00,-9.50,-143.97	0/1:26:12,14:40:-55.01,0.00,-46.70	0/1:27:11,16:40:-63.67,0.00,-41.92	0/1:19:14,5:40:-16.81,0.00,-57.76	0/0:10:10,0:35:-0.00,-2.88,-45.43	0/0:10:10,0:35:-0.00,-2.88,-45.43	./.	./.	0/0:7:7,0:25:-0.00,-1.98,-32.00	0/0:8:8,0:29:-0.00,-2.28,-36.48	0/1:21:7,14:40:-56.52,0.00,-25.81	0/0:14:14,0:40:-0.00,-4.08,-63.35	0/0:13:13,0:40:-0.00,-3.78,-58.87	0/0:6:6,0:22:-0.01,-1.68,-27.53	0/0:8:8,0:29:-0.00,-2.28,-36.48	0/1:19:9,10:40:-39.20,0.00,-35.37	0/1:9:8,1:25:-1.91,-0.01,-33.90	1/1:17:0,17:40:-75.50,-4.34,-0.00	1/1:26:0,26:40:-115.82,-7.05,-0.00
1085	14500001	5612:45	T	A	0	PASS	NS=59;AF=0.051	GT:DP:AD:GQ:GL	0/0:26:26,0:40:-0.00,-8.92,-116.02	0/0:31:31,0:40:-0.00,-10.43,-138.05	./.	0/0:29:29,0:40:-0.00,-9.83,-129.23	0/0:37:37,0:40:-0.00,-12.23,-164.48	./.	0/0:31:31,0:40:-0.00,-10.43,-138.05	0/0:28:28,0:40:-0.00,-9.53,-124.83	0/0:64:64,0:40:0.00,-20.36,-283.42	0/0:32:32,0:40:-0.00,-10.73,-142.45	0/0:34:34,0:40:-0.00,-11.33,-151.26	0/0:58:58,0:40:0.00,-18.56,-256.98	0/0:31:31,0:40:-0.00,-10.43,-138.05	0/0:25:25,0:40:-0.00,-8.62,-111.61	0/0:48:48,0:40:-0.00,-15.55,-212.93	0/0:23:23,0:40:-0.00,-8.02,-102.80	0/0:39:39,0:40:-0.00,-12.84,-173.29	0/0:22:22,0:40:-0.00,-7.72,-98.40	0/0:26:26,0:40:-0.00,-8.92,-116.02	0/0:26:26,0:40:-0.00,-8.92,-116.02	0/0:16:16,0:40:-0.00,-5.91,-71.97	0/0:18:18,0:40:-0.00,-6.52,-80.78	0/0:12:12,0:40:-0.00,-4.71,-54.35	0/0:27:27,0:40:-0.00,-9.22,-120.42	0/0:26:26,0:40:-0.00,-8.92,-116.02	0/0:19:19,0:40:-0.00,-6.82,-85.18	0/0:42:42,0:40:-0.00,-13.74,-186.50	0/0:29:29,0:40:-0.00,-9.83,-129.23	0/0:38:38,0:40:-0.00,-12.54,-168.88	0/0:17:17,0:40:-0.00,-6.21,-76.37	0/0:14:14,0:40:-0.00,-5.31,-63.16	0/0:6:6,0:35:-0.00,-2.90,-27.92	0/0:8:8,0:40:-0.00,-3.51,-36.73	0/0:8:8,0:40:-0.00,-3.51,-36.73	0/0:5:5,0:32:-0.00,-2.60,-23.51	0/0:9:9,0:40:-0.00,-3.81,-41.13	./.	0/0:3:3,0:26:-0.00,-2.00,-14.70	0/0:5:5,0:32:-0.00,-2.60,-23.51	0/0:5:5,0:32:-0.00,-2.60,-23.51	0/0:8:8,0:40:-0.00,-3.51,-36.73	./.	0/0:9:9,0:40:-0.00,-3.81,-41.13	0/0:13:13,0:40:-0.00,-5.01,-58.75	0/0:12:12,0:40:-0.00,-4.71,-54.35	0/0:39:39,0:40:-0.00,-12.84,-173.29	0/0:17:17,0:40:-0.00,-6.21,-76.37	0/0:15:15,0:40:-0.00,-5.61,-67.56	0/0:29:29,0:40:-0.00,-9.83,-129.23	0/0:9:9,0:40:-0.00,-3.81,-41.13	./.	./.	0/0:32:32,0:40:-0.00,-10.73,-142.45	0/0:13:13,0:40:-0.00,-5.01,-58.75	1/1:10:0,10:32:-42.57,-2.62,-0.00	0/1:7:3,4:40:-14.42,-0.00,-11.50	0/1:12:2,10:40:-39.34,-0.00,-5.59	0/0:14:14,0:40:-0.00,-5.31,-63.16	0/1:19:7,12:40:-46.05,0.00,-25.50	0/1:7:5,2:40:-5.61,-0.00,-20.31	0/0:11:11,0:40:-0.00,-4.41,-49.94	0/0:7:7,0:39:-0.00,-3.20,-32.32	0/0:5:5,0:32:-0.00,-2.60,-23.51	0/0:10:10,0:40:-0.00,-4.11,-45.54	0/0:48:48,0:40:-0.00,-15.55,-212.93
1085	14600001	5612:55	G	A	0	PASS	NS=59;AF=0.093	GT:DP:AD:GQ:GL	0/0:26:26,0:40:-0.00,-8.47,-116.27	0/0:31:31,0:40:-0.00,-9.97,-138.30	./.	0/0:29:29,0:40:-0.00,-9.37,-129.49	0/0:37:37,0:40:-0.00,-11.78,-164.73	./.	0/0:31:31,0:40:-0.00,-9.97,-138.30	0/0:28:28,0:40:-0.00,-9.07,-125.08	0/0:64:64,0:40:0.00,-19.90,-283.67	0/0:32:32,0:40:-0.00,-10.27,-142.70	0/0:34:34,0:40:-0.00,-10.87,-151.51	0/0:58:58,0:40:0.00,-18.10,-257.24	0/0:31:31,0:40:-0.00,-9.97,-138.30	0/0:25:25,0:40:-0.00,-8.16,-111.87	0/0:48:46,2:40:-0.00,-6.28,-195.56	0/1:23:12,11:40:-40.89,0.00,-47.04	0/1:39:33,6:40:-14.05,-0.00,-134.73	0/1:22:9,13:40:-50.01,0.00,-34.12	0/1:26:21,5:40:-13.56,-0.00,-85.78	0/1:26:16,10:40:-35.59,0.00,-63.75	0/1:16:8,8:40:-29.79,0.00,-31.52	0/1:18:12,6:40:-20.37,0.00,-48.54	0/1:12:5,7:40:-26.58,0.00,-19.51	0/1:27:16,11:40:-39.69,-0.00,-63.45	0/1:26:20,6:40:-17.97,0.00,-81.37	0/1:19:11,8:40:-28.88,0.00,-43.83	0/0:42:42,0:40:-0.00,-13.28,-186.75	0/0:29:29,0:40:-0.00,-9.37,-129.49	0/0:38:38,0:40:-0.00,-12.08,-169.13	0/0:17:17,0:40:-0.00,-5.76,-76.62	0/0:14:14,0:40:-0.00,-4.85,-63.41	0/0:6:6,0:31:-0.00,-2.45,-28.17	0/0:8:8,0:37:-0.00,-3.05,-36.98	0/0:8:8,0:37:-0.00,-3.05,-36.98	0/0:5:5,0:27:-0.00,-2.15,-23.77	0/0:9:9,0:40:-0.00,-3.35,-41.38	./.	0/0:3:3,0:21:-0.01,-1.55,-14.96	0/0:5:5,0:27:-0.00,-2.15,-23.77	0/0:5:5,0:27:-0.00,-2.15,-23.77	0/0:8:8,0:37:-0.00,-3.05,-36.98	./.	0/0:9:9,0:40:-0.00,-3.35,-41.38	0/0:13:13,0:40:-0.00,-4.55,-59.00	0/0:12:12,0:40:-0.00,-4.25,-54.60	0/0:39:39,0:40:-0.00,-12.38,-173.54	0/0:17:17,0:40:-0.00,-5.76,-76.62	0/0:15:15,0:40:-0.00,-5.15,-67.81	0/0:29:29,0:40:-0.00,-9.37,-129.49	0/0:9:9,0:40:-0.00,-3.35,-41.38	./.	./.	0/0:32:32,0:40:-0.00,-10.27,-142.70	0/0:13:13,0:40:-0.00,-4.55,-59.00	0/0:10:10,0:40:-0.00,-3.65,-45.79	0/0:7:7,0:34:-0.00,-2.75,-32.57	0/0:12:12,0:40:-0.00,-4.25,-54.60	0/0:14:14,0:40:-0.00,-4.85,-63.41	0/0:19:19,0:40:-0.00,-6.36,-85.43	0/0:7:7,0:34:-0.00,-2.75,-32.57	0/0:11:11,0:40:-0.00,-3.95,-50.19	0/0:7:7,0:34:-0.00,-2.75,-32.57	0/0:5:5,0:27:-0.00,-2.15,-23.77	0/0:10:10,0:40:-0.00,-3.65,-45.79	0/0:48:48,0:40:-0.00,-15.09,-213.18
1085	14700001	5612:61	A	G	0	PASS	NS=59;AF=0.093	GT:DP:AD:GQ:GL	0/1:26:9,17:40:-66.44,0.00,-32.93	0/1:31:24,7:40:-20.89,0.00,-97.51	./.	0/1:29:15,14:40:-52.32,0.00,-58.46	0/1:37:20,17:40:-63.13,0.00,-78.08	./.	0/1:31:26,5:40:-12.08,-0.00,-106.32	0/1:28:25,3:40:-4.17,-0.00,-102.81	0/1:64:38,26:40:-94.65,0.00,-149.25	0/1:32:27,5:40:-11.78,-0.00,-110.42	0/1:34:24,10:40:-33.20,0.00,-96.60	0/1:58:39,19:40:-65.62,0.00,-155.46	0/0:31:31,0:40:-0.00,-9.95,-138.29	0/1:25:11,14:40:-53.53,0.00,-42.05	0/0:48:48,0:40:-0.00,-15.07,-213.18	0/0:23:23,0:40:-0.00,-7.54,-103.05	0/0:39:39,0:40:-0.00,-12.36,-173.53	0/0:22:22,0:40:-0.00,-7.24,-98.65	0/0:26:26,0:40:-0.00,-8.44,-116.27	0/0:26:26,0:40:-0.00,-8.44,-116.27	0/0:16:16,0:40:-0.00,-5.43,-72.21	0/0:18:18,0:40:-0.00,-6.04,-81.03	0/0:12:12,0:40:-0.00,-4.23,-54.59	0/0:27:27,0:40:-0.00,-8.75,-120.67	0/0:26:26,0:40:-0.00,-8.44,-116.27	0/0:19:19,0:40:-0.00,-6.34,-85.43	0/0:42:42,0:40:-0.00,-13.26,-186.75	0/0:29:29,0:40:-0.00,-9.35,-129.48	0/0:38:38,0:40:-0.00,-12.06,-169.13	0/0:17:17,0:40:-0.00,-5.74,-76.62	0/0:14:14,0:40:-0.00,-4.83,-63.40	0/0:6:6,0:30:-0.00,-2.43,-28.16	0/0:8:8,0:37:-0.00,-3.03,-36.97	0/0:8:8,0:37:-0.00,-3.03,-36.97	0/0:5:5,0:27:-0.00,-2.13,-23.76	0/0:9:9,0:40:-0.00,-3.33,-41.38	./.	0/0:3:3,0:20:-0.01,-1.53,-14.96	0/0:5:5,0:27:-0.00,-2.13,-23.76	0/0:5:5,0:27:-0.00,-2.13,-23.76	0/0:8:8,0:37:-0.00,-3.03,-36.97	./.	0/0:9:9,0:40:-0.00,-3.33,-41.38	0/0:13:13,0:40:-0.00,-4.53,-59.00	0/0:12:12,0:40:-0.00,-4.23,-54.59	0/0:39:39,0:40:-0.00,-12.36,-173.53	0/0:17:17,0:40:-0.00,-5.74,-76.62	0/0:15:15,0:40:-0.00,-5.13,-67.81	0/0:29:29,0:40:-0.00,-9.35,-129.48	0/0:9:9,0:40:-0.00,-3.33,-41.38	./.	./.	0/0:32:32,0:40:-0.00,-10.25,-142.70	0/0:13:13,0:40:-0.00,-4.53,-59.00	0/0:10:10,0:40:-0.00,-3.63,-45.78	0/0:7:7,0:34:-0.00,-2.73,-32.57	0/0:12:12,0:40:-0.00,-4.23,-54.59	0/0:14:14,0:40:-0.00,-4.83,-63.40	0/0:19:19,0:40:-0.00,-6.34,-85.43	0/0:7:7,0:34:-0.00,-2.73,-32.57	0/0:11:11,0:40:-0.00,-3.93,-50.19	0/0:7:7,0:34:-0.00,-2.73,-32.57	0/0:5:5,0:27:-0.00,-2.13,-23.76	0/0:10:10,0:40:-0.00,-3.63,-45.78	0/0:48:48,0:40:-0.00,-15.07,-213.18
1086	14800001	5668:51	G	T	0	PASS	NS=59;AF=0.085	GT:DP:AD:GQ:GL	0/0:22:22,0:40:-0.00,-7.23,-99.51	0/0:32:32,0:40:-0.00,-10.24,-143.95	0/0:56:56,0:40:-0.00,-17.46,-250.61	0/0:40:40,0:40:-0.00,-12.65,-179.50	0/0:50:50,0:40:-0.00,-15.66,-223.95	0/0:40:40,0:40:-0.00,-12.65,-179.50	0/0:16:16,0:40:-0.00,-5.42,-72.84	0/0:24:24,0:40:-0.00,-7.83,-108.39	0/0:35:35,0:40:-0.00,-11.14,-157.28	0/0:41:41,0:40:-0.00,-12.95,-183.95	./.	0/0:49:49,0:40:-0.00,-15.36,-219.50	0/0:42:42,0:40:-0.00,-13.25,-188.39	0/0:49:49,0:40:-0.00,-15.36,-219.50	./.	0/1:28:7,21:40:-84.30,0.00,-23.80	./.	0/1:27:9,18:40:-71.26,0.00,-32.99	0/1:25:7,18:40:-71.87,0.00,-24.71	0/1:37:21,16:40:-59.36,0.00,-83.32	0/1:18:11,7:40:-25.08,0.00,-44.59	0/1:23:10,13:40:-50.25,0.00,-38.64	0/1:25:13,12:40:-45.20,0.00,-51.37	0/1:25:13,12:40:-45.20,0.00,-51.37	0/1:32:13,19:40:-74.20,0.00,-49.27	0/1:44:20,24:40:-92.81,0.00,-76.76	0/0:40:40,0:40:-0.00,-12.65,-179.50	0/0:24:24,0:40:-0.00,-7.83,-108.39	0/0:35:35,0:40:-0.00,-11.14,-157.28	0/0:22:22,0:40:-0.00,-7.23,-99.51	0/0:49:49,0:40:-0.00,-15.36,-219.50	0/0:4:4,0:24:-0.01,-1.82,-19.51	0/0:7:7,0:33:-0.00,-2.72,-32.84	0/0:10:10,0:40:-0.00,-3.62,-46.17	0/0:12:12,0:40:-0.00,-4.22,-55.06	0/0:4:4,0:24:-0.01,-1.82,-19.51	0/0:10:10,0:40:-0.00,-3.62,-46.17	0/0:7:7,0:33:-0.00,-2.72,-32.84	0/0:6:6,0:30:-0.00,-2.42,-28.40	0/0:11:11,0:40:-0.00,-3.92,-50.62	0/0:4:4,0:24:-0.01,-1.82,-19.51	./.	0/0:7:7,0:33:-0.00,-2.72,-32.84	0/0:8:8,0:37:-0.00,-3.02,-37.29	0/0:11:11,0:40:-0.00,-3.92,-50.62	0/0:20:20,0:40:-0.00,-6.63,-90.62	0/0:26:26,0:40:-0.00,-8.43,-117.28	0/0:26:26,0:40:-0.00,-8.43,-117.28	0/0:21:21,0:40:-0.00,-6.93,-95.06	./.	0/0:4:4,0:24:-0.01,-1.82,-19.51	0/0:6:6,0:30:-0.00,-2.42,-28.40	0/0:23:23,0:40:-0.00,-7.53,-103.95	0/0:17:17,0:40:-0.00,-5.72,-77.28	0/0:12:12,0:40:-0.00,-4.22,-55.06	0/0:8:8,0:37:-0.00,-3.02,-37.29	0/0:11:11,0:40:-0.00,-3.92,-50.62	0/0:7:7,0:33:-0.00,-2.72,-32.84	0/0:10:10,0:40:-0.00,-3.62,-46.17	./.	0/0:18:18,0:40:-0.00,-6.03,-81.73	0/0:15:15,0:40:-0.00,-5.12,-68.40	0/0:10:10,0:40:-0.00,-3.62,-46.17	0/0:6:6,0:30:-0.00,-2.42,-28.40	0/0:40:40,0:40:-0.00,-12.65,-179.50
1086	14900001	5668:54	G	T	0	PASS	NS=59;AF=0.195	GT:DP:AD:GQ:GL	0/1:22:11,11:40:-42.10,0.00,-43.70	0/1:32:18,14:40:-52.42,0.00,-71.80	0/1:56:25,31:40:-120.75,0.00,-95.68	0/1:40:30,10:40:-32.23,0.00,-122.72	0/1:50:28,22:40:-82.56,0.00,-110.82	0/1:40:20,20:40:-76.68,0.00,-78.28	0/1:16:8,8:40:-30.57,-0.00,-32.17	0/1:24:16,8:40:-28.16,0.00,-65.32	0/1:35:18,17:40:-64.85,0.00,-70.90	0/1:41:17,24:40:-94.15,0.00,-64.64	./.	0/1:49:24,25:40:-96.19,0.00,-93.35	0/1:42:22,20:40:-76.08,0.00,-86.57	0/1:49:25,24:40:-91.75,0.00,-97.79	./.	0/1:28:21,7:40:-22.51,0.00,-86.34	./.	0/1:27:18,9:40:-31.70,0.00,-73.30	0/1:25:18,7:40:-23.42,0.00,-73.91	0/1:37:16,21:40:-82.02,0.00,-61.40	0/1:18:7,11:40:-43.30,0.00,-27.12	0/1:23:13,10:40:-37.35,0.00,-52.29	0/1:25:12,13:40:-50.08,0.00,-47.24	0/1:25:13,12:40:-45.64,0.00,-51.68	0/1:32:18,14:40:-52.42,0.00,-71.80	0/1:44:24,20:40:-75.47,0.00,-94.85	0/0:40:40,0:40:-0.00,-12.21,-179.37	0/0:24:24,0:40:-0.00,-7.39,-108.27	0/0:35:35,0:40:-0.00,-10.70,-157.15	0/0:22:22,0:40:-0.00,-6.79,-99.38	0/0:49:49,0:40:-0.00,-14.92,-219.37	0/0:4:4,0:19:-0.02,-1.39,-19.40	0/0:7:7,0:29:-0.00,-2.28,-32.71	0/0:10:10,0:38:-0.00,-3.18,-46.04	0/0:12:12,0:40:-0.00,-3.78,-54.93	0/0:4:4,0:19:-0.02,-1.39,-19.40	0/0:10:10,0:38:-0.00,-3.18,-46.04	0/0:7:7,0:29:-0.00,-2.28,-32.71	0/0:6:6,0:25:-0.00,-1.98,-28.27	0/0:11:11,0:40:-0.00,-3.48,-50.49	0/0:4:4,0:19:-0.02,-1.39,-19.40	./.	0/0:7:7,0:29:-0.00,-2.28,-32.71	0/0:8:8,0:32:-0.00,-2.58,-37.16	0/0:11:11,0:40:-0.00,-3.48,-50.49	0/0:20:20,0:40:-0.00,-6.19,-90.49	0/0:26:26,0:40:-0.00,-8.00,-117.15	0/0:26:26,0:40:-0.00,-8.00,-117.15	0/0:21:21,0:40:-0.00,-6.49,-94.93	./.	0/0:4:4,0:19:-0.02,-1.39,-19.40	0/0:6:6,0:25:-0.00,-1.98,-28.27	0/0:23:23,0:40:-0.00,-7.09,-103.82	0/0:17:17,0:40:-0.00,-5.29,-77.16	0/0:12:12,0:40:-0.00,-3.78,-54.93	0/0:8:8,0:32:-0.00,-2.58,-37.16	0/0:11:11,0:40:-0.00,-3.48,-50.49	0/0:7:7,0:29:-0.00,-2.28,-32.71	0/0:10:10,0:38:-0.00,-3.18,-46.04	./.	0/0:18:18,0:40:-0.00,-5.59,-81.60	0/0:15:15,0:40:-0.00,-4.68,-68.27	0/0:10:10,0:38:-0.00,-3.18,-46.04	0/0:6:6,0:25:-0.00,-1.98,-28.27	0/0:40:40,0:40:-0.00,-12.21,-179.37
1087	15000001	5724:18	C	T	0	PASS	NS=60;AF=0.125	GT:DP:AD:GQ:GL	0/1:10:7,3:40:-9.17,-0.00,-27.62	./.	1/1:20:0,20:40:-86.43,-5.98,-0.00	0/1:24:10,14:40:-53.03,0.00,-36.51	1/1:17:0,17:40:-73.32,-5.08,-0.00	0/1:18:6,12:40:-46.09,0.00,-20.84	0/1:16:9,7:40:-24.84,0.00,-34.55	1/1:11:0,11:39:-47.10,-3.27,-0.00	0/0:21:21,0:40:-0.00,-7.25,-92.73	0/1:25:14,11:40:-39.61,0.00,-53.69	1/1:42:0,42:40:-182.57,-12.61,-0.00	1/1:21:0,21:40:-90.80,-6.28,-0.00	0/0:8:8,0:40:-0.00,-3.34,-35.93	0/0:19:19,0:40:-0.00,-6.65,-83.99	0/0:32:32,0:40:-0.00,-10.56,-140.80	0/0:14:14,0:40:-0.00,-5.14,-62.15	0/0:19:19,0:40:-0.00,-6.65,-83.99	0/0:8:8,0:40:-0.00,-3.34,-35.93	0/0:6:6,0:34:-0.00,-2.74,-27.19	0/0:19:19,0:40:-0.00,-6.65,-83.99	0/0:13:13,0:40:-0.00,-4.84,-57.78	0/0:12:12,0:40:-0.00,-4.54,-53.41	0/0:24:24,0:40:-0.00,-8.15,-105.84	0/0:15:15,0:40:-0.00,-5.44,-66.52	0/0:18:18,0:40:-0.00,-6.35,-79.62	0/0:32:32,0:40:-0.00,-10.56,-140.80	0/0:63:63,0:40:0.00,-19.89,-276.27	./.	./.	0/0:30:30,0:40:-0.00,-9.96,-132.06	./.	0/0:14:14,0:40:-0.00,-5.14,-62.15	0/0:9:9,0:40:-0.00,-3.64,-40.30	0/0:14:14,0:40:-0.00,-5.14,-62.15	0/0:15:15,0:40:-0.00,-5.44,-66.52	0/0:13:13,0:40:-0.00,-4.84,-57.78	0/0:12:12,0:40:-0.00,-4.54,-53.41	0/0:15:15,0:40:-0.00,-5.44,-66.52	0/0:18:18,0:40:-0.00,-6.35,-79.62	0/0:25:25,0:40:-0.00,-8.45,-110.21	0/0:7:7,0:37:-0.00,-3.04,-31.56	0/0:12:12,0:40:-0.00,-4.54,-53.41	0/0:18:18,0:40:-0.00,-6.35,-79.62	0/0:16:16,0:40:-0.00,-5.75,-70.88	0/0:10:10,0:40:-0.00,-3.94,-44.67	0/0:36:36,0:40:-0.00,-11.77,-158.28	0/0:30:30,0:40:-0.00,-9.96,-132.06	0/0:15:15,0:40:-0.00,-5.44,-66.52	0/0:33:33,0:40:-0.00,-10.86,-145.17	0/0:21:21,0:40:-0.00,-7.25,-92.73	0/0:7:7,0:37:-0.00,-3.04,-31.56	0/0:11:11,0:40:-0.00,-4.24,-49.04	0/0:39:39,0:40:-0.00,-12.67,-171.39	0/0:27:27,0:40:-0.00,-9.06,-118.95	0/0:26:26,0:40:-0.00,-8.76,-114.58	0/0:8:8,0:40:-0.00,-3.34,-35.93	0/0:18:18,0:40:-0.00,-6.35,-79.62	0/0:12:12,0:40:-0.00,-4.54,-53.41	./.	0/0:9:9,0:40:-0.00,-3.64,-40.30	0/0:15:15,0:40:-0.00,-5.44,-66.52	0/0:12:12,0:40:-0.00,-4.54,-53.41	0/0:17:17,0:40:-0.00,-6.05,-75.25	0/0:14:14,0:40:-0.00,-5.14,-62.15	0/0:34:34,0:40:-0.00,-11.16,-149.54
1088	15100001	5746:40	G	A	0	PASS	NS=63;AF=0.048	GT:DP:AD:GQ:GL	0/0:21:21,0:40:-0.00,-7.25,-93.88	0/0:23:23,0:40:-0.00,-7.85,-102.65	0/0:38:38,0:40:-0.00,-12.37,-168.44	0/0:26:26,0:40:-0.00,-8.76,-115.81	0/0:24:24,0:40:-0.00,-8.16,-107.04	0/0:35:35,0:40:-0.00,-11.47,-155.29	0/0:18:18,0:40:-0.00,-6.35,-80.72	0/0:21:21,0:40:-0.00,-7.25,-93.88	0/0:33:33,0:40:-0.00,-10.86,-146.51	0/0:15:15,0:40:-0.00,-5.45,-67.57	0/0:30:30,0:40:-0.00,-9.96,-133.36	0/0:26:26,0:40:-0.00,-8.76,-115.81	0/0:20:20,0:40:-0.00,-6.95,-89.50	0/0:29:29,0:40:-0.00,-9.66,-128.97	0/0:46:46,0:40:-0.00,-14.78,-203.53	0/0:22:22,0:40:-0.00,-7.55,-98.27	0/0:16:16,0:40:-0.00,-5.75,-71.95	0/0:28:28,0:40:-0.00,-9.36,-124.58	0/0:18:18,0:40:-0.00,-6.35,-80.72	0/0:31:31,0:40:-0.00,-10.26,-137.74	0/0:22:22,0:40:-0.00,-7.55,-98.27	0/0:29:29,0:40:-0.00,-9.66,-128.97	0/0:17:17,0:40:-0.00,-6.05,-76.34	0/0:22:22,0:40:-0.00,-7.55,-98.27	0/0:19:19,0:40:-0.00,-6.65,-85.11	0/0:18:18,0:40:-0.00,-6.35,-80.72	0/0:27:27,0:40:-0.00,-9.06,-120.20	0/0:30:30,0:40:-0.00,-9.96,-133.36	0/0:38:38,0:40:-0.00,-12.37,-168.44	0/0:31:31,0:40:-0.00,-10.26,-137.74	0/0:24:24,0:40:-0.00,-8.16,-107.04	0/1:9:7,2:40:-5.13,-0.00,-28.84	0/1:8:4,4:40:-14.20,-0.00,-15.98	0/1:8:7,1:15:-1.08,-0.04,-29.18	0/1:6:2,4:40:-14.81,-0.00,-7.81	0/0:8:8,0:40:-0.00,-3.34,-36.87	0/0:12:12,0:40:-0.00,-4.54,-54.41	0/0:10:10,0:40:-0.00,-3.94,-45.64	0/0:7:7,0:37:-0.00,-3.04,-32.48	0/0:19:19,0:40:-0.00,-6.65,-85.11	0/1:8:5,3:40:-9.82,-0.00,-20.37	0/0:13:13,0:40:-0.00,-4.84,-58.80	0/0:14:14,0:40:-0.00,-5.15,-63.18	0/0:14:14,0:40:-0.00,-5.15,-63.18	0/1:11:6,5:40:-17.69,0.00,-23.85	0/0:27:27,0:40:-0.00,-9.06,-120.20	0/0:26:26,0:40:-0.00,-8.76,-115.81	0/0:16:16,0:40:-0.00,-5.75,-71.95	0/0:22:22,0:40:-0.00,-7.55,-98.27	0/0:15:15,0:40:-0.00,-5.45,-67.57	./.	./.	0/0:15:15,0:40:-0.00,-5.45,-67.57	0/0:12:12,0:40:-0.00,-4.54,-54.41	0/0:11:11,0:40:-0.00,-4.24,-50.02	0/0:5:5,0:30:-0.00,-2.44,-23.71	0/0:15:15,0:40:-0.00,-5.45,-67.57	0/0:11:11,0:40:-0.00,-4.24,-50.02	0/0:15:15,0:40:-0.00,-5.45,-67.57	0/0:14:14,0:40:-0.00,-5.15,-63.18	0/0:8:8,0:40:-0.00,-3.34,-36.87	0/0:19:19,0:40:-0.00,-6.65,-85.11	0/0:4:4,0:27:-0.00,-2.14,-19.32	0/0:11:11,0:40:-0.00,-4.24,-50.02	0/0:26:26,0:40:-0.00,-8.76,-115.81
1088	15200001	5746:46	G	A	0	PASS	NS=63;AF=0.095	GT:DP:AD:GQ:GL	0/0:21:21,0:40:-0.00,-6.91,-93.83	0/0:23:23,0:40:-0.00,-7.52,-102.60	0/0:38:38,0:40:-0.00,-12.03,-168.39	0/0:26:26,0:40:-0.00,-8.42,-115.76	0/0:24:24,0:40:-0.00,-7.82,-106.99	0/0:35:35,0:40:-0.00,-11.13,-155.24	0/0:18:18,0:40:-0.00,-6.01,-80.67	0/0:21:21,0:40:-0.00,-6.91,-93.83	0/0:33:33,0:40:-0.00,-10.53,-146.46	0/0:15:15,0:40:-0.00,-5.11,-67.52	0/0:30:30,0:40:-0.00,-9.62,-133.31	0/0:26:26,0:40:-0.00,-8.42,-115.76	0/0:20:20,0:40:-0.00,-6.61,-89.45	0/0:29:29,0:40:-0.00,-9.32,-128.92	0/1:46:15,31:40:-121.53,0.00,-53.08	0/1:22:10,12:40:-45.42,0.00,-38.37	0/1:16:4,12:40:-47.22,-0.00,-13.86	0/1:28:6,22:40:-87.47,0.00,-19.02	0/1:18:11,7:40:-24.69,0.00,-43.96	0/1:31:18,13:40:-47.09,0.00,-70.75	0/1:22:11,11:40:-41.03,0.00,-42.76	0/1:29:14,15:40:-56.47,0.00,-53.81	0/1:17:8,9:40:-33.76,0.00,-31.11	0/1:22:10,12:40:-45.42,0.00,-38.37	0/1:19:8,11:40:-41.93,0.00,-30.50	0/1:18:8,10:40:-37.85,0.00,-30.80	0/0:27:27,0:40:-0.00,-8.72,-120.15	0/0:30:30,0:40:-0.00,-9.62,-133.31	0/0:38:38,0:40:-0.00,-12.03,-168.39	0/0:31:31,0:40:-0.00,-9.92,-137.69	0/0:24:24,0:40:-0.00,-7.82,-106.99	0/0:9:9,0:40:-0.00,-3.30,-41.20	0/0:8:8,0:36:-0.00,-3.00,-36.82	0/0:8:8,0:36:-0.00,-3.00,-36.82	0/0:6:6,0:30:-0.00,-2.40,-28.04	0/0:8:8,0:36:-0.00,-3.00,-36.82	0/0:12:12,0:40:-0.00,-4.20,-54.36	0/0:10:10,0:40:-0.00,-3.60,-45.59	0/0:7:7,0:33:-0.00,-2.70,-32.43	0/0:19:19,0:40:-0.00,-6.31,-85.06	0/0:8:8,0:36:-0.00,-3.00,-36.82	0/0:13:13,0:40:-0.00,-4.51,-58.74	0/0:14:14,0:40:-0.00,-4.81,-63.13	0/0:14:14,0:40:-0.00,-4.81,-63.13	0/0:11:11,0:40:-0.00,-3.90,-49.97	0/0:27:27,0:40:-0.00,-8.72,-120.15	0/0:26:26,0:40:-0.00,-8.42,-115.76	0/0:16:16,0:40:-0.00,-5.41,-71.90	0/0:22:22,0:40:-0.00,-7.21,-98.22	0/0:15:15,0:40:-0.00,-5.11,-67.52	./.	./.	0/0:15:15,0:40:-0.00,-5.11,-67.52	0/0:12:12,0:40:-0.00,-4.20,-54.36	0/0:11:11,0:40:-0.00,-3.90,-49.97	0/0:5:5,0:27:-0.00,-2.10,-23.66	0/0:15:15,0:40:-0.00,-5.11,-67.52	0/0:11:11,0:40:-0.00,-3.90,-49.97	0/0:15:15,0:40:-0.00,-5.11,-67.52	0/0:14:14,0:40:-0.00,-4.81,-63.13	0/0:8:8,0:36:-0.00,-3.00,-36.82	0/0:19:19,0:40:-0.00,-6.31,-85.06	0/0:4:4,0:23:-0.01,-1.80,-19.28	0/0:11:11,0:40:-0.00,-3.90,-49.97	0/0:26:26,0:40:-0.00,-8.42,-115.76
1089	15300001	5757:7	G	T	0	PASS	NS=59;AF=0.195	GT:DP:AD:GQ:GL	0/1:26:9,17:40:-66.29,0.00,-32.93	0/1:20:9,11:40:-41.87,0.00,-34.74	0/1:39:15,24:40:-92.97,0.00,-55.24	./.	0/1:31:19,12:40:-42.93,0.00,-75.13	0/1:32:19,13:40:-47.00,0.00,-74.83	0/1:26:21,5:40:-13.83,-0.00,-85.38	0/1:25:15,10:40:-35.99,0.00,-59.46	0/1:22:3,19:40:-76.23,-0.00,-7.91	0/1:25:9,16:40:-62.22,0.00,-33.23	./.	0/1:36:22,14:40:-50.16,0.00,-86.74	0/1:21:9,12:40:-45.94,0.00,-34.43	0/1:27:7,20:40:-79.10,0.00,-23.89	./.	0/1:28:14,14:40:-52.57,0.00,-54.18	0/1:47:28,19:40:-68.71,0.00,-109.66	0/1:34:17,17:40:-63.88,0.00,-65.49	0/1:21:9,12:40:-45.94,0.00,-34.43	0/1:30:17,13:40:-47.60,0.00,-66.69	0/1:19:8,11:40:-42.17,0.00,-30.67	0/1:19:9,10:40:-37.80,0.00,-35.04	0/1:21:5,16:40:-63.42,0.00,-16.95	0/1:20:7,13:40:-50.61,0.00,-25.99	0/1:17:8,9:40:-34.03,0.00,-31.27	0/1:29:10,19:40:-74.12,0.00,-36.40	0/0:27:27,0:40:-0.00,-8.32,-119.63	0/0:28:28,0:40:-0.00,-8.62,-124.00	0/0:32:32,0:40:-0.00,-9.83,-141.49	0/0:7:7,0:29:-0.00,-2.31,-32.21	0/0:6:6,0:26:-0.00,-2.01,-27.84	0/0:10:10,0:39:-0.00,-3.21,-45.32	0/0:13:13,0:40:-0.00,-4.11,-58.44	0/0:7:7,0:29:-0.00,-2.31,-32.21	0/0:8:8,0:32:-0.00,-2.61,-36.58	0/0:9:9,0:35:-0.00,-2.91,-40.95	0/0:8:8,0:32:-0.00,-2.61,-36.58	0/0:15:15,0:40:-0.00,-4.71,-67.18	0/0:13:13,0:40:-0.00,-4.11,-58.44	0/0:17:17,0:40:-0.00,-5.31,-75.92	0/0:17:17,0:40:-0.00,-5.31,-75.92	0/0:17:17,0:40:-0.00,-5.31,-75.92	0/0:11:11,0:40:-0.00,-3.51,-49.69	0/0:6:6,0:26:-0.00,-2.01,-27.84	0/0:9:9,0:35:-0.00,-2.91,-40.95	0/0:24:24,0:40:-0.00,-7.42,-106.52	0/0:24:24,0:40:-0.00,-7.42,-106.52	0/0:17:17,0:40:-0.00,-5.31,-75.92	0/0:23:23,0:40:-0.00,-7.12,-102.15	0/0:17:17,0:40:-0.00,-5.31,-75.92	./.	./.	0/0:22:22,0:40:-0.00,-6.82,-97.78	0/0:15:15,0:40:-0.00,-4.71,-67.18	0/0:15:15,0:40:-0.00,-4.71,-67.18	0/0:10:10,0:39:-0.00,-3.21,-45.32	0/0:21:21,0:40:-0.00,-6.52,-93.40	0/0:11:11,0:40:-0.00,-3.51,-49.69	0/0:27:27,0:40:-0.00,-8.32,-119.63	0/0:26:26,0:40:-0.00,-8.02,-115.26	0/0:14:14,0:40:-0.00,-4.41,-62.81	0/0:10:10,0:39:-0.00,-3.21,-45.32	0/0:11:11,0:40:-0.00,-3.51,-49.69	0/0:8:8,0:32:-0.00,-2.61,-36.58	./.
1089	15400001	5757:20	G	A	0	PASS	NS=59;AF=0.025	GT:DP:AD:GQ:GL	0/0:26:26,0:40:-0.00,-8.96,-115.44	0/0:20:20,0:40:-0.00,-7.16,-89.22	0/0:39:39,0:40:-0.00,-12.88,-172.27	./.	0/0:31:31,0:40:-0.00,-10.47,-137.30	0/0:32:32,0:40:-0.00,-10.77,-141.67	0/0:26:26,0:40:-0.00,-8.96,-115.44	0/0:25:25,0:40:-0.00,-8.66,-111.07	0/0:22:22,0:40:-0.00,-7.76,-97.96	0/0:25:25,0:40:-0.00,-8.66,-111.07	./.	0/0:36:36,0:40:-0.00,-11.97,-159.15	0/0:21:21,0:40:-0.00,-7.46,-93.59	0/0:27:27,0:40:-0.00,-9.26,-119.81	./.	0/0:28:28,0:40:-0.00,-9.57,-124.18	0/0:47:47,0:40:-0.00,-15.29,-207.23	0/0:34:34,0:40:-0.00,-11.37,-150.41	0/0:21:21,0:40:-0.00,-7.46,-93.59	0/0:30:30,0:40:-0.00,-10.17,-132.93	0/0:19:19,0:40:-0.00,-6.86,-84.85	0/0:19:19,0:40:-0.00,-6.86,-84.85	0/0:21:21,0:40:-0.00,-7.46,-93.59	0/0:20:20,0:40:-0.00,-7.16,-89.22	0/0:17:17,0:40:-0.00,-6.25,-76.10	0/0:29:29,0:40:-0.00,-9.87,-128.56	0/0:27:27,0:40:-0.00,-9.26,-119.81	0/0:28:28,0:40:-0.00,-9.57,-124.18	0/0:32:32,0:40:-0.00,-10.77,-141.67	0/1:7:3,4:40:-14.24,-0.00,-11.66	0/1:6:3,3:40:-10.17,-0.00,-11.96	0/0:10:10,0:40:-0.00,-4.15,-45.51	0/0:13:13,0:40:-0.00,-5.05,-58.62	0/0:7:7,0:39:-0.00,-3.24,-32.39	0/0:8:8,0:40:-0.00,-3.55,-36.76	0/0:9:9,0:40:-0.00,-3.85,-41.14	0/0:8:8,0:40:-0.00,-3.55,-36.76	0/0:15:15,0:40:-0.00,-5.65,-67.36	0/0:13:13,0:40:-0.00,-5.05,-58.62	0/0:17:17,0:40:-0.00,-6.25,-76.10	0/0:17:17,0:40:-0.00,-6.25,-76.10	0/0:17:17,0:40:-0.00,-6.25,-76.10	0/0:11:11,0:40:-0.00,-4.45,-49.88	0/0:6:6,0:36:-0.00,-2.94,-28.02	0/0:9:9,0:40:-0.00,-3.85,-41.14	0/0:24:24,0:40:-0.00,-8.36,-106.70	0/0:24:24,0:40:-0.00,-8.36,-106.70	0/0:17:17,0:40:-0.00,-6.25,-76.10	0/0:23:23,0:40:-0.00,-8.06,-102.33	0/0:17:17,0:40:-0.00,-6.25,-76.10	./.	./.	0/0:22:22,0:40:-0.00,-7.76,-97.96	0/0:15:15,0:40:-0.00,-5.65,-67.36	0/0:15:15,0:40:-0.00,-5.65,-67.36	0/0:10:10,0:40:-0.00,-4.15,-45.51	0/0:21:21,0:40:-0.00,-7.46,-93.59	0/1:11:4,7:40:-26.15,-0.00,-14.83	0/0:27:27,0:40:-0.00,-9.26,-119.81	0/0:26:26,0:40:-0.00,-8.96,-115.44	0/0:14:14,0:40:-0.00,-5.35,-62.99	0/0:10:10,0:40:-0.00,-4.15,-45.51	0/0:11:11,0:40:-0.00,-4.45,-49.88	0/0:8:8,0:40:-0.00,-3.55,-36.76	./.
1090	15500001	5765:20	C	T	0	PASS	NS=61;AF=0.262	GT:DP:AD:GQ:GL	0/0:23:23,0:40:-0.00,-7.50,-102.41	0/0:30:30,0:40:-0.00,-9.61,-133.42	0/0:17:17,0:40:-0.00,-5.69,-75.83	0/0:14:14,0:40:-0.00,-4.79,-62.54	0/0:33:33,0:40:-0.00,-10.51,-146.71	0/0:17:17,0:40:-0.00,-5.69,-75.83	0/0:5:5,0:27:-0.00,-2.08,-22.68	0/0:14:14,0:40:-0.00,-4.79,-62.54	0/0:7:7,0:33:-0.00,-2.68,-31.53	0/0:20:20,0:40:-0.00,-6.60,-89.12	0/0:16:16,0:40:-0.00,-5.39,-71.40	0/0:31:31,0:40:-0.00,-9.91,-137.85	0/0:37:37,0:40:-0.00,-11.71,-164.42	0/0:15:15,0:40:-0.00,-5.09,-66.97	0/0:19:19,0:40:-0.00,-6.30,-84.69	0/0:25:25,0:40:-0.00,-8.10,-111.27	0/0:19:19,0:40:-0.00,-6.30,-84.69	0/0:13:13,0:40:-0.00,-4.49,-58.11	0/0:11:11,0:40:-0.00,-3.89,-49.25	0/0:16:16,0:40:-0.00,-5.39,-71.40	0/0:20:20,0:40:-0.00,-6.60,-89.12	0/0:15:15,0:40:-0.00,-5.09,-66.97	0/0:12:12,0:40:-0.00,-4.19,-53.68	0/0:17:17,0:40:-0.00,-5.69,-75.83	0/0:7:7,0:33:-0.00,-2.68,-31.53	0/0:16:16,0:40:-0.00,-5.39,-71.40	0/1:81:43,38:40:-143.37,0.00,-166.04	./.	./.	0/0:22:22,0:40:-0.00,-7.20,-97.98	0/0:39:39,0:40:-0.00,-12.32,-173.28	0/0:10:10,0:40:-0.00,-3.59,-44.82	0/0:28:28,0:40:-0.00,-9.00,-124.56	0/0:19:19,0:40:-0.00,-6.30,-84.69	1/1:25:0,25:40:-110.22,-7.58,-0.00	1/1:15:0,15:40:-65.92,-4.57,-0.00	1/1:12:0,12:40:-52.63,-3.66,-0.00	1/1:18:0,18:40:-79.21,-5.47,-0.00	0/1:22:11,11:40:-41.53,0.00,-42.05	./.	0/1:33:17,16:40:-60.37,0.00,-65.32	0/1:26:15,11:40:-40.32,0.00,-58.57	0/1:15:11,4:40:-12.63,-0.00,-44.16	1/1:17:0,17:40:-74.78,-5.17,-0.00	1/1:17:0,17:40:-74.78,-5.17,-0.00	1/1:31:0,31:40:-136.80,-9.38,-0.00	1/1:19:0,19:40:-83.64,-5.77,-0.00	1/1:37:0,37:40:-163.38,-11.19,-0.00	0/1:27:13,14:40:-53.31,0.00,-49.41	./.	0/0:30:30,0:40:-0.00,-9.61,-133.42	0/0:3:3,0:20:-0.01,-1.49,-13.83	1/1:24:0,24:40:-105.79,-7.28,-0.00	0/1:22:6,16:40:-63.68,0.00,-19.90	0/1:12:7,5:40:-17.96,0.00,-27.34	0/1:25:13,12:40:-45.06,0.00,-50.01	0/0:34:34,0:40:-0.00,-10.81,-151.14	0/0:13:13,0:40:-0.00,-4.49,-58.11	0/1:15:6,9:40:-34.78,0.00,-22.01	1/1:27:0,27:40:-119.08,-8.18,-0.00	0/0:13:13,0:40:-0.00,-4.49,-58.11	0/0:14:14,0:40:-0.00,-4.79,-62.54	0/0:27:27,0:40:-0.00,-8.70,-120.13	0/0:20:20,0:40:-0.00,-6.60,-89.12	0/0:50:50,0:40:-0.00,-15.63,-222.01
1090	15600001	5765:63	G	A	0	PASS	NS=61;AF=0.082	GT:DP:AD:GQ:GL	0/0:23:23,0:40:-0.00,-7.95,-103.05	0/0:30:30,0:40:-0.00,-10.06,-134.06	0/0:17:17,0:40:-0.00,-6.14,-76.47	0/0:14:14,0:40:-0.00,-5.24,-63.18	0/0:33:33,0:40:-0.00,-10.96,-147.35	0/0:17:17,0:40:-0.00,-6.14,-76.47	0/0:5:5,0:31:-0.00,-2.53,-23.32	0/0:14:14,0:40:-0.00,-5.24,-63.18	0/0:7:7,0:38:-0.00,-3.13,-32.17	0/0:20:20,0:40:-0.00,-7.05,-89.76	0/0:16:16,0:40:-0.00,-5.84,-72.04	0/0:31:31,0:40:-0.00,-10.36,-138.49	0/0:37:37,0:40:-0.00,-12.16,-165.07	0/0:15:15,0:40:-0.00,-5.54,-67.61	0/0:19:19,0:40:-0.00,-6.75,-85.33	0/0:25:25,0:40:-0.00,-8.55,-111.91	0/0:19:19,0:40:-0.00,-6.75,-85.33	0/0:13:13,0:40:-0.00,-4.94,-58.75	0/0:11:11,0:40:-0.00,-4.34,-49.89	0/0:16:16,0:40:-0.00,-5.84,-72.04	0/0:20:20,0:40:-0.00,-7.05,-89.76	0/0:15:15,0:40:-0.00,-5.54,-67.61	0/0:12:12,0:40:-0.00,-4.64,-54.32	0/0:17:17,0:40:-0.00,-6.14,-76.47	0/0:7:7,0:38:-0.00,-3.13,-32.17	0/0:16:16,0:40:-0.00,-5.84,-72.04	0/1:81:38,43:40:-165.07,0.00,-144.09	./.	./.	0/0:22:22,0:40:-0.00,-7.65,-98.62	1/1:39:0,39:40:-171.59,-11.60,-0.00	1/1:10:0,10:35:-43.13,-2.87,-0.00	0/1:28:17,11:40:-39.27,0.00,-67.02	1/1:19:0,19:40:-83.00,-5.58,-0.00	0/0:25:25,0:40:-0.00,-8.55,-111.91	0/0:15:15,0:40:-0.00,-5.54,-67.61	0/0:12:12,0:40:-0.00,-4.64,-54.32	0/0:18:18,0:40:-0.00,-6.45,-80.90	0/1:22:11,11:40:-41.08,0.00,-42.24	./.	0/1:33:16,17:40:-64.35,0.00,-61.08	0/0:26:26,0:40:-0.00,-8.85,-116.34	0/0:15:15,0:40:-0.00,-5.54,-67.61	0/0:17:17,0:40:-0.00,-6.14,-76.47	0/0:17:17,0:40:-0.00,-6.14,-76.47	0/0:31:31,0:40:-0.00,-10.36,-138.49	0/0:19:19,0:40:-0.00,-6.75,-85.33	0/0:37:37,0:40:-0.00,-12.16,-165.07	0/0:27:27,0:40:-0.00,-9.15,-120.77	./.	0/0:30:30,0:40:-0.00,-10.06,-134.06	0/0:3:3,0:25:-0.01,-1.94,-14.46	0/0:24:24,0:40:-0.00,-8.25,-107.48	0/0:22:22,0:40:-0.00,-7.65,-98.62	0/0:12:12,0:40:-0.00,-4.64,-54.32	0/0:25:25,0:40:-0.00,-8.55,-111.91	0/0:34:34,0:40:-0.00,-11.26,-151.78	0/0:13:13,0:40:-0.00,-4.94,-58.75	0/0:15:15,0:40:-0.00,-5.54,-67.61	0/0:27:27,0:40:-0.00,-9.15,-120.77	0/0:13:13,0:40:-0.00,-4.94,-58.75	0/0:14:14,0:40:-0.00,-5.24,-63.18	0/0:27:27,0:40:-0.00,-9.15,-120.77	0/0:20:20,0:40:-0.00,-7.05,-89.76	0/0:50:50,0:40:-0.00,-16.08,-222.65
1091	15700001	5794:13	G	A	0	PASS	NS=62;AF=0.363	GT:DP:AD:GQ:GL	0/1:56:21,35:40:-142.79,0.00,-79.55	0/1:50:17,33:40:-135.48,0.00,-63.13	0/1:38:21,17:40:-66.18,0.00,-84.97	0/1:56:31,25:40:-97.22,0.00,-125.12	0/1:18:10,8:40:-31.19,0.00,-40.86	0/1:25:10,15:40:-60.98,0.00,-38.75	0/1:24:16,8:40:-29.38,0.00,-66.40	0/1:4:1,3:40:-12.62,-0.00,-4.06	0/1:49:20,29:40:-117.56,0.00,-77.10	0/1:42:25,17:40:-64.98,0.00,-101.99	0/1:40:25,15:40:-56.47,0.00,-102.59	0/1:47:33,14:40:-49.80,0.00,-136.94	0/1:68:35,33:40:-130.07,0.00,-139.74	0/1:43:17,26:40:-105.69,0.00,-65.23	0/1:49:20,29:40:-117.56,0.00,-77.10	0/1:62:22,40:40:-163.77,0.00,-82.30	0/1:70:27,43:40:-175.03,0.00,-102.68	0/1:51:14,37:40:-153.41,0.00,-49.16	0/1:35:7,28:40:-117.21,0.00,-22.07	0/1:33:25,8:40:-26.68,0.00,-104.70	0/1:32:14,18:40:-72.55,0.00,-54.87	0/1:37:15,22:40:-89.27,0.00,-57.93	0/1:32:16,16:40:-63.43,0.00,-63.99	0/1:38:19,19:40:-75.30,0.00,-75.85	0/1:42:24,18:40:-69.54,0.00,-97.43	0/1:30:22,8:40:-27.58,0.00,-91.93	1/1:39:0,39:40:-177.17,-11.03,-0.00	1/1:32:0,32:40:-145.27,-8.92,-0.00	1/1:57:0,57:40:-259.19,-16.45,0.00	0/1:28:14,14:40:-55.52,0.00,-56.08	0/1:48:31,17:40:-63.17,0.00,-127.53	0/1:11:6,5:40:-19.63,0.00,-24.74	1/1:18:0,18:40:-81.47,-4.71,-0.00	1/1:14:0,14:40:-63.24,-3.51,-0.00	0/1:13:6,7:40:-28.14,0.00,-24.14	0/0:19:19,0:40:-0.00,-5.57,-87.14	0/0:22:22,0:40:-0.00,-6.47,-100.81	0/0:10:10,0:35:-0.00,-2.86,-46.13	0/1:9:5,4:40:-15.67,-0.00,-20.78	0/0:22:22,0:40:-0.00,-6.47,-100.81	0/0:16:16,0:40:-0.00,-4.66,-73.47	0/0:15:15,0:40:-0.00,-4.36,-68.91	0/0:20:20,0:40:-0.00,-5.87,-91.70	0/0:15:15,0:40:-0.00,-4.36,-68.91	0/0:9:9,0:32:-0.00,-2.56,-41.57	0/0:34:34,0:40:-0.00,-10.08,-155.49	0/0:41:41,0:40:-0.00,-12.19,-187.39	0/0:18:18,0:40:-0.00,-5.27,-82.58	0/0:33:33,0:40:-0.00,-9.78,-150.94	0/0:19:19,0:40:-0.00,-5.57,-87.14	0/0:13:13,0:40:-0.00,-3.76,-59.80	0/0:7:7,0:25:-0.00,-1.96,-32.46	0/0:37:37,0:40:-0.00,-10.98,-169.17	0/0:20:20,0:40:-0.00,-5.87,-91.70	0/0:11:11,0:38:-0.00,-3.16,-50.68	0/0:17:17,0:40:-0.00,-4.96,-78.03	./.	0/0:7:7,0:25:-0.00,-1.96,-32.46	0/0:15:15,0:40:-0.00,-4.36,-68.91	0/1:9:6,3:40:-11.11,-0.00,-25.34	0/0:11:11,0:38:-0.00,-3.16,-50.68	0/1:14:9,5:40:-18.72,0.00,-37.51	./.	1/1:9:0,9:26:-40.46,-2.00,-0.00	./.
1092	15800001	5806:24	T	C	0	PASS	NS=61;AF=0.098	GT:DP:AD:GQ:GL	0/0:7:7,0:33:-0.00,-2.70,-31.94	0/0:8:8,0:36:-0.00,-3.00,-36.25	0/0:19:19,0:40:-0.00,-6.31,-83.72	0/0:21:21,0:40:-0.00,-6.91,-92.35	0/0:15:15,0:40:-0.00,-5.11,-66.46	0/0:13:13,0:40:-0.00,-4.51,-57.83	0/0:3:3,0:20:-0.01,-1.51,-14.69	0/0:11:11,0:40:-0.00,-3.90,-49.20	0/0:13:13,0:40:-0.00,-4.51,-57.83	0/0:19:19,0:40:-0.00,-6.31,-83.72	./.	0/0:29:29,0:40:-0.00,-9.32,-126.88	0/0:26:26,0:40:-0.00,-8.42,-113.93	0/0:16:16,0:40:-0.00,-5.41,-70.78	0/1:48:25,23:40:-84.22,0.00,-94.57	0/1:16:7,9:40:-33.43,0.00,-26.53	0/1:33:22,11:40:-36.94,0.00,-86.14	0/1:24:14,10:40:-35.34,0.00,-54.33	0/1:22:5,17:40:-66.15,0.00,-16.09	0/1:33:19,14:40:-49.89,0.00,-73.20	0/1:24:5,19:40:-74.18,0.00,-15.49	0/1:19:10,9:40:-32.53,0.00,-38.57	0/1:9:4,5:40:-18.28,-0.00,-15.69	0/1:31:13,18:40:-67.76,0.00,-47.90	0/1:26:9,17:40:-64.94,0.00,-32.15	0/1:30:18,12:40:-42.16,0.00,-69.78	0/0:26:26,0:40:-0.00,-8.42,-113.93	0/0:31:31,0:40:-0.00,-9.92,-135.51	0/0:31:31,0:40:-0.00,-9.92,-135.51	0/0:31:31,0:40:-0.00,-9.92,-135.51	0/0:22:22,0:40:-0.00,-7.22,-96.67	0/0:12:12,0:40:-0.00,-4.21,-53.51	0/0:5:5,0:27:-0.00,-2.10,-23.31	0/0:12:12,0:40:-0.00,-4.21,-53.51	0/0:10:10,0:40:-0.00,-3.60,-44.88	./.	0/0:19:19,0:40:-0.00,-6.31,-83.72	0/0:7:7,0:33:-0.00,-2.70,-31.94	./.	0/0:13:13,0:40:-0.00,-4.51,-57.83	0/0:11:11,0:40:-0.00,-3.90,-49.20	0/0:10:10,0:40:-0.00,-3.60,-44.88	0/0:11:11,0:40:-0.00,-3.90,-49.20	0/0:3:3,0:20:-0.01,-1.51,-14.69	0/0:9:9,0:40:-0.00,-3.30,-40.57	0/0:25:25,0:40:-0.00,-8.12,-109.62	0/0:22:22,0:40:-0.00,-7.22,-96.67	0/0:12:12,0:40:-0.00,-4.21,-53.51	./.	0/0:20:20,0:40:-0.00,-6.61,-88.04	0/0:4:4,0:23:-0.01,-1.80,-19.00	0/0:8:8,0:36:-0.00,-3.00,-36.25	0/0:31:31,0:40:-0.00,-9.92,-135.51	0/0:12:12,0:40:-0.00,-4.21,-53.51	0/0:16:16,0:40:-0.00,-5.41,-70.78	0/0:9:9,0:40:-0.00,-3.30,-40.57	0/0:16:16,0:40:-0.00,-5.41,-70.78	0/0:9:9,0:40:-0.00,-3.30,-40.57	0/0:4:4,0:23:-0.01,-1.80,-19.00	0/0:9:9,0:40:-0.00,-3.30,-40.57	0/0:11:11,0:40:-0.00,-3.90,-49.20	0/0:11:11,0:40:-0.00,-3.90,-49.20	0/0:12:12,0:40:-0.00,-4.21,-53.51	0/0:13:13,0:40:-0.00,-4.51,-57.83	0/0:12:12,0:40:-0.00,-4.21,-53.51
1092	15900001	5806:43	G	A	0	PASS	NS=61;AF=0.025	GT:DP:AD:GQ:GL	0/0:7:7,0:39:-0.00,-3.24,-32.00	0/0:8:8,0:40:-0.00,-3.54,-36.32	0/0:19:19,0:40:-0.00,-6.85,-83.79	0/0:21:21,0:40:-0.00,-7.45,-92.42	0/0:15:15,0:40:-0.00,-5.64,-66.53	0/0:13:13,0:40:-0.00,-5.04,-57.90	0/0:3:3,0:26:-0.00,-2.03,-14.75	0/0:11:11,0:40:-0.00,-4.44,-49.27	0/0:13:13,0:40:-0.00,-5.04,-57.90	0/0:19:19,0:40:-0.00,-6.85,-83.79	./.	0/0:29:29,0:40:-0.00,-9.86,-126.95	0/0:26:26,0:40:-0.00,-8.95,-114.00	0/0:16:16,0:40:-0.00,-5.94,-70.84	0/0:48:48,0:40:-0.00,-15.58,-208.94	0/0:16:16,0:40:-0.00,-5.94,-70.84	0/0:33:33,0:40:-0.00,-11.06,-144.21	0/0:24:24,0:40:-0.00,-8.35,-105.37	0/0:22:22,0:40:-0.00,-7.75,-96.74	0/0:33:33,0:40:-0.00,-11.06,-144.21	0/0:24:24,0:40:-0.00,-8.35,-105.37	0/0:19:19,0:40:-0.00,-6.85,-83.79	0/0:9:9,0:40:-0.00,-3.84,-40.63	0/0:31:30,1:40:-0.00,-6.14,-126.95	0/0:26:26,0:40:-0.00,-8.95,-114.00	0/0:30:30,0:40:-0.00,-10.16,-131.26	0/0:26:26,0:40:-0.00,-8.95,-114.00	0/0:31:31,0:40:-0.00,-10.46,-135.58	0/1:31:20,11:40:-37.01,0.00,-77.65	0/1:31:19,12:40:-41.33,0.00,-73.33	0/0:22:22,0:40:-0.00,-7.75,-96.74	0/0:12:12,0:40:-0.00,-4.74,-53.58	0/0:5:5,0:33:-0.00,-2.63,-23.37	0/0:12:12,0:40:-0.00,-4.74,-53.58	0/0:10:10,0:40:-0.00,-4.14,-44.95	./.	0/0:19:19,0:40:-0.00,-6.85,-83.79	0/0:7:7,0:39:-0.00,-3.24,-32.00	./.	0/0:13:13,0:40:-0.00,-5.04,-57.90	0/0:11:11,0:40:-0.00,-4.44,-49.27	0/0:10:10,0:40:-0.00,-4.14,-44.95	0/0:11:11,0:40:-0.00,-4.44,-49.27	0/0:3:3,0:26:-0.00,-2.03,-14.75	0/0:9:9,0:40:-0.00,-3.84,-40.63	0/0:25:25,0:40:-0.00,-8.65,-109.68	0/0:22:22,0:40:-0.00,-7.75,-96.74	0/0:12:12,0:40:-0.00,-4.74,-53.58	./.	0/0:20:20,0:40:-0.00,-7.15,-88.11	0/0:4:4,0:29:-0.00,-2.33,-19.06	0/0:8:8,0:40:-0.00,-3.54,-36.32	0/0:31:31,0:40:-0.00,-10.46,-135.58	0/0:12:12,0:40:-0.00,-4.74,-53.58	0/0:16:16,0:40:-0.00,-5.94,-70.84	0/0:9:9,0:40:-0.00,-3.84,-40.63	0/0:16:16,0:40:-0.00,-5.94,-70.84	0/0:9:9,0:40:-0.00,-3.84,-40.63	0/0:4:4,0:29:-0.00,-2.33,-19.06	0/1:9:4,5:40:-17.74,0.00,-15.22	0/0:11:11,0:40:-0.00,-4.44,-49.27	0/0:11:11,0:40:-0.00,-4.44,-49.27	0/0:12:12,0:40:-0.00,-4.74,-53.58	0/0:13:13,0:40:-0.00,-5.04,-57.90	0/0:12:12,0:40:-0.00,-4.74,-53.58
1093	16000001	5816:45	T	C	0	PASS	NS=64;AF=0.281	GT:DP:AD:GQ:GL	0/0:29:29,0:40:-0.00,-9.11,-90.54	0/0:20:20,0:40:-0.00,-6.40,-62.61	0/0:18:18,0:40:-0.00,-5.80,-56.40	0/0:17:17,0:40:-0.00,-5.50,-53.29	0/0:10:10,0:40:-0.00,-3.40,-31.56	0/0:21:21,0:40:-0.00,-6.70,-65.71	0/0:8:8,0:34:-0.00,-2.80,-25.36	0/0:26:26,0:40:-0.00,-8.21,-81.23	0/0:14:14,0:40:-0.00,-4.60,-43.98	0/0:27:27,0:40:-0.00,-8.51,-84.34	0/0:9:9,0:37:-0.00,-3.10,-28.46	0/0:10:10,0:40:-0.00,-3.40,-31.56	0/0:19:19,0:40:-0.00,-6.10,-59.50	0/0:10:10,0:40:-0.00,-3.40,-31.56	0/0:27:27,0:40:-0.00,-8.51,-84.34	0/0:12:12,0:40:-0.00,-4.00,-37.77	0/0:14:14,0:40:-0.00,-4.60,-43.98	0/0:16:16,0:40:-0.00,-5.20,-50.19	0/0:29:29,0:40:-0.00,-9.11,-90.54	0/0:27:27,0:40:-0.00,-8.51,-84.34	0/0:20:20,0:40:-0.00,-6.40,-62.61	0/0:14:14,0:40:-0.00,-4.60,-43.98	0/0:15:15,0:40:-0.00,-4.90,-47.08	0/0:30:30,0:40:-0.00,-9.41,-93.65	0/0:23:23,0:40:-0.00,-7.31,-71.92	0/0:23:23,0:40:-0.00,-7.31,-71.92	0/0:14:14,0:40:-0.00,-4.60,-43.98	0/0:9:9,0:37:-0.00,-3.10,-28.46	1/1:23:0,23:40:-70.88,-6.79,-0.00	0/1:39:18,21:40:-53.07,0.00,-44.28	0/1:53:23,30:40:-76.80,0.00,-55.59	0/0:22:22,0:40:-0.00,-7.01,-68.81	0/1:19:10,9:40:-21.84,0.00,-25.46	1/1:21:0,20:40:-61.56,-5.88,-0.00	0/1:22:12,10:40:-24.04,0.00,-30.77	1/1:21:0,21:40:-64.67,-6.18,-0.00	0/0:9:9,0:37:-0.00,-3.10,-28.46	1/1:8:0,8:29:-24.32,-2.28,-0.00	1/1:10:0,10:35:-30.52,-2.88,-0.00	0/1:27:20,7:40:-13.22,-0.00,-54.10	0/1:21:11,10:40:-24.34,0.00,-27.96	./.	1/1:5:0,5:19:-15.02,-1.39,-0.02	1/1:14:0,13:40:-39.83,-3.78,-0.00	0/0:22:22,0:40:-0.00,-7.01,-68.81	0/0:39:39,0:40:-0.00,-12.12,-121.59	0/1:36:15,21:40:-53.97,0.00,-35.87	0/1:39:17,22:40:-56.18,0.00,-41.18	1/1:27:0,27:40:-83.29,-7.99,-0.00	1/1:21:0,21:40:-64.67,-6.18,-0.00	0/0:28:28,0:40:-0.00,-8.81,-87.44	0/0:8:8,0:34:-0.00,-2.80,-25.36	0/1:37:15,22:40:-56.78,0.00,-35.57	1/1:9:0,9:32:-27.42,-2.58,-0.00	0/0:18:18,0:40:-0.00,-5.80,-56.40	0/0:22:22,0:40:-0.00,-7.01,-68.81	0/0:10:10,0:40:-0.00,-3.40,-31.56	0/1:29:12,17:40:-43.66,0.00,-28.66	0/1:27:10,17:40:-44.26,0.00,-23.05	0/1:18:9,9:40:-22.14,0.00,-22.66	0/1:20:11,9:40:-21.53,0.00,-28.26	1/1:22:0,22:40:-67.77,-6.48,-0.00	0/1:7:5,2:40:-3.71,-0.00,-13.55	0/0:18:18,0:40:-0.00,-5.80,-56.40	0/0:47:47,0:40:-0.00,-14.52,-146.42
1094	16100001	5900:30	C	T	0	PASS	NS=59;AF=0.085	GT:DP:AD:GQ:GL	0/0:14:14,0:40:-0.00,-4.81,-52.22	0/0:16:16,0:40:-0.00,-5.42,-59.44	0/0:9:9,0:40:-0.00,-3.31,-34.19	0/0:15:15,0:40:-0.00,-5.11,-55.83	0/0:33:33,0:40:-0.00,-10.53,-120.75	0/0:26:26,0:40:-0.00,-8.42,-95.50	0/0:16:16,0:40:-0.00,-5.42,-59.44	0/0:8:8,0:37:-0.00,-3.01,-30.58	./.	0/0:19:19,0:40:-0.00,-6.32,-70.26	0/0:14:14,0:40:-0.00,-4.81,-52.22	0/0:12:12,0:40:-0.00,-4.21,-45.01	0/0:24:24,0:40:-0.00,-7.82,-88.29	0/0:14:14,0:40:-0.00,-4.81,-52.22	./.	0/1:50:36,14:40:-34.85,0.00,-115.92	0/1:64:30,34:40:-102.77,0.00,-90.07	0/1:27:12,15:40:-45.37,0.00,-36.28	0/1:16:12,4:40:-9.01,-0.00,-39.59	0/1:28:10,18:40:-55.89,0.00,-28.77	0/1:28:12,16:40:-48.68,0.00,-35.98	0/1:40:20,20:40:-59.50,0.00,-61.22	0/1:26:17,9:40:-24.04,0.00,-54.62	0/1:50:30,20:40:-56.49,0.00,-94.28	0/1:55:26,29:40:-87.44,0.00,-78.35	./.	0/0:90:90,0:40:0.00,-27.68,-326.33	./.	./.	0/0:13:13,0:40:-0.00,-4.51,-48.62	0/0:37:37,0:40:-0.00,-11.74,-135.18	0/0:13:13,0:40:-0.00,-4.51,-48.62	0/0:30:30,0:40:-0.00,-9.63,-109.93	0/0:31:31,0:40:-0.00,-9.93,-113.54	0/0:33:33,0:40:-0.00,-10.53,-120.75	0/0:27:27,0:40:-0.00,-8.73,-99.11	0/0:24:24,0:40:-0.00,-7.82,-88.29	0/0:29:29,0:40:-0.00,-9.33,-106.32	0/0:43:43,0:40:-0.00,-13.54,-156.82	./.	0/0:39:39,0:40:-0.00,-12.34,-142.39	0/0:21:21,0:40:-0.00,-6.92,-77.47	0/0:19:19,0:40:-0.00,-6.32,-70.26	0/0:20:20,0:40:-0.00,-6.62,-73.86	0/0:22:22,0:40:-0.00,-7.22,-81.08	0/0:56:56,0:40:-0.00,-17.45,-203.70	0/0:41:41,0:40:-0.00,-12.94,-149.60	0/0:44:44,0:40:-0.00,-13.84,-160.42	0/0:62:62,0:40:0.00,-19.26,-225.34	0/0:45:45,0:40:-0.00,-14.14,-164.03	0/0:43:43,0:40:-0.00,-13.54,-156.82	0/0:25:25,0:40:-0.00,-8.12,-91.90	0/0:38:38,0:40:-0.00,-12.04,-138.78	0/0:53:52,0:40:0.00,-16.25,-189.28	0/0:48:48,0:40:-0.00,-15.05,-174.85	0/0:52:52,0:40:0.00,-16.25,-189.28	0/0:34:34,0:40:-0.00,-10.83,-124.36	0/0:51:51,0:40:-0.00,-15.95,-185.67	0/0:59:59,0:40:-0.00,-18.36,-214.52	0/0:37:37,0:40:-0.00,-11.74,-135.18	0/0:38:38,0:40:-0.00,-12.04,-138.78	0/0:38:38,0:40:-0.00,-12.04,-138.78	0/0:47:47,0:40:-0.00,-14.74,-171.24	0/0:37:37,0:40:-0.00,-11.74,-135.18	0/0:110:110,0:40:0.00,-33.70,-398.46
1094	16200001	5900:49	G	A	0	PASS	NS=60;AF=0.025	GT:DP:AD:GQ:GL	0/0:14:14,0:40:-0.00,-5.19,-52.28	0/0:16:16,0:40:-0.00,-5.79,-59.49	0/0:9:9,0:40:-0.00,-3.68,-34.24	0/0:15:15,0:40:-0.00,-5.49,-55.88	0/0:33:33,0:40:-0.00,-10.91,-120.80	0/0:26:26,0:40:-0.00,-8.80,-95.56	0/0:16:16,0:40:-0.00,-5.79,-59.49	0/0:8:8,0:40:-0.00,-3.38,-30.64	./.	0/0:19:19,0:40:-0.00,-6.69,-70.31	0/0:14:14,0:40:-0.00,-5.19,-52.28	0/0:12:12,0:40:-0.00,-4.59,-45.06	0/0:24:24,0:40:-0.00,-8.20,-88.34	0/0:14:14,0:40:-0.00,-5.19,-52.28	0/0:38:38,0:40:-0.00,-12.41,-138.84	0/0:50:50,0:40:-0.00,-16.02,-182.12	0/0:64:64,0:40:-0.00,-20.24,-232.61	0/0:27:27,0:40:-0.00,-9.10,-99.16	0/0:16:16,0:40:-0.00,-5.79,-59.49	0/0:28:28,0:40:-0.00,-9.40,-102.77	0/0:28:28,0:40:-0.00,-9.40,-102.77	0/0:40:40,0:40:-0.00,-13.01,-146.05	0/0:26:26,0:40:-0.00,-8.80,-95.56	0/0:50:50,0:40:-0.00,-16.02,-182.12	0/0:55:55,0:40:-0.00,-17.53,-200.15	0/0:35:35,0:40:-0.00,-11.51,-128.02	0/0:90:90,0:40:-0.00,-28.06,-326.38	./.	./.	0/0:13:13,0:40:-0.00,-4.89,-48.67	0/1:37:14,23:40:-70.84,0.00,-40.17	0/0:13:13,0:40:-0.00,-4.89,-48.67	0/1:30:20,10:40:-26.06,0.00,-63.91	0/1:31:21,10:40:-25.76,0.00,-67.22	0/0:33:33,0:40:-0.00,-10.91,-120.80	0/0:27:27,0:40:-0.00,-9.10,-99.16	0/0:24:24,0:40:-0.00,-8.20,-88.34	0/0:29:29,0:40:-0.00,-9.70,-106.38	0/0:43:43,0:40:-0.00,-13.92,-156.87	./.	0/0:39:38,0:40:-0.00,-12.41,-138.84	0/0:21:21,0:40:-0.00,-7.30,-77.52	0/0:19:19,0:40:-0.00,-6.69,-70.31	0/0:20:20,0:40:-0.00,-6.99,-73.92	0/0:22:22,0:40:-0.00,-7.60,-81.13	0/0:56:56,0:40:0.00,-17.83,-203.76	0/0:41:41,0:40:-0.00,-13.31,-149.66	0/0:44:44,0:40:-0.00,-14.22,-160.48	0/0:62:62,0:40:0.00,-19.63,-225.40	0/0:45:45,0:40:-0.00,-14.52,-164.08	0/0:43:43,0:40:-0.00,-13.92,-156.87	0/0:25:25,0:40:-0.00,-8.50,-91.95	0/0:38:38,0:40:-0.00,-12.41,-138.84	0/0:53:53,0:40:0.00,-16.92,-192.94	0/0:48:48,0:40:-0.00,-15.42,-174.90	0/0:52:52,0:40:0.00,-16.62,-189.33	0/0:34:34,0:40:-0.00,-11.21,-124.41	0/0:51:51,0:40:-0.00,-16.32,-185.72	0/0:59:59,0:40:-0.00,-18.73,-214.58	0/0:37:37,0:40:-0.00,-12.11,-135.23	./.	0/0:38:38,0:40:-0.00,-12.41,-138.84	0/0:47:47,0:40:-0.00,-15.12,-171.30	0/0:37:37,0:40:-0.00,-12.11,-135.23	0/0:110:110,0:40:0.00,-34.08,-398.52
1095	16300001	5902:13	C	T	0	PASS	NS=62;AF=0.315	GT:DP:AD:GQ:GL	1/1:16:0,16:40:-68.94,-4.83,-0.00	1/1:16:0,16:40:-68.94,-4.83,-0.00	1/1:14:0,14:40:-60.27,-4.23,-0.00	1/1:13:0,13:40:-55.93,-3.93,-0.00	0/1:20:6,14:40:-54.23,0.00,-19.97	1/1:22:0,22:40:-94.94,-6.64,-0.00	1/1:6:0,6:24:-25.60,-1.83,-0.01	1/1:11:0,11:40:-47.27,-3.33,-0.00	1/1:18:0,18:40:-77.60,-5.43,-0.00	1/1:12:0,12:40:-51.60,-3.63,-0.00	1/1:18:0,18:40:-77.60,-5.43,-0.00	1/1:14:0,14:40:-60.27,-4.23,-0.00	1/1:13:0,13:40:-55.93,-3.93,-0.00	1/1:12:0,12:40:-51.60,-3.63,-0.00	0/1:25:6,19:40:-74.40,0.00,-18.47	0/1:19:9,10:40:-37.20,0.00,-33.27	0/1:40:15,25:40:-95.89,0.00,-52.96	0/1:18:10,8:40:-28.83,0.00,-37.91	0/1:21:6,15:40:-58.27,0.00,-19.67	0/1:37:16,21:40:-79.45,0.00,-58.19	0/1:22:12,10:40:-36.30,0.00,-45.37	0/1:19:12,7:40:-24.20,0.00,-46.28	0/1:23:15,8:40:-27.33,0.00,-58.07	0/1:23:11,12:40:-44.66,0.00,-40.74	0/1:19:10,9:40:-32.86,0.00,-37.61	0/1:32:22,10:40:-33.29,0.00,-85.70	0/0:20:20,0:40:-0.00,-6.44,-87.09	0/0:32:32,0:40:-0.00,-10.06,-139.10	0/0:28:28,0:40:-0.00,-8.85,-121.76	0/0:20:20,0:40:-0.00,-6.44,-87.09	0/0:16:16,0:40:-0.00,-5.24,-69.75	0/0:26:26,0:40:-0.00,-8.25,-113.09	./.	0/0:21:21,0:40:-0.00,-6.74,-91.42	0/0:16:16,0:40:-0.00,-5.24,-69.75	0/0:21:21,0:40:-0.00,-6.74,-91.42	0/0:16:16,0:40:-0.00,-5.24,-69.75	./.	0/0:12:12,0:40:-0.00,-4.04,-52.42	0/0:13:13,0:40:-0.00,-4.34,-56.75	0/0:13:13,0:40:-0.00,-4.34,-56.75	0/0:4:4,0:22:-0.01,-1.64,-17.76	0/0:13:13,0:40:-0.00,-4.34,-56.75	0/0:14:14,0:40:-0.00,-4.64,-61.09	0/0:5:5,0:25:-0.01,-1.93,-22.08	0/0:16:16,0:40:-0.00,-5.24,-69.75	0/0:9:9,0:38:-0.00,-3.13,-39.42	0/0:11:11,0:40:-0.00,-3.73,-48.08	./.	0/0:8:8,0:35:-0.00,-2.83,-35.08	0/0:9:9,0:38:-0.00,-3.13,-39.42	0/0:7:7,0:31:-0.00,-2.53,-30.75	0/0:30:30,0:40:-0.00,-9.45,-130.43	0/0:16:16,0:40:-0.00,-5.24,-69.75	0/0:17:17,0:40:-0.00,-5.54,-74.09	0/0:12:12,0:40:-0.00,-4.04,-52.42	0/0:17:17,0:40:-0.00,-5.54,-74.09	0/0:17:17,0:40:-0.00,-5.54,-74.09	0/0:11:11,0:40:-0.00,-3.73,-48.08	0/0:13:13,0:40:-0.00,-4.34,-56.75	0/0:13:13,0:40:-0.00,-4.34,-56.75	0/0:14:14,0:40:-0.00,-4.64,-61.09	0/0:23:23,0:40:-0.00,-7.35,-100.09	0/0:24:24,0:40:-0.00,-7.65,-104.43	0/0:19:19,0:40:-0.00,-6.14,-82.76
1095	16400001	5902:35	A	T	0	PASS	NS=62;AF=0.024	GT:DP:AD:GQ:GL	0/0:16:16,0:40:-0.00,-5.96,-71.14	0/0:16:16,0:40:-0.00,-5.96,-71.14	0/0:14:14,0:40:-0.00,-5.36,-62.47	0/0:13:13,0:40:-0.00,-5.06,-58.14	0/0:20:20,0:40:-0.00,-7.17,-88.48	0/0:22:22,0:40:-0.00,-7.77,-97.14	0/0:6:6,0:36:-0.00,-2.95,-27.80	0/0:11:11,0:40:-0.00,-4.46,-49.47	0/0:18:18,0:40:-0.00,-6.57,-79.81	0/0:12:12,0:40:-0.00,-4.76,-53.80	0/0:18:18,0:40:-0.00,-6.57,-79.81	0/0:14:14,0:40:-0.00,-5.36,-62.47	0/0:13:13,0:40:-0.00,-5.06,-58.14	0/0:12:12,0:40:-0.00,-4.76,-53.80	0/0:25:25,0:40:-0.00,-8.67,-110.15	0/0:19:19,0:40:-0.00,-6.87,-84.14	0/0:40:40,0:40:-0.00,-13.19,-175.16	0/0:18:18,0:40:-0.00,-6.57,-79.81	0/0:21:21,0:40:-0.00,-7.47,-92.81	0/0:37:37,0:40:-0.00,-12.28,-162.16	0/0:22:22,0:40:-0.00,-7.77,-97.14	0/0:19:19,0:40:-0.00,-6.87,-84.14	0/0:23:23,0:40:-0.00,-8.07,-101.48	0/0:23:23,0:40:-0.00,-8.07,-101.48	0/0:19:19,0:40:-0.00,-6.87,-84.14	0/0:32:32,0:40:-0.00,-10.78,-140.49	0/1:20:10,10:40:-36.17,0.00,-37.97	0/1:32:16,16:40:-58.57,0.00,-60.36	0/1:28:17,11:40:-38.10,0.00,-65.90	0/0:20:20,0:40:-0.00,-7.17,-88.48	0/0:16:16,0:40:-0.00,-5.96,-71.14	0/0:26:26,0:40:-0.00,-8.97,-114.48	./.	0/0:21:21,0:40:-0.00,-7.47,-92.81	0/0:16:16,0:40:-0.00,-5.96,-71.14	0/0:21:21,0:40:-0.00,-7.47,-92.81	0/0:16:16,0:40:-0.00,-5.96,-71.14	./.	0/0:12:12,0:40:-0.00,-4.76,-53.80	0/0:13:13,0:40:-0.00,-5.06,-58.14	0/0:13:13,0:40:-0.00,-5.06,-58.14	0/0:4:4,0:29:-0.00,-2.35,-19.13	0/0:13:13,0:40:-0.00,-5.06,-58.14	0/0:14:14,0:40:-0.00,-5.36,-62.47	0/0:5:5,0:33:-0.00,-2.65,-23.47	0/0:16:16,0:40:-0.00,-5.96,-71.14	0/0:9:9,0:40:-0.00,-3.86,-40.80	0/0:11:11,0:40:-0.00,-4.46,-49.47	./.	0/0:8:8,0:40:-0.00,-3.56,-36.47	0/0:9:9,0:40:-0.00,-3.86,-40.80	0/0:7:7,0:39:-0.00,-3.25,-32.13	0/0:30:30,0:40:-0.00,-10.18,-131.82	0/0:16:16,0:40:-0.00,-5.96,-71.14	0/0:17:17,0:40:-0.00,-6.26,-75.47	0/0:12:12,0:40:-0.00,-4.76,-53.80	0/0:17:17,0:40:-0.00,-6.26,-75.47	0/0:17:17,0:40:-0.00,-6.26,-75.47	0/0:11:11,0:40:-0.00,-4.46,-49.47	0/0:13:13,0:40:-0.00,-5.06,-58.14	0/0:13:13,0:40:-0.00,-5.06,-58.14	0/0:14:14,0:40:-0.00,-5.36,-62.47	0/0:23:23,0:40:-0.00,-8.07,-101.48	0/0:24:24,0:40:-0.00,-8.37,-105.81	0/0:19:19,0:40:-0.00,-6.87,-84.14
1095	16500001	5902:61	G	T	0	PASS	NS=62;AF=0.097	GT:DP:AD:GQ:GL	0/0:16:16,0:40:-0.00,-5.41,-41.39	0/0:16:16,0:40:-0.00,-5.41,-41.39	0/0:14:14,0:40:-0.00,-4.81,-36.43	0/0:13:13,0:40:-0.00,-4.51,-33.95	0/0:20:20,0:40:-0.00,-6.60,-51.30	0/0:22:22,0:40:-0.00,-7.20,-56.26	0/0:6:6,0:30:-0.00,-2.41,-16.60	0/0:11:11,0:40:-0.00,-3.91,-29.00	0/0:18:18,0:40:-0.00,-6.00,-46.34	0/0:12:12,0:40:-0.00,-4.21,-31.47	0/0:18:18,0:40:-0.00,-6.00,-46.34	0/0:14:14,0:40:-0.00,-4.81,-36.43	0/0:13:13,0:40:-0.00,-4.51,-33.95	0/0:12:12,0:40:-0.00,-4.21,-31.47	0/1:25:19,6:40:-6.77,-0.00,-40.72	0/1:19:10,9:40:-16.00,0.00,-20.21	0/1:40:25,15:40:-24.58,0.00,-51.10	0/1:18:8,10:40:-18.78,0.00,-15.55	0/1:21:15,6:40:-7.97,-0.00,-32.01	0/1:37:21,16:40:-27.96,0.00,-42.08	0/1:22:10,12:40:-22.54,0.00,-19.31	0/1:19:7,12:40:-23.44,-0.00,-12.78	0/1:23:8,15:40:-29.68,-0.00,-14.06	0/1:23:12,11:40:-19.76,0.00,-23.97	0/1:19:9,10:40:-18.48,0.00,-17.73	0/1:32:10,22:40:-44.33,0.00,-16.32	0/0:20:20,0:40:-0.00,-6.60,-51.30	0/0:32:32,0:40:-0.00,-10.20,-81.04	0/0:28:28,0:40:-0.00,-9.00,-71.13	0/0:20:20,0:40:-0.00,-6.60,-51.30	0/0:16:16,0:40:-0.00,-5.41,-41.39	0/0:26:26,0:40:-0.00,-8.40,-66.17	./.	0/0:21:21,0:40:-0.00,-6.90,-53.78	0/0:16:16,0:40:-0.00,-5.41,-41.39	0/0:21:21,0:40:-0.00,-6.90,-53.78	0/0:16:16,0:40:-0.00,-5.41,-41.39	./.	0/0:12:12,0:40:-0.00,-4.21,-31.47	0/0:13:13,0:40:-0.00,-4.51,-33.95	0/0:13:13,0:40:-0.00,-4.51,-33.95	0/0:4:4,0:24:-0.01,-1.82,-11.65	0/0:13:13,0:40:-0.00,-4.51,-33.95	0/0:14:14,0:40:-0.00,-4.81,-36.43	0/0:5:5,0:27:-0.00,-2.11,-14.13	0/0:16:16,0:40:-0.00,-5.41,-41.39	0/0:9:9,0:40:-0.00,-3.31,-24.04	0/0:11:11,0:40:-0.00,-3.91,-29.00	./.	0/0:8:8,0:37:-0.00,-3.01,-21.56	0/0:9:9,0:40:-0.00,-3.31,-24.04	0/0:7:7,0:33:-0.00,-2.71,-19.08	0/0:30:30,0:40:-0.00,-9.60,-76.09	0/0:16:16,0:40:-0.00,-5.41,-41.39	0/0:17:17,0:40:-0.00,-5.71,-43.87	0/0:12:12,0:40:-0.00,-4.21,-31.47	0/0:17:17,0:40:-0.00,-5.71,-43.87	0/0:17:17,0:40:-0.00,-5.71,-43.87	0/0:11:4,0:24:-0.01,-1.82,-11.65	0/0:13:13,0:40:-0.00,-4.51,-33.95	0/0:13:13,0:40:-0.00,-4.51,-33.95	0/0:14:14,0:40:-0.00,-4.81,-36.43	0/0:23:23,0:40:-0.00,-7.50,-58.74	0/0:24:24,0:40:-0.00,-7.80,-61.22	0/0:19:19,0:40:-0.00,-6.30,-48.82
1096	16600001	5985:65	G	T	0	PASS	NS=63;AF=0.056	GT:DP:AD:GQ:GL	0/0:58:58,0:40:-0.00,-18.48,-274.71	./.	0/0:45:45,0:40:-0.00,-14.57,-213.47	0/0:58:58,0:40:-0.00,-18.48,-274.71	0/0:48:48,0:40:-0.00,-15.47,-227.61	0/0:88:88,0:40:0.00,-27.51,-416.04	0/0:27:27,0:40:-0.00,-9.15,-128.68	0/0:50:50,0:40:-0.00,-16.08,-237.03	0/0:56:56,0:40:0.00,-17.88,-265.29	0/0:81:81,0:40:-0.00,-25.41,-383.07	0/0:44:44,0:40:-0.00,-14.27,-208.76	0/0:72:72,0:40:-0.00,-22.70,-340.67	0/0:58:58,0:40:-0.00,-18.48,-274.71	./.	0/0:70:70,0:40:-0.00,-22.10,-331.25	0/0:61:61,0:40:-0.00,-19.39,-288.85	0/0:64:64,0:40:-0.00,-20.29,-302.98	0/0:89:89,0:40:-0.00,-27.82,-420.75	0/0:41:41,0:40:-0.00,-13.37,-194.63	0/0:81:81,0:40:-0.00,-25.41,-383.07	0/0:53:53,0:40:-0.00,-16.98,-251.16	0/0:60:60,0:40:0.00,-19.09,-284.14	0/0:45:45,0:40:-0.00,-14.57,-213.47	0/0:58:58,0:40:-0.00,-18.48,-274.71	0/0:58:58,0:40:-0.00,-18.48,-274.71	0/0:82:82,0:40:-0.00,-25.71,-387.78	0/0:59:59,0:40:0.00,-18.79,-279.43	0/0:69:69,0:40:-0.00,-21.80,-326.54	0/0:59:59,0:40:0.00,-18.79,-279.43	0/0:42:42,0:40:-0.00,-13.67,-199.34	0/0:59:59,0:40:0.00,-18.79,-279.43	0/0:21:21,0:40:-0.00,-7.35,-100.41	0/0:17:17,0:40:-0.00,-6.14,-81.57	0/0:18:18,0:40:-0.00,-6.44,-86.28	0/0:19:19,0:40:-0.00,-6.74,-90.99	0/0:16:16,0:40:-0.00,-5.84,-76.85	0/1:21:7,14:40:-58.61,0.00,-27.11	1/1:15:0,15:40:-69.19,-4.06,-0.00	0/1:17:9,8:40:-31.55,0.00,-37.74	0/0:22:22,0:40:-0.00,-7.65,-105.12	0/0:15:15,0:40:-0.00,-5.54,-72.14	0/1:18:8,10:40:-40.67,0.00,-32.72	0/0:17:17,0:40:-0.00,-6.14,-81.57	0/1:22:13,9:40:-34.75,0.00,-55.07	0/0:16:16,0:40:-0.00,-5.84,-76.85	0/0:56:56,0:40:0.00,-17.88,-265.29	0/0:47:47,0:40:-0.00,-15.17,-222.89	0/0:25:25,0:40:-0.00,-8.55,-119.25	0/0:46:46,0:40:-0.00,-14.87,-218.18	0/1:37:20,17:40:-67.92,0.00,-83.54	0/0:21:21,0:40:-0.00,-7.35,-100.41	0/0:8:8,0:40:-0.00,-3.43,-39.17	0/0:57:57,0:40:0.00,-18.18,-270.00	0/0:23:23,0:40:-0.00,-7.95,-109.83	0/0:19:19,0:40:-0.00,-6.74,-90.99	0/0:17:17,0:40:-0.00,-6.14,-81.57	0/0:20:20,0:40:-0.00,-7.05,-95.70	0/0:27:27,0:40:-0.00,-9.15,-128.68	0/0:16:16,0:40:-0.00,-5.84,-76.85	0/0:21:21,0:40:-0.00,-7.35,-100.41	0/0:30:30,0:40:-0.00,-10.06,-142.81	0/0:16:16,0:40:-0.00,-5.84,-76.85	0/0:18:18,0:40:-0.00,-6.44,-86.28	0/0:25:25,0:40:-0.00,-8.55,-119.25	0/0:52:52,0:40:0.00,-16.68,-246.45
1097	16700001	6035:25	T	A	0	PASS	NS=61;AF=0.213	GT:DP:AD:GQ:GL	0/1:47:28,19:40:-71.63,0.00,-113.91	0/1:43:23,20:40:-77.36,0.00,-92.51	0/1:28:7,21:40:-86.39,0.00,-24.68	0/1:43:16,27:40:-109.01,0.00,-60.86	0/1:43:32,11:40:-36.66,0.00,-133.20	0/1:32:12,20:40:-80.67,0.00,-46.08	0/1:31:8,23:40:-94.53,0.00,-28.29	0/1:29:11,18:40:-72.53,0.00,-42.46	0/1:53:35,18:40:-65.30,0.00,-143.76	0/1:44:21,23:40:-90.62,0.00,-83.16	0/1:36:25,11:40:-38.77,0.00,-103.66	0/1:50:27,23:40:-88.81,0.00,-108.49	0/1:27:13,14:40:-55.04,0.00,-52.11	0/1:50:24,26:40:-102.38,0.00,-94.92	0/1:44:22,22:40:-86.10,0.00,-87.68	0/1:31:14,17:40:-67.40,0.00,-55.42	0/1:27:9,18:40:-73.13,0.00,-34.02	0/1:45:16,29:40:-117.45,0.00,-60.25	0/1:25:10,15:40:-60.17,0.00,-39.14	0/1:20:11,9:40:-34.54,0.00,-45.17	0/1:19:9,10:40:-39.36,0.00,-36.43	0/1:29:8,21:40:-86.09,0.00,-28.90	0/1:26:15,11:40:-41.78,0.00,-61.45	0/1:29:19,10:40:-36.35,0.00,-78.63	0/1:34:14,20:40:-80.06,0.00,-54.52	0/1:30:21,9:40:-31.53,0.00,-87.38	0/0:43:43,0:40:-0.00,-13.08,-196.02	0/0:41:41,0:40:-0.00,-12.48,-186.97	0/0:39:39,0:40:-0.00,-11.87,-177.93	./.	./.	0/0:5:5,0:22:-0.01,-1.65,-24.21	./.	./.	0/0:23:23,0:40:-0.00,-7.06,-105.58	0/0:20:20,0:40:-0.00,-6.15,-92.02	0/0:11:11,0:40:-0.00,-3.45,-51.33	0/0:8:8,0:32:-0.00,-2.54,-37.76	0/0:11:11,0:40:-0.00,-3.45,-51.33	0/0:29:29,0:40:-0.00,-8.86,-132.71	0/0:13:13,0:40:-0.00,-4.05,-60.37	0/0:18:18,0:40:-0.00,-5.55,-82.98	0/0:14:14,0:40:-0.00,-4.35,-64.89	0/0:19:19,0:40:-0.00,-5.85,-87.50	0/0:13:13,0:40:-0.00,-4.05,-60.37	0/0:40:40,0:40:-0.00,-12.17,-182.45	0/0:29:29,0:40:-0.00,-8.86,-132.71	0/0:19:19,0:40:-0.00,-5.85,-87.50	0/0:32:32,0:40:-0.00,-9.77,-146.28	0/0:30:30,0:40:-0.00,-9.16,-137.24	0/0:21:21,0:40:-0.00,-6.46,-96.54	0/0:6:6,0:25:-0.00,-1.95,-28.72	0/0:28:28,0:40:-0.00,-8.56,-128.19	0/0:20:20,0:40:-0.00,-6.15,-92.02	0/0:23:23,0:40:-0.00,-7.06,-105.58	0/0:15:15,0:40:-0.00,-4.65,-69.41	0/0:27:27,0:40:-0.00,-8.26,-123.67	0/0:14:14,0:40:-0.00,-4.35,-64.89	0/0:18:18,0:40:-0.00,-5.55,-82.98	0/0:27:27,0:40:-0.00,-8.26,-123.67	0/0:17:17,0:40:-0.00,-5.25,-78.45	0/0:14:14,0:40:-0.00,-4.35,-64.89	0/0:20:20,0:40:-0.00,-6.15,-92.02	0/0:19:19,0:40:-0.00,-5.85,-87.50	0/0:21:21,0:40:-0.00,-6.46,-96.54
1097	16800001	6035:42	C	T	0	PASS	NS=61;AF=0.131	GT:DP:AD:GQ:GL	0/0:47:47,0:40:-0.00,-14.88,-213.54	0/0:43:43,0:40:-0.00,-13.68,-195.46	0/0:28:28,0:40:-0.00,-9.16,-127.63	0/0:43:43,0:40:-0.00,-13.68,-195.46	0/0:43:43,0:40:-0.00,-13.68,-195.46	0/0:32:32,0:40:-0.00,-10.37,-145.72	0/0:31:31,0:40:-0.00,-10.07,-141.20	0/0:29:29,0:40:-0.00,-9.46,-132.15	0/0:53:53,0:40:0.00,-16.69,-240.67	0/0:44:44,0:40:-0.00,-13.98,-199.98	0/0:36:36,0:40:-0.00,-11.57,-163.81	0/0:50:50,0:40:-0.00,-15.79,-227.11	0/0:27:27,0:40:-0.00,-8.86,-123.11	0/0:50:50,0:40:-0.00,-15.79,-227.11	0/0:44:44,0:40:-0.00,-13.98,-199.98	0/0:31:31,0:40:-0.00,-10.07,-141.20	0/0:27:27,0:40:-0.00,-8.86,-123.11	0/0:45:45,0:40:-0.00,-14.28,-204.50	0/0:25:25,0:40:-0.00,-8.26,-114.07	0/0:20:20,0:40:-0.00,-6.76,-91.46	0/0:19:19,0:40:-0.00,-6.45,-86.94	0/0:29:29,0:40:-0.00,-9.46,-132.15	0/0:26:26,0:40:-0.00,-8.56,-118.59	0/0:29:29,0:40:-0.00,-9.46,-132.15	0/0:34:34,0:40:-0.00,-10.97,-154.76	0/0:30:30,0:40:-0.00,-9.77,-136.68	0/0:43:43,0:40:-0.00,-13.68,-195.46	0/0:41:41,0:40:-0.00,-13.08,-186.41	0/0:39:39,0:40:-0.00,-12.47,-177.37	./.	./.	0/0:5:5,0:28:-0.00,-2.24,-23.64	./.	./.	0/0:23:23,0:40:-0.00,-7.66,-105.02	1/1:20:0,20:40:-89.41,-5.73,-0.00	0/1:11:7,4:40:-14.04,-0.00,-28.63	1/1:8:0,8:27:-35.15,-2.12,-0.00	1/1:11:0,11:37:-48.71,-3.02,-0.00	0/1:29:12,17:40:-67.40,0.00,-45.82	0/1:13:3,10:40:-40.57,-0.00,-9.94	0/0:18:18,0:40:-0.00,-6.15,-82.42	0/1:14:11,3:40:-8.62,-0.00,-45.82	0/1:19:13,6:40:-20.68,0.00,-53.35	0/0:13:13,0:40:-0.00,-4.65,-59.81	0/1:40:20,20:40:-77.66,0.00,-78.68	0/1:29:13,16:40:-62.88,0.00,-50.34	0/0:19:19,0:40:-0.00,-6.45,-86.94	0/0:32:32,0:40:-0.00,-10.37,-145.72	0/0:30:30,0:40:-0.00,-9.77,-136.68	0/0:21:21,0:40:-0.00,-7.06,-95.98	0/0:6:6,0:32:-0.00,-2.54,-28.16	0/0:28:28,0:40:-0.00,-9.16,-127.63	0/0:20:20,0:40:-0.00,-6.76,-91.46	0/0:23:23,0:40:-0.00,-7.66,-105.02	0/0:15:15,0:40:-0.00,-5.25,-68.85	0/0:27:27,0:40:-0.00,-8.86,-123.11	0/0:14:14,0:40:-0.00,-4.95,-64.33	0/0:18:18,0:40:-0.00,-6.15,-82.42	0/0:27:27,0:40:-0.00,-8.86,-123.11	0/0:17:17,0:40:-0.00,-5.85,-77.90	0/1:14:10,4:40:-13.14,-0.00,-41.29	0/0:20:20,0:40:-0.00,-6.76,-91.46	1/1:19:0,19:40:-84.88,-5.43,-0.00	0/0:21:21,0:40:-0.00,-7.06,-95.98
1098	16900001	6052:52	T	C	0	PASS	NS=61;AF=0.082	GT:DP:AD:GQ:GL	0/0:27:27,0:40:-0.00,-8.77,-123.28	0/0:37:37,0:40:-0.00,-11.78,-168.30	0/0:51:51,0:40:-0.00,-16.00,-231.32	0/0:40:40,0:40:-0.00,-12.69,-181.80	0/0:62:62,0:40:0.00,-19.31,-280.84	0/0:34:34,0:40:-0.00,-10.88,-154.79	0/0:6:6,0:31:-0.00,-2.45,-28.75	0/0:31:31,0:40:-0.00,-9.98,-141.29	0/0:34:34,0:40:-0.00,-10.88,-154.79	0/0:39:39,0:40:-0.00,-12.38,-177.30	0/0:33:33,0:40:-0.00,-10.58,-150.29	0/0:56:56,0:40:0.00,-17.50,-253.83	0/0:27:27,0:40:-0.00,-8.77,-123.28	0/0:28:28,0:40:-0.00,-9.07,-127.78	./.	0/1:24:17,7:40:-23.64,0.00,-70.40	0/1:61:34,27:40:-102.54,0.00,-135.79	0/1:39:19,20:40:-77.65,0.00,-74.88	0/1:17:9,8:40:-30.25,0.00,-36.49	0/1:47:30,17:40:-61.73,0.00,-121.99	./.	0/1:24:11,13:40:-50.65,0.00,-43.39	0/1:12:7,5:40:-18.25,0.00,-28.99	0/1:28:10,18:40:-71.96,0.00,-37.68	0/1:27:18,9:40:-31.74,0.00,-73.99	0/1:24:15,9:40:-32.65,0.00,-61.39	0/0:30:30,0:40:-0.00,-9.67,-136.79	0/0:41:41,0:40:-0.00,-12.99,-186.30	0/0:22:22,0:40:-0.00,-7.27,-100.77	./.	0/0:14:14,0:40:-0.00,-4.86,-64.76	0/0:13:13,0:40:-0.00,-4.56,-60.26	0/0:17:17,0:40:-0.00,-5.76,-78.26	0/0:13:13,0:40:-0.00,-4.56,-60.26	0/0:13:13,0:40:-0.00,-4.56,-60.26	0/0:13:13,0:40:-0.00,-4.56,-60.26	0/0:17:17,0:40:-0.00,-5.76,-78.26	0/0:21:21,0:40:-0.00,-6.97,-96.27	0/0:18:18,0:40:-0.00,-6.06,-82.77	0/0:27:27,0:40:-0.00,-8.77,-123.28	0/0:24:24,0:40:-0.00,-7.87,-109.78	0/0:9:9,0:40:-0.00,-3.35,-42.25	0/0:11:11,0:40:-0.00,-3.96,-51.25	0/0:24:24,0:40:-0.00,-7.87,-109.78	0/0:5:5,0:27:-0.00,-2.15,-24.25	0/0:28:28,0:40:-0.00,-9.07,-127.78	./.	0/0:21:21,0:40:-0.00,-6.97,-96.27	0/0:28:28,0:40:-0.00,-9.07,-127.78	0/0:18:18,0:40:-0.00,-6.06,-82.77	0/0:9:9,0:40:-0.00,-3.35,-42.25	0/0:14:14,0:40:-0.00,-4.86,-64.76	0/0:46:46,0:40:-0.00,-14.49,-208.81	0/0:36:36,0:40:-0.00,-11.48,-163.79	0/0:11:11,0:40:-0.00,-3.96,-51.25	0/0:18:18,0:40:-0.00,-6.06,-82.77	0/0:16:16,0:40:-0.00,-5.46,-73.76	0/0:14:14,0:40:-0.00,-4.86,-64.76	0/0:17:17,0:40:-0.00,-5.76,-78.26	0/0:14:14,0:40:-0.00,-4.86,-64.76	0/0:22:22,0:40:-0.00,-7.27,-100.77	0/0:18:18,0:40:-0.00,-6.06,-82.77	0/0:22:22,0:40:-0.00,-7.27,-100.77	0/0:26:26,0:40:-0.00,-8.47,-118.78	0/0:47:47,0:40:-0.00,-14.79,-213.31
1099	17000001	6137:59	C	T	0	PASS	NS=59;AF=0.203	GT:DP:AD:GQ:GL	0/1:57:32,25:40:-96.56,0.00,-130.06	0/1:50:26,24:40:-94.11,0.00,-104.83	0/1:30:12,18:40:-72.80,0.00,-47.07	0/1:56:22,34:40:-137.86,0.00,-84.80	0/1:60:27,33:40:-132.10,0.00,-106.37	0/1:33:14,19:40:-76.45,0.00,-55.28	0/1:35:23,12:40:-43.96,0.00,-95.68	0/1:33:20,13:40:-49.12,0.00,-82.61	0/1:49:27,22:40:-85.30,0.00,-109.68	0/1:40:14,26:40:-106.23,0.00,-53.17	0/1:38:16,22:40:-88.61,0.00,-62.88	0/1:63:31,32:40:-126.65,0.00,-123.69	./.	0/1:50:24,26:40:-103.22,0.00,-95.72	0/1:37:10,27:40:-111.69,0.00,-35.85	0/1:30:19,11:40:-40.91,0.00,-78.96	0/1:37:24,13:40:-47.91,0.00,-99.63	0/1:47:21,26:40:-104.13,0.00,-82.95	0/1:19:13,6:40:-21.44,0.00,-54.93	0/1:56:38,18:40:-64.97,0.00,-157.69	0/1:34:18,16:40:-62.48,0.00,-73.20	0/1:44:24,20:40:-77.69,0.00,-97.52	./.	0/1:36:22,14:40:-52.77,0.00,-90.82	0/1:33:13,20:40:-81.01,0.00,-50.72	0/1:47:29,18:40:-67.68,0.00,-119.40	0/0:50:50,0:40:-0.00,-15.23,-229.39	0/0:55:55,0:40:0.00,-16.73,-252.17	0/0:64:64,0:40:-0.00,-19.44,-293.18	0/0:35:35,0:40:-0.00,-10.71,-161.06	./.	0/0:14:14,0:40:-0.00,-4.39,-65.39	0/0:8:8,0:32:-0.00,-2.59,-38.05	0/0:13:13,0:40:-0.00,-4.09,-60.83	0/0:14:14,0:40:-0.00,-4.39,-65.39	0/0:10:10,0:38:-0.00,-3.19,-47.16	0/0:18:18,0:40:-0.00,-5.59,-83.61	0/0:17:17,0:40:-0.00,-5.29,-79.05	0/0:7:7,0:29:-0.00,-2.29,-33.50	0/0:10:10,0:38:-0.00,-3.19,-47.16	0/0:16:16,0:40:-0.00,-4.99,-74.50	0/0:11:11,0:40:-0.00,-3.49,-51.72	0/0:15:15,0:40:-0.00,-4.69,-69.94	0/0:8:8,0:32:-0.00,-2.59,-38.05	0/0:17:17,0:40:-0.00,-5.29,-79.05	0/0:49:49,0:40:-0.00,-14.93,-224.84	0/0:31:31,0:40:-0.00,-9.51,-142.83	0/0:29:29,0:40:-0.00,-8.91,-133.72	0/0:40:40,0:40:-0.00,-12.22,-183.84	./.	0/0:6:6,0:25:-0.00,-1.99,-28.94	0/0:7:7,0:29:-0.00,-2.29,-33.50	./.	./.	0/0:13:13,0:40:-0.00,-4.09,-60.83	0/0:14:14,0:40:-0.00,-4.39,-65.39	0/0:12:12,0:40:-0.00,-3.79,-56.27	0/0:9:9,0:35:-0.00,-2.89,-42.61	0/0:12:12,0:40:-0.00,-3.79,-56.27	0/0:15:15,0:40:-0.00,-4.69,-69.94	0/0:20:20,0:40:-0.00,-6.20,-92.72	0/0:12:12,0:40:-0.00,-3.79,-56.27	0/0:12:12,0:40:-0.00,-3.79,-56.27	0/0:12:12,0:40:-0.00,-3.79,-56.27	0/0:85:85,0:40:0.00,-25.76,-388.85
1100	17100001	6214:66	T	C	0	PASS	NS=60;AF=0.100	GT:DP:AD:GQ:GL	0/0:9:9,0:39:-0.00,-3.28,-39.36	0/0:19:19,0:40:-0.00,-6.29,-81.18	0/0:17:17,0:40:-0.00,-5.69,-72.81	0/0:32:32,0:40:-0.00,-10.20,-135.54	0/0:9:9,0:39:-0.00,-3.28,-39.36	0/0:17:17,0:40:-0.00,-5.69,-72.81	./.	./.	0/0:19:19,0:40:-0.00,-6.29,-81.18	0/0:19:19,0:40:-0.00,-6.29,-81.18	0/0:16:16,0:40:-0.00,-5.39,-68.63	0/0:23:23,0:40:-0.00,-7.49,-97.90	0/0:18:18,0:40:-0.00,-5.99,-77.00	0/0:17:17,0:40:-0.00,-5.69,-72.81	0/1:31:10,21:40:-77.92,0.00,-33.64	0/1:17:9,8:40:-27.77,0.00,-33.67	0/1:23:10,13:40:-46.87,0.00,-36.05	0/1:38:30,8:40:-21.45,0.00,-115.17	0/1:5:4,1:27:-2.11,-0.00,-16.38	0/1:21:9,12:40:-43.29,0.00,-32.47	0/1:16:7,9:40:-32.25,0.00,-25.61	0/1:15:6,9:40:-32.55,0.00,-21.73	0/1:6:4,2:40:-5.99,-0.00,-16.07	0/1:24:11,13:40:-46.57,0.00,-39.93	0/1:25:11,14:40:-50.45,0.00,-39.63	0/1:21:7,14:40:-51.65,0.00,-24.10	0/0:21:21,0:40:-0.00,-6.89,-89.54	./.	./.	0/0:15:15,0:40:-0.00,-5.08,-64.45	0/0:17:17,0:40:-0.00,-5.69,-72.81	0/0:3:3,0:20:-0.01,-1.49,-14.28	0/0:9:9,0:39:-0.00,-3.28,-39.36	0/0:5:5,0:27:-0.00,-2.08,-22.64	0/0:4:4,0:23:-0.01,-1.78,-18.46	./.	0/0:15:15,0:40:-0.00,-5.08,-64.45	0/0:4:4,0:23:-0.01,-1.78,-18.46	0/0:3:3,0:20:-0.01,-1.49,-14.28	0/0:6:6,0:30:-0.00,-2.38,-26.82	0/0:9:9,0:39:-0.00,-3.28,-39.36	0/0:6:6,0:30:-0.00,-2.38,-26.82	0/0:5:5,0:27:-0.00,-2.08,-22.64	0/0:5:5,0:27:-0.00,-2.08,-22.64	0/0:5:5,0:27:-0.00,-2.08,-22.64	0/0:9:9,0:39:-0.00,-3.28,-39.36	0/0:11:11,0:40:-0.00,-3.88,-47.72	0/0:8:8,0:36:-0.00,-2.98,-35.18	0/0:15:15,0:40:-0.00,-5.08,-64.45	0/0:7:7,0:33:-0.00,-2.68,-31.00	0/0:4:4,0:23:-0.01,-1.78,-18.46	0/0:5:5,0:27:-0.00,-2.08,-22.64	0/0:8:8,0:36:-0.00,-2.98,-35.18	0/0:17:17,0:40:-0.00,-5.69,-72.81	0/0:9:9,0:39:-0.00,-3.28,-39.36	0/0:3:3,0:20:-0.01,-1.49,-14.28	0/0:7:7,0:33:-0.00,-2.68,-31.00	0/0:4:4,0:23:-0.01,-1.78,-18.46	0/0:7:7,0:33:-0.00,-2.68,-31.00	0/0:5:5,0:27:-0.00,-2.08,-22.64	0/0:3:3,0:20:-0.01,-1.49,-14.28	0/0:7:7,0:33:-0.00,-2.68,-31.00	0/0:7:7,0:33:-0.00,-2.68,-31.00	0/0:6:6,0:30:-0.00,-2.38,-26.82	0/0:14:14,0:40:-0.00,-4.78,-60.27
1101	17200001	6293:44	G	A	0	PASS	NS=60;AF=0.200	GT:DP:AD:GQ:GL	0/0:12:12,0:40:-0.00,-4.22,-31.68	./.	0/0:26:26,0:40:-0.00,-8.42,-67.79	./.	0/0:25:25,0:40:-0.00,-8.12,-65.21	0/0:9:9,0:40:-0.00,-3.32,-23.94	0/0:16:16,0:40:-0.00,-5.42,-41.99	0/0:10:10,0:40:-0.00,-3.62,-26.52	0/0:39:39,0:40:-0.00,-12.32,-101.32	0/0:22:22,0:40:-0.00,-7.22,-57.47	0/0:20:20,0:40:-0.00,-6.62,-52.31	0/0:28:28,0:40:-0.00,-9.02,-72.94	0/0:17:17,0:40:-0.00,-5.72,-44.57	0/0:15:15,0:40:-0.00,-5.12,-39.41	0/0:38:38,0:40:-0.00,-12.02,-98.74	0/0:21:21,0:40:-0.00,-6.92,-54.89	0/0:37:37,0:40:-0.00,-11.72,-96.16	0/0:45:45,0:40:-0.00,-14.12,-116.79	0/0:22:22,0:40:-0.00,-7.22,-57.47	0/0:14:14,0:40:-0.00,-4.82,-36.83	0/0:20:20,0:40:-0.00,-6.62,-52.31	0/0:16:16,0:40:-0.00,-5.42,-41.99	0/0:9:9,0:40:-0.00,-3.32,-23.94	./.	0/0:19:19,0:40:-0.00,-6.32,-49.73	0/0:18:18,0:40:-0.00,-6.02,-47.15	0/0:55:55,0:40:0.00,-17.12,-142.58	./.	./.	0/0:29:29,0:40:-0.00,-9.32,-75.52	0/0:9:9,0:40:-0.00,-3.32,-23.94	0/0:15:15,0:40:-0.00,-5.12,-39.41	0/0:16:16,0:40:-0.00,-5.42,-41.99	0/1:25:12,13:40:-25.41,0.00,-23.56	0/1:23:10,13:40:-26.01,0.00,-19.00	0/1:17:9,8:40:-14.91,-0.00,-18.22	0/1:27:10,17:40:-35.13,0.00,-17.80	0/1:18:11,7:40:-12.03,-0.00,-23.08	0/1:21:10,11:40:-21.45,0.00,-19.60	1/1:19:0,13:40:-32.81,-3.80,-0.00	1/1:15:0,15:40:-37.97,-4.40,-0.00	0/1:23:8,15:40:-31.17,-0.00,-13.84	0/1:20:15,5:40:-6.28,-0.00,-32.79	1/1:26:0,26:40:-66.34,-7.70,-0.00	0/1:13:5,8:40:-16.11,-0.00,-9.10	1/1:45:0,45:40:-115.34,-13.39,-0.00	1/1:35:0,35:40:-89.55,-10.40,-0.00	1/1:26:0,26:40:-66.34,-7.70,-0.00	1/1:33:0,33:40:-84.39,-9.80,-0.00	0/1:30:13,17:40:-34.23,0.00,-24.64	0/0:26:26,0:40:-0.00,-8.42,-67.79	0/0:12:12,0:40:-0.00,-4.22,-31.68	0/0:32:32,0:40:-0.00,-10.22,-83.26	0/0:17:17,0:40:-0.00,-5.72,-44.57	0/0:13:13,0:40:-0.00,-4.52,-34.25	0/0:15:15,0:40:-0.00,-5.12,-39.41	0/0:20:20,0:40:-0.00,-6.62,-52.31	0/0:24:24,0:40:-0.00,-7.82,-62.63	0/0:22:22,0:40:-0.00,-7.22,-57.47	0/0:28:27,0:40:-0.00,-8.72,-70.36	0/0:12:12,0:40:-0.00,-4.22,-31.68	0/0:21:21,0:40:-0.00,-6.92,-54.89	0/0:12:12,0:40:-0.00,-4.22,-31.68	0/0:29:29,0:40:-0.00,-9.32,-75.52	0/0:37:37,0:40:-0.00,-11.72,-96.16
1102	17300001	6301:18	G	A	0	PASS	NS=60;AF=0.083	GT:DP:AD:GQ:GL	0/0:21:21,0:40:-0.00,-7.18,-92.24	0/0:15:15,0:40:-0.00,-5.37,-66.25	./.	0/0:24:24,0:40:-0.00,-8.08,-105.24	0/0:32:32,0:40:-0.00,-10.49,-139.89	./.	./.	0/0:20:20,0:40:-0.00,-6.88,-87.91	0/0:42:42,0:40:-0.00,-13.50,-183.21	0/0:17:17,0:40:-0.00,-5.97,-74.92	0/0:25:25,0:40:-0.00,-8.38,-109.57	0/0:27:27,0:40:-0.00,-8.98,-118.23	0/0:16:16,0:40:-0.00,-5.67,-70.58	0/0:15:15,0:40:-0.00,-5.37,-66.25	0/0:31:31,0:40:-0.00,-10.19,-135.56	0/0:23:23,0:40:-0.00,-7.78,-100.91	0/0:43:43,0:40:-0.00,-13.80,-187.54	0/0:31:31,0:40:-0.00,-10.19,-135.56	0/0:17:17,0:40:-0.00,-5.97,-74.92	0/0:40:40,0:40:-0.00,-12.90,-174.54	0/0:15:15,0:40:-0.00,-5.37,-66.25	0/0:11:11,0:40:-0.00,-4.17,-48.93	0/0:10:10,0:40:-0.00,-3.87,-44.60	0/0:28:28,0:40:-0.00,-9.28,-122.56	0/0:18:18,0:40:-0.00,-6.27,-79.25	0/0:12:12,0:40:-0.00,-4.47,-53.26	0/0:35:35,0:40:-0.00,-11.39,-152.89	1/1:34:0,34:40:-146.00,-9.81,-0.00	0/0:25:25,0:40:-0.00,-8.38,-109.57	0/0:7:7,0:36:-0.00,-2.96,-31.60	0/0:22:22,0:40:-0.00,-7.48,-96.57	0/0:9:9,0:40:-0.00,-3.56,-40.26	0/0:7:7,0:36:-0.00,-2.96,-31.60	0/0:16:16,0:40:-0.00,-5.67,-70.58	0/1:10:6,4:40:-13.46,-0.00,-23.40	0/0:7:7,0:36:-0.00,-2.96,-31.60	0/0:12:12,0:40:-0.00,-4.47,-53.26	0/0:7:7,0:36:-0.00,-2.96,-31.60	0/1:9:3,6:40:-22.43,-0.00,-10.71	0/0:11:11,0:40:-0.00,-4.17,-48.93	./.	0/1:9:3,6:40:-22.43,-0.00,-10.71	0/0:6:6,0:33:-0.00,-2.66,-27.27	0/0:15:15,0:40:-0.00,-5.37,-66.25	./.	0/1:21:7,14:40:-53.47,0.00,-24.42	0/0:23:23,0:40:-0.00,-7.78,-100.91	0/1:19:5,14:40:-54.07,0.00,-16.36	1/1:26:0,26:40:-111.34,-7.40,-0.00	0/0:13:13,0:40:-0.00,-4.77,-57.59	0/0:6:6,0:33:-0.00,-2.66,-27.27	0/0:13:13,0:40:-0.00,-4.77,-57.59	0/0:30:30,0:40:-0.00,-9.89,-131.23	0/0:19:19,0:40:-0.00,-6.57,-83.58	0/0:6:6,0:33:-0.00,-2.66,-27.27	0/0:11:11,0:40:-0.00,-4.17,-48.93	0/0:14:14,0:40:-0.00,-5.07,-61.92	0/0:10:10,0:40:-0.00,-3.87,-44.60	0/1:16:13,3:40:-7.32,-0.00,-51.92	0/0:9:9,0:40:-0.00,-3.56,-40.26	0/0:15:15,0:40:-0.00,-5.37,-66.25	0/0:10:10,0:40:-0.00,-3.87,-44.60	0/0:9:9,0:40:-0.00,-3.56,-40.26	0/0:6:6,0:33:-0.00,-2.66,-27.27	0/0:23:23,0:40:-0.00,-7.78,-100.91
1102	17400001	6301:57	G	T	0	PASS	NS=60;AF=0.100	GT:DP:AD:GQ:GL	0/0:21:21,0:40:-0.00,-6.88,-92.68	0/0:15:15,0:40:-0.00,-5.07,-66.69	./.	0/0:24:24,0:40:-0.00,-7.78,-105.68	0/0:32:32,0:40:-0.00,-10.19,-140.33	./.	./.	0/0:20:20,0:40:-0.00,-6.58,-88.35	0/0:42:42,0:40:-0.00,-13.20,-183.65	0/0:17:17,0:40:-0.00,-5.68,-75.36	0/0:25:25,0:40:-0.00,-8.08,-110.01	0/0:27:27,0:40:-0.00,-8.69,-118.67	0/0:16:16,0:40:-0.00,-5.37,-71.03	0/0:15:15,0:40:-0.00,-5.07,-66.69	0/1:31:20,11:40:-37.76,0.00,-78.46	0/1:23:14,9:40:-31.50,0.00,-54.88	0/1:43:17,26:40:-99.12,0.00,-61.86	0/1:31:16,15:40:-55.08,0.00,-61.14	0/1:17:7,10:40:-37.64,0.00,-26.37	0/1:40:20,20:40:-74.03,0.00,-75.75	0/1:15:12,3:40:-7.92,-0.00,-48.63	0/1:11:6,5:40:-17.79,0.00,-23.84	0/1:10:6,4:40:-13.76,-0.00,-24.14	0/1:28:14,14:40:-51.66,0.00,-53.38	0/1:18:11,7:40:-24.34,0.00,-43.39	0/1:12:8,4:40:-13.16,-0.00,-32.20	0/0:35:35,0:40:-0.00,-11.09,-153.33	0/0:34:34,0:40:-0.00,-10.79,-148.99	0/0:25:25,0:40:-0.00,-8.08,-110.01	0/0:7:7,0:33:-0.00,-2.67,-32.04	0/0:22:22,0:40:-0.00,-7.18,-97.02	0/0:9:9,0:39:-0.00,-3.27,-40.70	0/0:7:7,0:33:-0.00,-2.67,-32.04	0/0:16:16,0:40:-0.00,-5.37,-71.03	0/0:10:10,0:40:-0.00,-3.57,-45.04	0/0:7:7,0:33:-0.00,-2.67,-32.04	0/0:12:12,0:40:-0.00,-4.17,-53.70	0/0:7:7,0:33:-0.00,-2.67,-32.04	0/0:9:9,0:39:-0.00,-3.27,-40.70	0/0:11:11,0:40:-0.00,-3.87,-49.37	./.	0/0:9:9,0:39:-0.00,-3.27,-40.70	0/0:6:6,0:30:-0.00,-2.37,-27.71	0/0:15:15,0:40:-0.00,-5.07,-66.69	./.	0/0:21:21,0:40:-0.00,-6.88,-92.68	0/0:23:23,0:40:-0.00,-7.48,-101.35	0/0:19:19,0:40:-0.00,-6.28,-84.02	0/0:26:26,0:40:-0.00,-8.38,-114.34	0/0:13:13,0:40:-0.00,-4.47,-58.03	0/0:6:6,0:30:-0.00,-2.37,-27.71	0/0:13:13,0:40:-0.00,-4.47,-58.03	0/0:30:30,0:40:-0.00,-9.59,-131.67	0/0:19:19,0:40:-0.00,-6.28,-84.02	0/0:6:6,0:30:-0.00,-2.37,-27.71	0/0:11:11,0:40:-0.00,-3.87,-49.37	0/0:14:14,0:40:-0.00,-4.77,-62.36	0/0:10:10,0:40:-0.00,-3.57,-45.04	0/0:16:16,0:40:-0.00,-5.37,-71.03	0/0:9:9,0:39:-0.00,-3.27,-40.70	0/0:15:15,0:40:-0.00,-5.07,-66.69	0/0:10:10,0:40:-0.00,-3.57,-45.04	0/0:9:9,0:39:-0.00,-3.27,-40.70	0/0:6:6,0:30:-0.00,-2.37,-27.71	0/0:23:23,0:40:-0.00,-7.48,-101.35
1102	17500001	6301:59	T	A	0	PASS	NS=60;AF=0.133	GT:DP:AD:GQ:GL	0/0:21:21,0:40:-0.00,-7.05,-91.99	0/0:15:15,0:40:-0.00,-5.25,-66.00	./.	0/0:24:24,0:40:-0.00,-7.96,-104.98	0/0:32:32,0:40:-0.00,-10.36,-139.64	./.	./.	0/0:20:20,0:40:-0.00,-6.75,-87.66	0/0:42:42,0:40:-0.00,-13.37,-182.95	0/0:17:17,0:40:-0.00,-5.85,-74.66	0/0:25:25,0:40:-0.00,-8.26,-109.32	0/0:27:27,0:40:-0.00,-8.86,-117.98	0/0:16:16,0:40:-0.00,-5.55,-70.33	0/0:15:15,0:40:-0.00,-5.25,-66.00	0/0:31:31,0:40:-0.00,-10.06,-135.31	0/0:23:23,0:40:-0.00,-7.65,-100.65	0/0:43:43,0:40:-0.00,-13.67,-187.29	0/0:31:31,0:40:-0.00,-10.06,-135.31	0/0:17:17,0:40:-0.00,-5.85,-74.66	0/0:40:40,0:40:-0.00,-12.77,-174.29	0/0:15:15,0:40:-0.00,-5.25,-66.00	0/0:11:11,0:40:-0.00,-4.04,-48.67	0/0:10:10,0:40:-0.00,-3.74,-44.34	0/0:28:28,0:40:-0.00,-9.16,-122.31	0/0:18:18,0:40:-0.00,-6.15,-79.00	0/0:12:12,0:40:-0.00,-4.34,-53.01	0/0:35:35,0:40:-0.00,-11.27,-152.63	0/0:34:34,0:40:-0.00,-10.97,-148.30	0/1:25:16,9:40:-30.73,0.00,-62.08	0/0:7:7,0:35:-0.00,-2.84,-31.35	0/0:22:22,0:40:-0.00,-7.35,-96.32	0/0:9:9,0:40:-0.00,-3.44,-40.01	0/0:7:7,0:35:-0.00,-2.84,-31.35	0/0:16:16,0:40:-0.00,-5.55,-70.33	0/0:10:10,0:40:-0.00,-3.74,-44.34	1/1:7:0,7:24:-29.30,-1.82,-0.01	0/1:12:6,6:40:-21.65,0.00,-22.67	0/0:7:7,0:35:-0.00,-2.84,-31.35	0/0:9:9,0:40:-0.00,-3.44,-40.01	0/1:11:5,6:40:-21.95,0.00,-18.64	./.	0/1:9:6,3:40:-9.55,-0.00,-23.58	1/1:6:0,6:20:-24.98,-1.52,-0.01	0/1:15:7,8:40:-29.41,0.00,-26.10	./.	0/1:21:14,7:40:-23.27,0.00,-54.62	1/1:23:0,23:40:-98.60,-6.63,-0.00	0/0:19:19,0:40:-0.00,-6.45,-83.33	0/0:26:26,0:40:-0.00,-8.56,-113.65	1/1:13:0,13:40:-55.28,-3.62,-0.00	0/0:6:6,0:32:-0.00,-2.54,-27.02	0/0:13:13,0:40:-0.00,-4.64,-57.34	0/0:30:30,0:40:-0.00,-9.76,-130.97	0/0:19:19,0:40:-0.00,-6.45,-83.33	0/0:6:6,0:32:-0.00,-2.54,-27.02	0/0:11:11,0:40:-0.00,-4.04,-48.67	0/0:14:14,0:40:-0.00,-4.94,-61.67	0/0:10:10,0:40:-0.00,-3.74,-44.34	0/0:16:16,0:40:-0.00,-5.55,-70.33	0/1:9:5,4:40:-13.89,-0.00,-19.24	0/0:15:15,0:40:-0.00,-5.25,-66.00	0/1:10:4,6:40:-22.25,-0.00,-14.61	0/0:9:9,0:40:-0.00,-3.44,-40.01	0/0:6:6,0:32:-0.00,-2.54,-27.02	0/0:23:23,0:40:-0.00,-7.65,-100.65
1103	17600001	6310:7	A	G	0	PASS	NS=63;AF=0.135	GT:DP:AD:GQ:GL	./.	0/1:42:25,17:40:-46.47,0.00,-75.76	0/1:20:8,12:40:-35.55,0.00,-22.74	0/1:36:15,21:40:-62.31,0.00,-42.48	0/1:57:19,38:40:-115.63,0.00,-50.20	0/1:36:18,18:40:-51.79,0.00,-53.01	0/1:25:11,14:40:-41.06,0.00,-31.76	0/1:44:23,21:40:-59.90,0.00,-68.14	0/1:51:31,20:40:-54.29,0.00,-94.10	0/1:50:30,20:40:-54.59,0.00,-90.89	./.	0/1:47:32,15:40:-37.95,0.00,-98.81	0/1:32:12,20:40:-60.01,0.00,-33.16	0/1:45:24,21:40:-59.60,0.00,-71.35	0/1:32:19,13:40:-35.45,0.00,-57.72	0/0:42:42,0:40:-0.00,-13.16,-148.56	0/0:25:25,0:40:-0.00,-8.05,-88.92	0/0:23:23,0:40:-0.00,-7.45,-81.91	0/0:25:25,0:40:-0.00,-8.05,-88.92	0/0:23:23,0:40:-0.00,-7.45,-81.91	0/0:14:14,0:40:-0.00,-4.74,-50.33	0/0:24:24,0:40:-0.00,-7.75,-85.41	0/0:22:22,0:40:-0.00,-7.15,-78.40	0/0:16:16,0:40:-0.00,-5.34,-57.35	0/0:24:24,0:40:-0.00,-7.75,-85.41	0/0:23:23,0:40:-0.00,-7.45,-81.91	0/0:38:38,0:40:-0.00,-11.96,-134.53	0/0:19:19,0:40:-0.00,-6.24,-67.87	0/0:65:65,0:40:0.00,-20.08,-229.24	0/0:52:52,0:40:0.00,-16.17,-183.64	0/0:68:68,0:40:0.00,-20.99,-239.76	0/0:7:7,0:33:-0.00,-2.63,-25.78	0/0:20:20,0:40:-0.00,-6.54,-71.38	0/0:18:18,0:40:-0.00,-5.94,-64.37	0/0:16:16,0:40:-0.00,-5.34,-57.35	0/0:12:12,0:40:-0.00,-4.14,-43.32	0/0:20:20,0:40:-0.00,-6.54,-71.38	0/0:24:24,0:40:-0.00,-7.75,-85.41	0/0:30:30,0:40:-0.00,-9.55,-106.46	0/0:13:13,0:40:-0.00,-4.44,-46.83	0/0:17:17,0:40:-0.00,-5.64,-60.86	0/0:18:18,0:40:-0.00,-5.94,-64.37	0/0:15:15,0:40:-0.00,-5.04,-53.84	0/0:26:26,0:40:-0.00,-8.35,-92.43	0/0:17:17,0:40:-0.00,-5.64,-60.86	0/0:31:31,0:40:-0.00,-9.85,-109.97	0/0:34:34,0:40:-0.00,-10.76,-120.49	0/0:28:28,0:40:-0.00,-8.95,-99.45	0/0:26:26,0:40:-0.00,-8.35,-92.43	0/0:28:28,0:40:-0.00,-8.95,-99.45	1/1:11:0,11:32:-37.37,-2.61,-0.00	1/1:12:0,11:32:-37.37,-2.61,-0.00	0/0:35:35,0:40:-0.00,-11.06,-124.00	0/0:30:30,0:40:-0.00,-9.55,-106.46	0/0:18:18,0:40:-0.00,-5.94,-64.37	0/0:25:25,0:40:-0.00,-8.05,-88.92	0/0:18:18,0:40:-0.00,-5.94,-64.37	0/0:14:14,0:40:-0.00,-4.74,-50.33	0/0:17:17,0:40:-0.00,-5.64,-60.86	0/0:20:20,0:40:-0.00,-6.54,-71.38	0/0:20:20,0:40:-0.00,-6.54,-71.38	0/0:23:23,0:40:-0.00,-7.45,-81.91	0/0:16:16,0:40:-0.00,-5.34,-57.35	0/0:27:27,0:40:-0.00,-8.65,-95.94	0/0:67:67,0:40:0.00,-20.69,-236.26
1104	17700001	6349:15	T	C	0	PASS	NS=59;AF=0.186	GT:DP:AD:GQ:GL	0/1:28:10,18:40:-71.22,-0.00,-37.35	0/1:24:13,11:40:-41.37,0.00,-51.86	./.	0/1:31:15,16:40:-61.45,0.00,-58.63	./.	0/1:33:16,17:40:-65.28,0.00,-62.46	0/1:19:12,7:40:-25.13,0.00,-48.93	0/1:32:15,17:40:-65.58,0.00,-58.33	0/1:31:23,8:40:-25.95,0.00,-94.13	0/1:25:10,15:40:-58.82,0.00,-38.25	0/1:30:10,20:40:-79.50,0.00,-36.74	./.	0/1:26:16,10:40:-36.33,-0.00,-64.57	0/1:22:14,8:40:-28.66,0.00,-56.90	0/1:45:21,24:40:-92.73,0.00,-81.04	0/1:42:17,25:40:-98.07,0.00,-64.19	0/1:23:14,9:40:-32.80,0.00,-56.60	0/1:25:11,14:40:-54.38,0.00,-42.69	0/1:21:8,13:40:-51.15,0.00,-30.58	./.	0/1:10:4,6:40:-23.40,0.00,-16.14	0/1:27:15,12:40:-44.90,-0.00,-59.83	0/1:20:11,9:40:-33.70,0.00,-44.19	0/1:38:21,17:40:-63.78,-0.00,-83.14	0/1:32:16,16:40:-61.15,0.00,-62.77	0/1:34:17,17:40:-64.98,0.00,-66.60	./.	0/0:41:41,0:40:-0.00,-12.56,-183.54	0/0:39:39,0:40:-0.00,-11.95,-174.67	0/0:28:28,0:40:-0.00,-8.64,-125.86	0/0:46:46,0:40:-0.00,-14.06,-205.73	0/0:25:25,0:40:-0.00,-7.74,-112.55	0/0:16:16,0:40:-0.00,-5.03,-72.61	0/0:15:15,0:40:-0.00,-4.73,-68.18	0/0:17:17,0:40:-0.00,-5.33,-77.05	0/0:28:28,0:40:-0.00,-8.64,-125.86	0/0:13:13,0:40:-0.00,-4.13,-59.30	0/0:18:18,0:40:-0.00,-5.63,-81.49	0/0:16:16,0:40:-0.00,-5.03,-72.61	0/0:28:28,0:40:-0.00,-8.64,-125.86	0/0:14:14,0:40:-0.00,-4.43,-63.74	0/0:11:11,0:40:-0.00,-3.53,-50.43	0/0:12:12,0:40:-0.00,-3.83,-54.86	0/0:12:12,0:40:-0.00,-3.83,-54.86	0/0:20:20,0:40:-0.00,-6.24,-90.36	0/0:38:38,0:40:-0.00,-11.65,-170.23	0/0:21:21,0:40:-0.00,-6.54,-94.80	0/0:23:23,0:40:-0.00,-7.14,-103.67	0/0:21:21,0:40:-0.00,-6.54,-94.80	./.	0/0:12:12,0:40:-0.00,-3.83,-54.86	0/0:10:10,0:39:-0.00,-3.23,-45.99	0/0:20:20,0:40:-0.00,-6.24,-90.36	0/0:23:23,0:40:-0.00,-7.14,-103.67	0/0:12:12,0:40:-0.00,-3.83,-54.86	0/0:14:14,0:40:-0.00,-4.43,-63.74	0/0:12:12,0:40:-0.00,-3.83,-54.86	0/0:6:6,0:26:-0.00,-2.03,-28.25	0/0:15:15,0:40:-0.00,-4.73,-68.18	0/0:17:17,0:40:-0.00,-5.33,-77.05	0/0:9:9,0:36:-0.00,-2.92,-41.55	0/0:15:15,0:40:-0.00,-4.73,-68.18	0/0:17:17,0:40:-0.00,-5.33,-77.05	0/0:24:24,0:40:-0.00,-7.44,-108.11	0/0:42:42,0:40:-0.00,-12.86,-187.98
1105	17800001	6415:20	C	T	0	PASS	NS=60;AF=0.075	GT:DP:AD:GQ:GL	0/0:39:39,0:40:-0.00,-12.73,-178.61	0/0:67:67,0:40:-0.00,-21.15,-305.91	0/0:71:71,0:40:0.00,-22.36,-324.10	0/0:82:82,0:40:0.00,-25.67,-374.11	0/0:81:81,0:40:0.00,-25.37,-369.56	./.	0/0:26:26,0:40:-0.00,-8.81,-119.50	0/0:50:50,0:40:-0.00,-16.04,-228.62	0/0:70:70,0:40:0.00,-22.06,-319.55	0/0:72:72,0:40:0.00,-22.66,-328.64	0/0:53:53,0:40:0.00,-16.94,-242.26	0/0:63:63,0:40:0.00,-19.95,-287.72	0/0:55:55,0:40:0.00,-17.54,-251.35	0/0:63:63,0:40:0.00,-19.95,-287.72	0/0:46:46,0:40:-0.00,-14.83,-210.43	0/0:14:14,0:40:-0.00,-5.20,-64.94	0/0:13:13,0:40:-0.00,-4.90,-60.40	0/0:38:38,0:40:-0.00,-12.43,-174.06	0/0:7:7,0:37:-0.00,-3.09,-33.12	0/0:7:7,0:37:-0.00,-3.09,-33.12	0/0:21:21,0:40:-0.00,-7.31,-96.77	0/0:16:16,0:40:-0.00,-5.80,-74.04	./.	0/0:19:19,0:40:-0.00,-6.71,-87.68	0/0:26:26,0:40:-0.00,-8.81,-119.50	0/0:13:13,0:40:-0.00,-4.90,-60.40	0/1:38:17,21:40:-83.05,0.00,-66.16	./.	./.	1/1:43:0,43:40:-194.21,-12.64,-0.00	1/1:49:0,49:40:-221.49,-14.44,-0.00	0/0:14:14,0:40:-0.00,-5.20,-64.94	0/1:14:6,8:40:-31.17,0.00,-23.37	0/1:18:10,8:40:-29.97,0.00,-40.35	0/0:15:15,0:40:-0.00,-5.50,-69.49	0/0:16:16,0:40:-0.00,-5.80,-74.04	./.	0/0:11:11,0:40:-0.00,-4.30,-51.31	0/0:12:12,0:40:-0.00,-4.60,-55.85	0/0:21:21,0:40:-0.00,-7.31,-96.77	0/0:19:19,0:40:-0.00,-6.71,-87.68	0/0:6:6,0:34:-0.00,-2.79,-28.57	0/0:16:16,0:40:-0.00,-5.80,-74.04	0/0:25:25,0:40:-0.00,-8.51,-114.96	0/0:15:15,0:40:-0.00,-5.50,-69.49	0/1:26:11,15:40:-59.39,0.00,-42.49	0/0:24:24,0:40:-0.00,-8.21,-110.41	0/1:17:11,6:40:-21.18,0.00,-45.20	0/0:27:27,0:40:-0.00,-9.11,-124.05	0/0:23:23,0:40:-0.00,-7.91,-105.86	0/0:13:13,0:40:-0.00,-4.90,-60.40	0/0:12:12,0:40:-0.00,-4.60,-55.85	0/0:19:19,0:40:-0.00,-6.71,-87.68	0/0:10:10,0:40:-0.00,-4.00,-46.76	0/0:19:19,0:40:-0.00,-6.71,-87.68	0/0:18:18,0:40:-0.00,-6.40,-83.13	0/0:13:13,0:40:-0.00,-4.90,-60.40	0/0:15:15,0:40:-0.00,-5.50,-69.49	0/0:20:20,0:40:-0.00,-7.01,-92.22	0/0:16:16,0:40:-0.00,-5.80,-74.04	0/0:16:16,0:40:-0.00,-5.80,-74.04	0/0:20:20,0:40:-0.00,-7.01,-92.22	0/0:18:18,0:40:-0.00,-6.40,-83.13	0/0:19:19,0:40:-0.00,-6.71,-87.68	0/0:24:24,0:40:-0.00,-8.21,-110.41
1106	17900001	6426:48	A	T	0	PASS	NS=59;AF=0.153	GT:DP:AD:GQ:GL	0/0:15:15,0:40:-0.00,-5.37,-64.67	0/0:10:10,0:40:-0.00,-3.87,-43.39	0/0:7:7,0:36:-0.00,-2.97,-30.62	0/0:23:23,0:40:-0.00,-7.78,-98.72	0/0:25:25,0:40:-0.00,-8.38,-107.24	0/0:11:11,0:40:-0.00,-4.17,-47.64	./.	0/0:7:7,0:36:-0.00,-2.97,-30.62	0/0:17:17,0:40:-0.00,-5.97,-73.18	0/0:16:16,0:40:-0.00,-5.67,-68.93	0/0:10:10,0:40:-0.00,-3.87,-43.39	./.	0/0:22:22,0:40:-0.00,-7.48,-94.47	0/0:16:16,0:40:-0.00,-5.67,-68.93	0/0:14:14,0:40:-0.00,-5.07,-60.41	0/0:12:12,0:40:-0.00,-4.47,-51.90	0/0:10:10,0:40:-0.00,-3.87,-43.39	0/0:20:20,0:40:-0.00,-6.88,-85.95	./.	0/0:23:23,0:40:-0.00,-7.78,-98.72	0/0:15:15,0:40:-0.00,-5.37,-64.67	0/0:9:9,0:40:-0.00,-3.57,-39.13	0/0:13:13,0:40:-0.00,-4.77,-56.16	0/0:18:18,0:40:-0.00,-6.28,-77.44	0/0:23:23,0:40:-0.00,-7.78,-98.72	0/0:13:13,0:40:-0.00,-4.77,-56.16	1/1:23:0,23:40:-97.09,-6.96,-0.00	1/1:21:0,21:40:-88.57,-6.36,-0.00	0/0:14:14,0:40:-0.00,-5.07,-60.41	./.	1/1:25:0,25:40:-105.60,-7.56,-0.00	0/1:29:15,14:40:-50.01,0.00,-55.08	0/1:10:3,7:40:-25.93,-0.00,-9.72	1/1:10:0,10:37:-41.75,-3.05,-0.00	0/0:28:28,0:40:-0.00,-9.29,-120.01	0/1:17:11,6:40:-19.57,0.00,-41.67	0/0:13:13,0:40:-0.00,-4.77,-56.16	0/0:15:15,0:40:-0.00,-5.37,-64.67	./.	0/0:23:23,0:40:-0.00,-7.78,-98.72	0/0:4:4,0:26:-0.00,-2.07,-17.85	0/0:14:14,0:40:-0.00,-5.07,-60.41	0/0:15:15,0:40:-0.00,-5.37,-64.67	0/0:4:4,0:26:-0.00,-2.07,-17.85	0/0:13:13,0:40:-0.00,-4.77,-56.16	0/0:34:34,0:40:-0.00,-11.09,-145.55	0/0:10:10,0:40:-0.00,-3.87,-43.39	0/0:12:12,0:40:-0.00,-4.47,-51.90	0/0:25:25,0:40:-0.00,-8.38,-107.24	0/0:19:19,0:40:-0.00,-6.58,-81.70	0/0:9:9,0:40:-0.00,-3.57,-39.13	0/0:4:4,0:26:-0.00,-2.07,-17.85	0/1:31:14,17:40:-62.18,0.00,-50.22	1/1:9:0,9:34:-37.49,-2.75,-0.00	0/0:26:26,0:40:-0.00,-8.68,-111.49	0/1:12:5,7:40:-25.33,-0.00,-17.63	1/1:13:0,13:40:-54.52,-3.95,-0.00	0/0:7:7,0:36:-0.00,-2.97,-30.62	0/0:7:7,0:36:-0.00,-2.97,-30.62	0/1:5:2,3:40:-10.41,-0.00,-6.97	./.	0/0:11:11,0:40:-0.00,-4.17,-47.64	0/0:4:4,0:26:-0.00,-2.07,-17.85	0/0:4:4,0:26:-0.00,-2.07,-17.85	0/0:34:34,0:40:-0.00,-11.09,-145.55
1106	18000001	6426:51	G	A	0	PASS	NS=59;AF=0.068	GT:DP:AD:GQ:GL	0/0:15:15,0:40:-0.00,-5.56,-45.29	0/0:10:10,0:40:-0.00,-4.06,-30.62	0/0:7:7,0:38:-0.00,-3.16,-21.83	0/0:23:23,0:40:-0.00,-7.96,-68.75	0/0:25:25,0:40:-0.00,-8.56,-74.61	0/0:11:11,0:40:-0.00,-4.36,-33.56	./.	0/0:7:7,0:38:-0.00,-3.16,-21.83	0/0:17:17,0:40:-0.00,-6.16,-51.15	0/0:16:16,0:40:-0.00,-5.86,-48.22	0/0:10:10,0:40:-0.00,-4.06,-30.62	./.	0/0:22:22,0:40:-0.00,-7.66,-65.81	0/0:16:16,0:40:-0.00,-5.86,-48.22	0/0:14:14,0:40:-0.00,-5.26,-42.35	0/0:12:12,0:40:-0.00,-4.66,-36.49	0/0:10:10,0:40:-0.00,-4.06,-30.62	0/0:20:20,0:40:-0.00,-7.06,-59.95	./.	0/0:23:23,0:40:-0.00,-7.96,-68.75	0/0:15:14,0:40:-0.00,-5.26,-42.35	0/0:9:8,0:40:-0.00,-3.46,-24.76	0/0:13:13,0:40:-0.00,-4.96,-39.42	0/0:18:18,0:40:-0.00,-6.46,-54.08	0/0:23:23,0:40:-0.00,-7.96,-68.75	0/0:13:13,0:40:-0.00,-4.96,-39.42	0/0:23:23,0:40:-0.00,-7.96,-68.75	0/0:21:21,0:40:-0.00,-7.36,-62.88	0/0:14:14,0:40:-0.00,-5.26,-42.35	./.	0/0:25:25,0:40:-0.00,-8.56,-74.61	0/0:29:29,0:40:-0.00,-9.77,-86.34	0/0:10:10,0:40:-0.00,-4.06,-30.62	0/0:10:10,0:40:-0.00,-4.06,-30.62	0/0:28:28,0:40:-0.00,-9.47,-83.41	0/0:17:17,0:40:-0.00,-6.16,-51.15	0/0:13:13,0:40:-0.00,-4.96,-39.42	0/0:15:15,0:40:-0.00,-5.56,-45.29	./.	0/0:23:23,0:40:-0.00,-7.96,-68.75	0/0:4:4,0:28:-0.00,-2.26,-13.03	0/1:13:7,6:40:-12.64,-0.00,-16.87	0/1:15:5,10:40:-23.77,-0.00,-10.40	0/0:4:4,0:28:-0.00,-2.26,-13.03	0/0:13:13,0:40:-0.00,-4.96,-39.42	0/1:34:14,20:40:-47.38,0.00,-31.09	1/1:10:0,10:34:-28.03,-2.76,-0.00	0/0:12:12,0:40:-0.00,-4.66,-36.49	1/1:25:0,25:40:-72.01,-7.27,-0.00	0/0:19:19,0:40:-0.00,-6.76,-57.02	0/0:9:9,0:40:-0.00,-3.76,-27.69	0/0:4:4,0:28:-0.00,-2.26,-13.03	0/0:31:31,0:40:-0.00,-10.37,-92.21	0/0:9:9,0:40:-0.00,-3.76,-27.69	0/0:26:26,0:40:-0.00,-8.86,-77.55	0/0:12:12,0:40:-0.00,-4.66,-36.49	0/0:13:13,0:40:-0.00,-4.96,-39.42	0/0:7:7,0:38:-0.00,-3.16,-21.83	0/0:7:7,0:38:-0.00,-3.16,-21.83	0/0:5:5,0:32:-0.00,-2.56,-15.96	./.	0/0:11:11,0:40:-0.00,-4.36,-33.56	0/0:4:4,0:28:-0.00,-2.26,-13.03	0/0:4:4,0:28:-0.00,-2.26,-13.03	0/1:34:19,15:40:-32.72,0.00,-45.75
1106	18100001	6426:59	A	G	0	PASS	NS=59;AF=0.449	GT:DP:AD:GQ:GL	0/0:15:15,0:40:-0.00,-5.19,-44.09	0/0:10:10,0:40:-0.00,-3.69,-29.43	0/0:7:7,0:34:-0.00,-2.79,-20.63	0/0:23:23,0:40:-0.00,-7.60,-67.55	0/0:25:25,0:40:-0.00,-8.20,-73.41	0/0:11:11,0:40:-0.00,-3.99,-32.36	./.	0/0:7:7,0:34:-0.00,-2.79,-20.63	0/0:17:17,0:40:-0.00,-5.80,-49.95	0/0:16:16,0:40:-0.00,-5.49,-47.02	0/0:10:10,0:40:-0.00,-3.69,-29.43	./.	0/0:22:22,0:40:-0.00,-7.30,-64.62	0/0:16:16,0:40:-0.00,-5.49,-47.02	0/0:14:14,0:40:-0.00,-4.89,-41.16	0/0:12:12,0:40:-0.00,-4.29,-35.29	0/0:10:10,0:40:-0.00,-3.69,-29.43	0/0:20:20,0:40:-0.00,-6.70,-58.75	./.	0/0:23:23,0:40:-0.00,-7.60,-67.55	0/0:15:15,0:40:-0.00,-5.19,-44.09	0/0:9:9,0:40:-0.00,-3.39,-26.49	0/0:13:13,0:40:-0.00,-4.59,-38.22	0/0:18:18,0:40:-0.00,-6.10,-52.89	0/0:23:23,0:40:-0.00,-7.60,-67.55	0/0:13:13,0:40:-0.00,-4.59,-38.22	1/1:23:0,23:40:-67.35,-7.50,-0.00	1/1:21:0,21:40:-61.48,-6.90,-0.00	0/0:14:14,0:40:-0.00,-4.89,-41.16	./.	1/1:25:0,25:40:-73.21,-8.10,-0.00	1/1:29:0,29:40:-84.94,-9.30,-0.00	0/1:10:3,7:40:-16.84,-0.00,-5.21	1/1:10:0,10:40:-29.23,-3.59,-0.00	1/1:28:0,28:40:-82.01,-9.00,-0.00	1/1:16:0,16:40:-46.82,-5.39,-0.00	0/0:13:13,0:40:-0.00,-4.59,-38.22	0/1:15:7,8:40:-18.27,-0.00,-15.43	./.	1/1:23:0,23:40:-67.35,-7.50,-0.00	1/1:4:0,4:23:-11.64,-1.80,-0.01	1/1:14:0,13:40:-38.02,-4.49,-0.00	1/1:15:0,14:40:-40.96,-4.79,-0.00	1/1:4:0,4:23:-11.64,-1.80,-0.01	1/1:13:0,13:40:-38.02,-4.49,-0.00	1/1:34:0,34:40:-99.61,-10.80,-0.00	1/1:10:0,10:40:-29.23,-3.59,-0.00	1/1:12:0,12:40:-35.09,-4.19,-0.00	1/1:25:0,25:40:-73.21,-8.10,-0.00	1/1:19:0,19:40:-55.62,-6.30,-0.00	0/0:9:9,0:40:-0.00,-3.39,-26.49	0/0:4:4,0:24:-0.01,-1.89,-11.84	1/1:31:0,31:40:-90.81,-9.90,-0.00	1/1:9:0,9:40:-26.29,-3.29,-0.00	0/0:26:26,0:40:-0.00,-8.50,-76.35	0/1:12:5,7:40:-16.24,-0.00,-10.47	1/1:13:0,13:40:-38.02,-4.49,-0.00	0/1:7:3,4:40:-8.94,-0.00,-6.11	1/1:7:0,7:33:-20.43,-2.69,-0.00	0/1:5:2,3:40:-6.61,-0.00,-3.78	./.	0/0:11:11,0:40:-0.00,-3.99,-32.36	1/1:4:0,4:23:-11.64,-1.80,-0.01	0/0:4:4,0:24:-0.01,-1.89,-11.84	1/1:34:0,34:40:-99.61,-10.80,-0.00
1106	18200001	6426:68	C	A	0	PASS	NS=59;AF=0.051	GT:DP:AD:GQ:GL	0/0:15:15,0:40:-0.00,-5.74,-65.16	0/0:10:10,0:40:-0.00,-4.24,-43.88	0/0:7:7,0:40:-0.00,-3.34,-31.11	0/0:23:23,0:40:-0.00,-8.15,-99.21	0/0:25:25,0:40:-0.00,-8.75,-107.73	0/0:11:11,0:40:-0.00,-4.54,-48.13	./.	0/0:7:7,0:40:-0.00,-3.34,-31.11	0/0:17:17,0:40:-0.00,-6.35,-73.67	0/0:16:16,0:40:-0.00,-6.05,-69.42	0/0:10:10,0:40:-0.00,-4.24,-43.88	./.	0/0:22:22,0:40:-0.00,-7.85,-94.96	0/0:16:16,0:40:-0.00,-6.05,-69.42	0/0:14:14,0:40:-0.00,-5.44,-60.90	0/0:12:12,0:40:-0.00,-4.84,-52.39	0/0:10:10,0:40:-0.00,-4.24,-43.88	0/0:20:20,0:40:-0.00,-7.25,-86.44	./.	0/0:23:23,0:40:-0.00,-8.15,-99.21	0/0:15:15,0:40:-0.00,-5.74,-65.16	0/0:9:9,0:40:-0.00,-3.94,-39.62	0/0:13:13,0:40:-0.00,-5.14,-56.65	0/0:18:18,0:40:-0.00,-6.65,-77.93	0/0:23:23,0:40:-0.00,-8.15,-99.21	0/0:13:13,0:40:-0.00,-5.14,-56.65	0/0:23:23,0:40:-0.00,-8.15,-99.21	0/0:21:21,0:40:-0.00,-7.55,-90.70	0/0:14:14,0:40:-0.00,-5.44,-60.90	./.	0/0:25:25,0:40:-0.00,-8.75,-107.73	0/0:29:29,0:40:-0.00,-9.96,-124.76	0/0:10:10,0:40:-0.00,-4.24,-43.88	0/0:10:10,0:40:-0.00,-4.24,-43.88	0/0:28:28,0:40:-0.00,-9.66,-120.50	0/0:17:17,0:40:-0.00,-6.35,-73.67	0/0:13:13,0:40:-0.00,-5.14,-56.65	0/0:15:15,0:40:-0.00,-5.74,-65.16	./.	0/0:23:23,0:40:-0.00,-8.15,-99.21	0/0:4:4,0:30:-0.00,-2.43,-18.34	0/0:14:14,0:40:-0.00,-5.44,-60.90	0/0:15:15,0:40:-0.00,-5.74,-65.16	0/0:4:4,0:30:-0.00,-2.43,-18.34	0/0:13:13,0:40:-0.00,-5.14,-56.65	0/0:34:34,0:40:-0.00,-11.46,-146.04	0/0:10:10,0:40:-0.00,-4.24,-43.88	0/0:12:12,0:40:-0.00,-4.84,-52.39	0/0:25:25,0:40:-0.00,-8.75,-107.73	0/0:19:19,0:40:-0.00,-6.95,-82.19	0/0:9:9,0:40:-0.00,-3.94,-39.62	0/0:4:4,0:30:-0.00,-2.43,-18.34	0/1:31:14,17:40:-61.80,0.00,-50.34	1/1:9:0,9:32:-37.00,-2.63,-0.00	0/0:26:26,0:40:-0.00,-9.06,-111.98	0/1:12:5,7:40:-24.96,0.00,-17.75	1/1:13:0,13:40:-54.03,-3.83,-0.00	0/0:7:7,0:40:-0.00,-3.34,-31.11	0/0:7:7,0:40:-0.00,-3.34,-31.11	0/0:5:5,0:34:-0.00,-2.73,-22.60	./.	0/0:11:11,0:40:-0.00,-4.54,-48.13	0/0:4:4,0:30:-0.00,-2.43,-18.34	0/0:4:4,0:30:-0.00,-2.43,-18.34	0/0:34:34,0:40:-0.00,-11.46,-146.04
1107	18300001	6432:35	C	T	0	PASS	NS=59;AF=0.144	GT:DP:AD:GQ:GL	0/0:11:11,0:40:-0.00,-4.22,-47.13	./.	1/1:5:0,5:21:-20.24,-1.60,-0.01	0/0:9:9,0:40:-0.00,-3.61,-38.71	0/0:19:19,0:40:-0.00,-6.62,-80.81	0/1:15:7,8:40:-28.26,0.00,-24.87	1/1:5:0,5:21:-20.24,-1.60,-0.01	1/1:17:0,17:40:-70.75,-5.20,-0.00	1/1:24:0,24:40:-100.22,-7.31,-0.00	0/0:13:13,0:40:-0.00,-4.82,-55.55	./.	1/1:10:0,10:37:-41.28,-3.09,-0.00	0/1:11:6,5:40:-16.83,0.00,-21.87	0/1:12:5,7:40:-24.95,0.00,-17.36	0/0:16:16,0:40:-0.00,-5.72,-68.18	0/0:11:11,0:40:-0.00,-4.22,-47.13	0/0:16:16,0:40:-0.00,-5.72,-68.18	0/0:26:26,0:40:-0.00,-8.73,-110.28	0/0:6:6,0:33:-0.00,-2.71,-26.09	0/0:27:27,0:40:-0.00,-9.03,-114.49	0/0:9:9,0:40:-0.00,-3.61,-38.71	0/0:9:9,0:40:-0.00,-3.61,-38.71	0/0:14:14,0:40:-0.00,-5.12,-59.76	0/0:24:24,0:40:-0.00,-8.13,-101.86	./.	0/0:15:15,0:40:-0.00,-5.42,-63.97	1/1:20:0,20:40:-83.38,-6.10,-0.00	0/0:24:24,0:40:-0.00,-8.13,-101.86	0/1:27:19,8:40:-24.65,0.00,-71.78	0/0:24:24,0:40:-0.00,-8.13,-101.86	0/0:38:38,0:40:-0.00,-12.34,-160.81	0/0:8:8,0:40:-0.00,-3.31,-34.50	0/0:10:10,0:40:-0.00,-3.92,-42.92	./.	0/0:6:6,0:33:-0.00,-2.71,-26.09	0/0:12:12,0:40:-0.00,-4.52,-51.34	0/0:10:10,0:40:-0.00,-3.92,-42.92	0/0:7:7,0:37:-0.00,-3.01,-30.29	0/0:4:4,0:27:-0.00,-2.11,-17.67	0/0:28:28,0:40:-0.00,-9.33,-118.70	0/0:10:10,0:40:-0.00,-3.92,-42.92	0/0:6:6,0:33:-0.00,-2.71,-26.09	0/0:6:6,0:33:-0.00,-2.71,-26.09	0/0:9:9,0:40:-0.00,-3.61,-38.71	0/0:5:5,0:30:-0.00,-2.41,-21.88	0/0:25:25,0:40:-0.00,-8.43,-106.07	0/0:18:18,0:40:-0.00,-6.32,-76.60	0/0:8:8,0:40:-0.00,-3.31,-34.50	0/0:20:20,0:40:-0.00,-6.93,-85.02	0/0:8:8,0:40:-0.00,-3.31,-34.50	./.	./.	0/0:19:19,0:40:-0.00,-6.62,-80.81	0/0:10:10,0:40:-0.00,-3.92,-42.92	0/0:8:8,0:40:-0.00,-3.31,-34.50	0/0:7:7,0:37:-0.00,-3.01,-30.29	0/0:11:11,0:40:-0.00,-4.22,-47.13	0/0:13:13,0:40:-0.00,-4.82,-55.55	0/0:17:17,0:40:-0.00,-6.02,-72.39	0/1:8:7,1:13:-0.95,-0.05,-27.03	0/0:11:11,0:40:-0.00,-4.22,-47.13	0/0:9:9,0:40:-0.00,-3.61,-38.71	0/0:9:9,0:40:-0.00,-3.61,-38.71	0/0:12:12,0:40:-0.00,-4.52,-51.34	0/0:20:20,0:40:-0.00,-6.93,-85.02
1107	18400001	6432:66	A	G	0	PASS	NS=59;AF=0.051	GT:DP:AD:GQ:GL	0/0:11:11,0:40:-0.00,-4.62,-47.63	./.	0/0:5:5,0:35:-0.00,-2.82,-22.37	0/0:9:9,0:40:-0.00,-4.02,-39.21	0/0:19:19,0:40:-0.00,-7.03,-81.31	0/0:15:15,0:40:-0.00,-5.83,-64.47	0/0:5:5,0:35:-0.00,-2.82,-22.37	0/0:17:17,0:40:-0.00,-6.43,-72.89	0/0:24:24,0:40:-0.00,-8.54,-102.36	0/0:13:13,0:40:-0.00,-5.23,-56.05	./.	0/0:10:10,0:40:-0.00,-4.32,-43.42	0/0:11:11,0:40:-0.00,-4.62,-47.63	0/0:12:12,0:40:-0.00,-4.93,-51.84	0/0:16:16,0:40:-0.00,-6.13,-68.68	0/0:11:11,0:40:-0.00,-4.62,-47.63	0/0:16:16,0:40:-0.00,-6.13,-68.68	0/0:26:26,0:40:-0.00,-9.14,-110.78	0/0:6:6,0:38:-0.00,-3.12,-26.58	0/0:27:27,0:40:-0.00,-9.44,-114.99	0/0:9:9,0:40:-0.00,-4.02,-39.21	0/0:9:9,0:40:-0.00,-4.02,-39.21	0/0:14:14,0:40:-0.00,-5.53,-60.26	0/0:24:24,0:40:-0.00,-8.54,-102.36	./.	0/0:15:15,0:40:-0.00,-5.83,-64.47	0/0:20:20,0:40:-0.00,-7.33,-85.52	0/1:24:11,13:40:-46.19,0.00,-39.09	0/1:27:8,19:40:-70.55,0.00,-25.56	0/0:24:24,0:40:-0.00,-8.54,-102.36	0/0:38:38,0:40:-0.00,-12.75,-161.30	1/1:8:0,8:30:-32.37,-2.41,-0.00	1/1:10:0,10:37:-40.79,-3.01,-0.00	./.	0/0:6:6,0:38:-0.00,-3.12,-26.58	0/0:12:12,0:40:-0.00,-4.93,-51.84	0/0:10:10,0:40:-0.00,-4.32,-43.42	0/0:7:7,0:40:-0.00,-3.42,-30.79	0/0:4:4,0:31:-0.00,-2.52,-18.16	0/0:28:28,0:40:-0.00,-9.74,-119.20	0/0:10:10,0:40:-0.00,-4.32,-43.42	0/0:6:6,0:38:-0.00,-3.12,-26.58	0/0:6:6,0:38:-0.00,-3.12,-26.58	0/0:9:9,0:40:-0.00,-4.02,-39.21	0/0:5:5,0:35:-0.00,-2.82,-22.37	0/0:25:25,0:40:-0.00,-8.84,-106.57	0/0:18:18,0:40:-0.00,-6.73,-77.10	0/0:8:8,0:40:-0.00,-3.72,-35.00	0/0:20:20,0:40:-0.00,-7.33,-85.52	0/0:8:8,0:40:-0.00,-3.72,-35.00	./.	./.	0/0:19:19,0:40:-0.00,-7.03,-81.31	0/0:10:10,0:40:-0.00,-4.32,-43.42	0/0:8:8,0:40:-0.00,-3.72,-35.00	0/0:7:7,0:40:-0.00,-3.42,-30.79	0/0:11:11,0:40:-0.00,-4.62,-47.63	0/0:13:13,0:40:-0.00,-5.23,-56.05	0/0:17:17,0:40:-0.00,-6.43,-72.89	0/0:8:8,0:40:-0.00,-3.72,-35.00	0/0:11:11,0:40:-0.00,-4.62,-47.63	0/0:9:9,0:40:-0.00,-4.02,-39.21	0/0:9:9,0:40:-0.00,-4.02,-39.21	0/0:12:12,0:40:-0.00,-4.93,-51.84	0/0:20:20,0:40:-0.00,-7.33,-85.52
[truncated: 10,708,438 more chars]
